# Supplementary material for: Decoding the Molecular Landscape of Prepubertal Oocyte Maturation: GTPBP4 as a Key Driver of In Vitro Developmental Competence
Source: Cell Prolif. 2025 Feb 28;58(11):e70017. doi: 10.1111/cpr.70017 (PMC12584866; doi:10.1111/cpr.70017)
Supplement: Supplementary file 11 — Data S1. [file CPR-58-e70017-s008.xlsx]

## Sheet: Transcriptome
gene	adult_vivo_GV_a	adult_vivo_GV_b	adult_vivo_GV_c	adult_vivo_MII_a	adult_vivo_MII_b	adult_vivo_MII_c	adult_vitro_GV_a	adult_vitro_GV_b	adult_vitro_GV_c	adult_vitro_MII_a	adult_vitro_MII_b	adult_vitro_MII_c	prepubertal_GV_a	prepubertal_GV_b	prepubertal_GV_c	prepubertal_MII_a	prepubertal_MII_b	prepubertal_MII_c
3BHSD	0	0.372918	1.11915	0.996698	0	5.96676	3.24908	0	0.988236	0	0.0683714	0	0.0963947	0	0.111155	0	0.516334	0
A1BG	0	0.528301	0.979259	0.239208	0.092014	0	0.433211	0.205967	0	0	0	0	0.481973	0	0.111155	0.153442	0.290438	0
A1CF	32.7718	27.5338	37.6915	3.38877	2.07032	35.8574	35.3685	20.6997	37.6024	15.3376	9.91385	4.23217	41.3533	26.1143	4.00158	14.9222	11.3271	10.7984
A2ML1	0	0	0	0	0	0	0.123774	0	0	0	0	0	0	0	0	0	0	0
A3GALT2	0	0	0.0399698	0.478415	0	0	0.0618872	0	0	0	0	0	0.0963947	0	0	0.0383604	0	0
A4GALT	0	0	0.0399698	0	0	0	0	0	0	0	0	0	0	0	0.111155	0	0	0
A4GNT	1.33438	2.14428	1.63876	0	0	0.795568	0.959252	0.514917	0.642354	0.299138	0.205114	0.302298	1.20493	0.552684	0.277887	0.249343	0.290438	0
AAAS	29.3088	22.1886	52.2405	0	0.322049	4.26197	27.6945	3.7074	8.44942	0	0.512785	0.0755744	20.9176	11.7791	9.11471	0.421964	0.258167	0.317601
AACS	15.9967	8.23528	11.7511	7.3357	6.94706	20.0028	7.2408	6.02453	3.95294	6.82579	5.36715	4.23217	12.4349	8.84294	10.7265	11.4122	8.93903	9.42217
AADACL2	0	0.901219	0	0	2.71441	1.13653	0.464154	0.205967	0	0	0.0341857	1.36034	0	0	0	0	0	0
AADACL3	18.2684	26.2286	29.3778	3.14957	9.10939	9.20586	28.9942	13.7998	21.3953	4.56866	8.03364	12.3186	24.3397	19.2403	22.62	6.387	5.32469	5.61095
AAK1	13.0102	29.6781	21.0441	48.0408	36.3455	26.822	15.348	12.8214	17.1459	30.4577	23.3488	49.7657	20.9176	22.7982	16.8956	41.1799	52.7629	45.364
AAMDC	25.6392	41.7979	23.6821	0	0.184028	10.5697	23.1768	25.9003	27.7694	0.625471	0.786271	0.491233	38.3169	18.8949	40.0714	0.671307	0.484063	0.423468
AAMP	3.38362	3.0455	3.01772	1.75419	5.52084	3.29592	1.98039	0.6179	0.444706	1.60447	3.04253	2.60732	1.44592	0.967197	1.00039	2.39752	1.90398	1.90561
AANAT	0	0.62153	0.799395	0.95683	0	0.170479	0.804534	0.411934	1.28471	0	0	0	0.192789	0.207256	1.11155	0	0	0
AAR2	3.36773	3.72918	6.83483	2.2326	2.30035	0.568263	4.30116	2.00818	0.988236	0.652666	0	1.58706	2.98823	2.34891	0.88924	0.364424	3.42071	1.64094
AARS1	4.40029	8.67035	6.17533	0.318943	0.184028	3.06862	3.21814	2.36862	2.61883	1.60447	0.0683714	1.28476	4.43416	4.17967	4.50178	1.70704	0.871314	0.423468
AARS2	0	0.372918	0	0	0.046007	0	0.123774	0.102983	0	0	0.136743	0	0.0963947	0	0	0.115081	0.0322709	0.211734
AARSD1	320.554	187.951	202.667	192.562	234.728	47.109	188.168	129.502	143.986	84.629	103.548	72.9293	166.281	170.538	121.214	89.4372	92.7788	74.7951
AASDH	102.017	161.971	159.18	239.766	208.596	347.379	90.5719	109.78	165.035	210.457	159.545	171.705	110.565	124.112	93.4258	182.25	219.668	211.522
AASDHPPT	64.2093	67.9643	57.1368	13.9139	27.4662	15.7409	50.469	69.5653	72.8824	17.6764	14.9391	20.8963	53.981	46.8745	51.298	16.4374	16.0064	24.9846
AASS	0	0.279689	0.0799395	0	0	0	0	0.30895	0	0	0	0	0	0.414513	0	0	0	0
AATF	103.002	67.436	92.2702	32.4525	25.8099	22.3327	69.8397	70.0802	64.7789	22.109	22.5967	28.6427	86.5624	95.8907	73.2511	20.3694	25.5908	20.9617
AATK	0	0	0.159879	0	0	0	0.0618872	0.154475	0	0	0	0	0	0	0.22231	0	0	0
ABAT	0.365367	0.0932295	0.279788	0	0.322049	0	0.247549	0	0.197647	0	0.0341857	0	0.144592	0.207256	0.166732	0.095901	0	0
ABCA1	0	0.310765	0.419683	0.159472	0	0.113653	0.711703	0.360442	0.197647	0	0.341857	0	0.72296	0.483598	1.05597	0	0	0
ABCA10	25.6551	14.2952	22.6828	49.8349	39.106	9.77412	18.659	23.9951	27.2753	39.9486	27.9639	38.2406	11.0372	18.4804	21.7308	25.8933	30.4637	21.4381
ABCA12	6.84666	27.4095	12.4306	17.821	11.2717	8.52394	19.6182	22.0899	25.9412	10.769	22.8019	16.513	18.3632	13.0226	23.2314	13.2535	6.32509	4.34055
ABCA13	1.30261	5.34516	6.37518	3.62798	5.47483	3.12545	4.70343	1.80221	3.85412	3.15455	3.86298	5.25242	5.54269	3.03976	2.05637	4.14292	2.67848	3.28188
ABCA2	0	0	0	0	0	0.113653	0.185662	0	0	0	0	0	0	0	0	0	0	0.105867
ABCA3	0.841933	0.186459	0.0399698	0.0797358	0.046007	0.227305	0.278492	0.205967	0	0	0	0	0	0	0.333465	0	0	0.105867
ABCA4	9.97611	7.30298	10.7519	8.29253	8.5573	4.43245	13.2748	4.27381	8.99295	6.22752	3.52113	3.17412	10.2178	8.22117	5.05755	9.60928	2.06534	8.62817
ABCA5	12.6131	9.2608	11.6112	12.3989	12.7439	10.3992	11.2944	2.00818	13.3412	19.58	15.1443	19.8383	10.2178	5.28504	12.6161	11.278	11.2625	13.6569
ABCA6	0	0.062153	0.119909	0	0	0	0.0618872	0	0.296471	0.135972	0.2393	0	0	0	0.111155	0	0	0
ABCA7	0	0.0932295	0.319758	0	0.644098	0	0	0	0	0	0	0	0	0.0690855	0	0	0	0
ABCA9	0.238283	0.279689	0.0399698	0.159472	0.368056	0	0.433211	0	0.741177	0	0	0.302298	0.771157	0	0	0.153442	0	0
ABCB10	18.4272	23.7735	22.6429	30.0604	40.1181	66.8845	17.3903	13.9028	20.0118	27.2488	26.5281	27.0178	16.1943	16.5805	34.8471	34.4284	43.7916	32.5012
ABCB11	4.92451	5.90454	6.03544	9.5683	9.10939	4.3188	6.00306	6.64243	9.43766	7.15213	3.38438	6.46161	6.84402	10.2937	12.227	10.9711	14.296	8.15176
ABCB4	2.50991	2.42397	3.07767	1.19604	0.966147	3.58006	4.98192	7.82674	5.13883	7.66882	3.14508	4.34553	5.25351	2.59071	3.89042	2.39752	3.098	2.85841
ABCB5	0	0.341842	0.159879	0	0	0	0	0.92685	0	0	0.717899	0	0.192789	0	0.166732	0	0	0
ABCB6	1.65209	0.124306	2.41817	0	0	0	0.34038	1.13282	0	0	0	0.0377872	0.385579	0.345427	0.22231	0	0	0
ABCB7	103.574	103.019	119.31	38.0739	42.1424	92.5132	128.818	81.8718	68.7318	51.8869	60.4061	44.5511	107.673	108.879	70.8057	41.4676	31.69	49.4399
ABCB8	0	0.248612	0.199849	0.159472	0	0	0.123774	0.0514917	0	0	0	0	0.192789	0	0	0	0	0
ABCB9	1.89038	4.25748	1.23906	0.0797358	0.276042	0.227305	2.63021	1.13282	1.03765	0.108778	0	0.377872	2.65085	2.45254	1.7229	0.0575406	1.0004	0.370535
ABCC1	8.32402	18.8945	5.09615	7.69451	17.4827	25.4582	9.25214	2.83204	5.48471	11.9111	6.66621	8.8422	7.95256	5.9759	4.61293	14.2892	21.686	13.4981
ABCC10	0.540108	3.5738	3.1776	1.95353	0.46007	5.3985	1.08303	0.360442	0.988236	1.35972	0.786271	0.831318	2.02429	1.69259	3.05676	2.4167	2.77529	2.69961
ABCC11	0	0	0	0.478415	0	0	0.247549	0.978342	0.741177	0.67986	0.444414	0.302298	0.144592	0.138171	0.66693	0	0.580876	0
ABCC12	0.317711	0.62153	0.319758	0	0	0.113653	0.464154	0	0	0	0	0.302298	0.819355	0.414513	0	0	0	0.741069
ABCC2	174.868	150.317	43.4272	89.1447	70.3907	55.8602	119.102	67.6086	134.351	145.028	100.848	66.9211	169.703	141.142	97.5385	110.267	108.559	97.5565
ABCC3	3.43127	3.01442	3.55731	4.58481	9.89151	3.29592	3.74418	3.34696	1.28471	2.25714	7.55504	4.61004	4.28956	4.42147	2.11194	8.0365	7.1964	5.24042
ABCC5	20.4129	13.0832	18.2862	31.6153	37.3117	28.0722	23.7956	12.564	14.0824	22.0547	25.0923	28.7561	14.2182	18.964	17.2846	26.9098	31.8191	22.6026
ABCC6	0	0.0932295	0.0399698	0	0	0	0.123774	0	0	0.217555	0	0.113362	0.0963947	0.172714	0	0	0	0.264668
ABCC8	59.6819	42.233	16.6874	56.8915	33.6771	9.03538	22.8983	12.667	27.9671	19.2536	14.3238	16.8153	11.6156	10.5701	42.0166	21.5394	9.22947	6.98723
ABCC9	0	0	0	0	0	0	0.0309436	0.154475	0	0	0	0	0	0	0	0	0	0
ABCD1	1.84272	3.29411	1.55882	0	0	1.307	0.495098	0.514917	0.0494118	0.217555	0.136743	0	0.578368	0.414513	1.05597	0	1.0004	0
ABCD2	0	0.372918	0.599547	1.47511	3.35851	0.966047	0.185662	0.205967	1.28471	1.03339	2.393	1.20919	1.30133	0.276342	1.50059	0.402784	0.193625	1.05867
ABCD3	83.812	44.9677	70.6865	54.938	91.2319	60.179	61.0517	66.2183	81.7765	55.0143	65.2605	64.805	55.9571	50.2252	56.8002	71.9833	70.3182	64.8436
ABCD4	0.714849	0.341842	1.79864	0.318943	1.2882	1.13653	0.464154	0.205967	0	0.24475	0.376043	0.113362	0.530171	0.276342	0.166732	0.728847	1.83944	0.105867
ABCE1	252.628	173.5	210.301	439.783	399.985	171.331	275.955	322.389	284.069	597.57	531.109	546.138	278.725	297.344	249.765	393.923	379.505	505.674
ABCF1	88.8954	104.945	73.4644	35.3628	91.1399	63.8727	90.2316	68.7929	78.1201	52.2133	43.0056	41.0747	55.7643	59.1372	27.5664	31.7432	59.0557	59.709
ABCF2	618.916	231.085	419.223	884.31	682.238	484.387	436.429	199.53	208.271	385.345	449.234	287.749	333.092	255.547	209.082	666.972	495.326	531.506
ABCF3	25.3692	8.39066	22.443	0.637887	2.16233	4.88706	15.7194	5.97304	8.49883	2.12116	1.81184	0.26451	13.5435	13.9207	6.55814	2.87703	0.129083	2.38201
ABCG1	0	0	0.0599547	0.159472	0	0	0	0	0	0	0	0	0	0	0	0	0	0
ABCG2	0	0	0.439667	0	0	0.90922	0	0.566409	3.7553	0	0	0.302298	1.8797	0.172714	0	0	0	0
ABCG4	0	0.652607	0.0399698	0.518283	0.368056	0	0	0.205967	0.148235	0	1.09394	0.0755744	0.289184	0	1.7229	1.45769	1.16175	1.79974
ABCG5	0.857818	0.590454	1.61878	0.119604	0	0	0.0618872	0.566409	2.66824	0	0	0	2.74725	1.55442	2.77887	0	0	0
ABCG8	238.172	132.728	215.657	3.82732	13.4801	5.56897	202.743	82.1292	76.8354	4.48708	4.37577	8.42654	137.121	88.1531	95.2598	10.0504	4.55019	8.78697
ABHD1	38.2365	52.7679	74.9633	25.1168	45.0869	14.7748	61.3612	17.5072	23.6683	14.2499	16.3066	12.0163	27.2315	25.9761	34.4025	17.2046	10.5526	15.5095
ABHD10	156.504	193.513	224.071	459.916	377.763	223.498	219.143	208.799	213.755	354.207	425.68	342.541	196.308	179.45	194.855	363.522	304.443	324.906
ABHD11	76.6953	72.4704	85.2156	69.6094	101.906	41.881	71.6963	54.5812	40.1718	62.3024	67.4825	77.3882	65.3074	59.7244	52.9653	76.6249	71.4477	66.114
ABHD12	46.6399	26.9744	44.3664	8.85068	17.5287	13.1837	33.8523	10.4528	8.99295	3.8888	6.42691	3.28749	18.2668	11.4682	10.4486	9.35993	7.80955	6.98723
ABHD12B	5.24222	3.72918	3.53732	0.0797358	0.828126	1.25018	4.1155	2.72906	3.60706	3.18174	1.46998	1.51149	3.90398	3.35065	4.9464	1.01655	0.548605	1.05867
ABHD13	0	1.18091	1.15912	0	0	0	1.02114	1.39028	0	0.598277	0	0	1.10854	0	2.33425	0	0.322709	0
ABHD14A	0.714849	0.528301	1.93853	1.07643	0	0.568263	0.587929	0	0	0.598277	0.820457	0	0.385579	2.07256	1.88963	0	0.677688	2.32908
ABHD14B	0.857818	2.98335	1.55882	0	0	0	0.495098	0.30895	0.642354	0	0.136743	0.226723	0.626565	1.41625	0.88924	0.115081	0	0
ABHD15	7.40265	12.9278	7.69418	0.19934	1.56424	1.59114	11.7895	16.6318	1.72941	1.33253	0.307671	0.680169	15.5677	10.6737	17.5625	0.97819	0.968126	0.582269
ABHD16A	27.5773	25.0166	26.8997	62.4332	85.665	24.3216	39.1127	7.67226	9.38824	27.4392	35.895	14.5103	15.5195	17.8241	14.7836	45.6105	34.0458	40.2295
ABHD16B	0.984903	0.186459	0.599547	0.0797358	0.092014	0.227305	1.26869	0.360442	0	0	0	0.113362	1.10854	0.103628	0	0.0767208	0	0.0529335
ABHD17A	20.6512	29.8956	34.9136	0.398679	3.49653	24.1512	14.7292	11.1222	7.90589	2.47469	3.31601	2.04051	23.4239	14.3698	14.9503	2.87703	6.8737	5.24042
ABHD17B	42.0966	39.6226	39.2703	68.0944	108.531	70.8055	30.9746	49.1231	56.4777	46.1217	49.8427	41.3014	29.5932	28.6705	26.8439	55.6609	71.0605	57.1153
ABHD17C	46.9258	83.2229	77.5414	104.334	128.037	212.132	38.7723	29.1443	66.8542	90.9653	69.7046	63.3313	63.2831	41.3477	75.1408	107.505	131.859	83.9526
ABHD2	6.0365	1.89567	5.57578	0	0	1.59114	4.20833	6.74541	3.31059	0.217555	0.136743	0.529021	4.24137	3.48882	5.16871	0.249343	0.613147	0.741069
ABHD3	20.7942	12.8968	14.2692	49.2768	52.448	10.5129	13.2129	16.8378	11.0682	31.3551	40.2366	18.8936	10.2178	9.292	14.5057	31.4172	31.8514	30.0662
ABHD4	7.78391	3.85349	6.4751	6.4586	13.158	5.17119	5.56985	0.566409	1.48235	4.13355	5.53808	3.66536	3.13283	1.31262	1.11155	5.40881	3.38844	5.45215
ABHD5	19.0309	43.5382	24.9411	10.4055	6.71702	4.5461	36.4825	12.9244	30.3883	5.54766	8.88828	12.0163	19.2789	23.0746	34.6248	4.87177	8.68086	8.3635
ABHD6	51.9457	33.7802	50.302	6.05992	20.4731	10.456	35.4304	13.7998	27.2753	9.2189	9.91385	4.53446	23.4239	24.8362	9.33702	10.5875	9.87489	15.2449
ABHD8	11.1358	13.1143	10.4121	0.797358	1.05816	1.64796	10.0567	11.2252	8.54824	1.19655	1.29906	1.1714	9.35028	7.77212	15.0059	0.939829	0.871314	0.89987
ABI1	177.235	98.1086	143.631	88.8257	110.785	96.491	168.271	123.271	119.577	96.105	140.64	89.6312	128.109	132.506	100.54	134.875	122.081	144.509
ABI2	166.703	99.6002	151.346	49.9944	56.1285	36.6529	118.452	76.1562	74.0189	21.9187	31.0748	32.7993	89.2615	72.6779	72.0284	41.6977	32.6904	33.2952
ABI3	0	0.248612	0.0199849	0	0	0.284131	0	0	0	0	0	0.0755744	0.144592	0	0	0	0	0
ABL1	2.46226	4.38179	1.93853	2.67115	7.26911	20.8552	3.52757	1.90519	1.18588	3.67124	3.96554	2.53174	3.03643	2.65979	3.61254	3.83604	6.8737	3.65241
ABL2	0.714849	4.78578	1.67873	2.71102	3.81858	7.89885	0.711703	0.823867	1.03765	2.20275	1.02557	4.68561	1.10854	2.52162	1.00039	3.27981	3.19482	1.1116
ABLIM1	82.3982	106.002	87.0741	57.8882	55.3004	62.2248	72.0367	54.8386	61.2212	46.3393	62.2521	62.9157	77.7905	76.4776	62.1356	72.1175	81.0322	78.6063
ABLIM2	1.63621	1.83351	1.7187	0.797358	0.276042	0.568263	5.84834	3.55293	2.76706	0	0.170928	0	1.10854	1.31262	2.05637	0.306883	0	0.211734
ABLIM3	33.4867	15.5383	24.7213	0.797358	1.38021	1.70479	17.1118	9.32	12.6494	1.08778	0.273486	1.51149	9.30209	13.0572	7.1695	1.40015	1.22629	1.16454
ABR	88.0376	117.811	100.384	48.9578	47.7553	40.1762	84.6308	77.1345	96.0566	28.1734	24.6821	49.3879	77.5495	65.8385	69.194	26.5646	35.0139	41.2882
ABRA	15.7743	5.81131	7.55429	1.95353	2.66841	1.0797	7.2408	3.86188	8.84471	0.43511	1.70928	1.58706	10.1214	6.52858	11.1155	2.28244	2.48486	1.05867
ABRACL	49.7852	94.3172	53.3596	7.13636	6.62501	15.6272	58.731	78.1129	73.9695	15.8543	11.3496	27.169	63.8133	61.2443	93.8704	14.9989	14.3283	14.7155
ABRAXAS1	133.327	182.512	165.535	83.8821	84.4228	126.268	148.065	175.947	204.417	111.769	103.89	135.429	171.534	147.083	188.074	98.5862	93.3274	119.471
ABRAXAS2	73.9312	39.7779	79.7797	80.6528	92.244	33.8685	62.011	51.3887	78.2189	82.1815	96.6088	105.086	69.7897	46.0455	57.745	96.86	52.4402	61.35
ABT1	20.2699	17.1542	27.3993	4.1064	4.69271	3.63688	18.4733	7.87823	9.04236	2.80102	3.89717	2.04051	16.5317	15.5097	12.6161	2.3208	0.839043	3.54655
ABTB1	0	0.0932295	0.159879	0	0	0	0.0618872	0.30895	0.247059	0	0	0	0.240987	0	0	0	0	0
ABTB2	8.18105	9.50941	9.59275	0.797358	0.368056	0.90922	7.79779	0.978342	2.02588	0.707054	0	0.491233	5.83188	4.69781	4.33504	0.99737	0.129083	0.688136
ABTB3	6.2589	11.3119	11.951	1.51498	5.2448	5.34167	10.8303	10.5043	10.1294	4.10635	2.93997	4.95012	17.4474	15.8897	13.3386	2.68523	3.64661	4.49935
ACAA1	20.8736	19.8268	28.0388	0	0.46007	0.170479	17.4522	1.49326	5.92942	0.326333	0	0.302298	14.17	8.77386	7.66969	0.0575406	0	0
ACAA2	492.149	789.903	390.345	13.5152	16.5165	32.2205	563.39	557.192	557.761	20.5318	18.7338	19.9894	495.661	342.595	412.441	13.9632	10.3589	10.0044
ACACA	24.1778	15.041	19.4653	12.4787	15.8724	15.3999	20.7941	5.45812	10.6235	13.2981	19.7251	13.5656	17.9294	13.8171	12.4494	16.9937	13.2633	8.46937
ACACB	2.54168	1.67813	2.71794	1.9934	1.05816	1.70479	1.08303	1.90519	1.77883	0.407916	0.888828	0.869105	3.71119	0.37997	2.38983	3.41407	0.903584	1.16454
ACAD11	23.9236	20.9456	30.0972	47.7618	33.9072	43.0743	26.7043	11.1737	17.3435	49.2491	38.3563	47.4607	33.1598	28.5669	24.3985	57.157	48.4708	40.4412
ACAD8	25.3374	13.1764	26.7797	5.18283	6.44098	8.92172	22.1556	6.95138	4.79295	4.94938	5.91412	5.25242	8.14535	9.7756	9.05913	6.08012	4.3243	3.01721
ACAD9	5.86176	8.29743	14.589	0.0797358	0.782119	2.1594	7.98345	3.86188	5.28706	0.489499	0.307671	1.1714	3.08463	4.55964	3.77927	0.805568	2.80757	0.105867
ACADL	0	0	0.319758	0	0.506077	0	0.402267	0.463425	0.54353	0.0543888	0.273486	0.604595	0.289184	0	1.16713	0	0.0645417	0.794003
ACADS	3.44716	2.95227	2.23831	1.91366	1.93229	0.113653	1.39246	0.360442	0.790589	0	0.205114	0	0.481973	0.552684	0.500197	0.498685	0.516334	0
ACADSB	224.065	171.356	259.244	79.3372	79.3621	136.269	220.597	208.799	177.537	86.9677	89.6349	127.985	250.867	289.399	224.533	109.27	109.527	134.345
ACADVL	4.27321	5.1587	3.15761	1.03657	0.552084	1.0797	1.60907	1.18431	2.56941	0.761443	0.717899	0.453446	2.26527	3.97242	2.50099	1.05491	0.968126	0.105867
ACAN	0	0	0.0399698	0	0	0	0.0928308	0	0	0	0	0	0	0	0	0	0	0
ACAP1	1.03256	2.29966	2.09841	0.0398679	0.598091	0.113653	0.990196	1.13282	1.2353	0.217555	0	0.302298	0.915749	0.75994	1.83406	0.115081	0.0645417	0.317601
ACAP2	55.4246	49.8467	33.6346	66.7389	122.379	93.536	33.8214	36.7136	37.5036	74.4855	73.2941	83.5853	37.4493	28.8087	39.2377	80.7486	70.9959	77.0712
ACAP3	5.1628	3.20088	3.35746	0.478415	1.15018	1.02287	5.13664	4.06784	2.22353	0.380722	0.888828	0.982467	2.60266	3.21248	4.55735	0.863109	0.968126	0.952804
ACAT1	356.773	451.449	510.234	50.6323	50.2857	273.448	490.766	404.261	423.805	79.87	63.5512	86.5327	336.273	337.69	396.768	61.3191	84.3883	75.0597
ACAT2	297.329	242.894	220.493	32.4924	39.8421	19.8892	230.406	136.762	119.428	23.3872	27.4169	29.9652	139.724	107.67	137.332	36.0396	24.3645	18.8443
ACBD3	90.2457	83.5337	55.2382	99.3509	193.459	134.678	87.1681	92.4791	94.7719	127.188	87.3444	94.7703	74.5613	60.8298	86.4786	103.554	164.42	158.271
ACBD4	2.3034	1.36737	1.47888	0.159472	0.184028	0.625089	0.804534	0.102983	0	0.108778	0.205114	0	0.433776	0.725398	0.44462	0.0383604	0.0645417	0
ACBD5	6.49718	2.33074	0.719456	2.47181	4.87674	4.94389	2.75398	0.205967	1.72941	4.13355	2.76904	2.53174	3.80759	1.209	1.83406	2.91539	4.51792	3.54655
ACBD7	7.67271	25.607	40.5893	1.07643	0.092014	16.366	12.3156	22.3989	17.2447	0.707054	0.854642	1.58706	18.9416	11.1573	17.8404	1.11245	0.193625	1.05867
ACCS	0.174741	0.994448	2.99773	0.0797358	0.184028	0	0.587929	0	0.988236	0	0	0	2.40987	0	0.944817	0.345243	0	0
ACCSL	2821.81	2984.28	4697.93	7731.55	8749.29	7399.12	2296.67	1081.43	1736.33	3766.94	4387.53	2915.51	2611.48	1924.13	1599.13	4801.78	4701.67	3550.15
ACD	225.86	127.6	234.443	139.338	136.457	26.7652	159.638	65.9609	90.7201	47.1551	81.4303	63.6714	132.013	117.342	58.6342	77.3537	47.4382	49.1223
ACE	1.3185	0.963372	0.85935	0.239208	0.046007	0.568263	1.02114	0.720884	0.197647	0.326333	0	0.302298	1.30133	0.37997	0.389042	0.115081	0.0645417	0.158801
ACE2	0	0.0932295	0.179864	0.916962	0	0.113653	0.278492	0	0.494118	0.217555	0	0	0.626565	0.276342	0.277887	0.0575406	0	0
ACER1	2.637	1.83351	1.65875	0	0.230035	1.19335	3.74418	0.6179	1.53177	0	0.0683714	0.415659	1.68691	0.518141	4.05716	0.153442	0.129083	0
ACER2	3.55836	0.186459	1.21908	1.63458	0	1.53431	1.54718	0.669392	2.52	0.217555	0	1.51149	1.97609	1.13991	0.22231	1.76458	0.193625	2.27614
ACER3	5.82999	5.37624	6.35519	5.90045	4.69271	1.76161	7.76685	5.04619	4.64471	4.40549	3.31601	5.5925	5.88008	4.24876	4.27947	4.69915	3.13027	7.94003
ACHE	0	0	0.0399698	0	0	0	0.123774	0	0	0	0	0	0.289184	0.0690855	0	0	0	0
ACIN1	35.3453	35.8001	30.1572	30.1003	53.4601	59.4403	21.2583	25.1279	33.0071	39.9214	41.0912	46.4027	33.2562	29.7068	26.3993	37.3247	51.6011	45.5758
ACKR1	0	0.186459	0	0	0	0.340958	0	0.205967	0	0	0	0	0.289184	0.345427	0	0	0	0
ACKR2	0	0	0.179864	0	0	0	0.835477	0	0	0	0	0	0.433776	0	0.111155	0.210982	0	0
ACKR3	1.01667	0.372918	4.81636	0.398679	1.15018	0.397784	0.618872	0	0.148235	0.163166	0	0.453446	0.385579	0	0	1.63032	1.22629	0.105867
ACKR4	0	0	0	0	0	0	0	0	0	0	0	0	0	0	0	0	0	0
ACLY	27.1166	33.1897	27.1595	26.3527	46.4211	95.8659	25.8379	12.152	10.3271	33.2044	34.1857	40.659	24.3879	21.1747	33.4576	35.6943	39.9191	30.1721
ACMSD	0	0.310765	0.0399698	0	0	0	0.123774	0.411934	0	0	0	0	0	0.483598	0	0	0	0
ACO1	101.842	75.8888	68.6281	18.6183	32.573	8.06933	80.5772	52.676	27.3741	14.9025	15.9647	16.2485	50.8964	38.3079	26.6216	18.8349	18.5235	19.0561
ACO2	67.4658	37.385	80.7389	1.39538	12.6059	6.02358	48.1173	7.20884	24.36	2.74663	2.393	4.30774	53.8846	18.6185	25.3433	5.56226	3.93705	1.58801
ACOD1	0	0.870142	0.759426	0	0.782119	1.13653	0.526041	0	0.840001	0	0.4786	0	0	0.449056	0	0.402784	0	0
ACOT11	0	0	0	0	0	0	0.154718	0	0.0988236	0	0	0.0755744	0	0.276342	0.555775	0	0	0
ACOT12	3.41539	5.28301	5.99547	2.51168	1.05816	5.56897	3.96078	3.81038	2.61883	3.01858	3.48694	2.87183	5.01252	6.80492	5.83564	6.0034	2.71075	4.44642
ACOT7	25.7663	16.4706	17.0871	2.71102	5.56685	3.58006	14.9458	9.06254	5.18824	2.12116	1.4358	1.81379	6.36205	3.3161	8.22547	1.24671	1.74263	1.74681
ACOT8	3.98727	4.44394	4.21681	0.119604	0.736112	0.45461	2.28983	1.54475	0.642354	2.03958	1.16231	0.26451	4.19317	2.00348	2.16752	1.24671	0.935855	0.211734
ACOT9	348.719	293.424	357.51	80.8521	45.4549	361.017	419.936	444.27	565.271	174.724	210.345	160.369	386.88	455.135	372.814	217.369	207.211	262.921
ACOX1	2.84351	3.60488	2.53808	1.63458	0.92014	1.59114	2.84681	1.39028	2.76706	1.41411	0.991385	0.869105	3.32562	1.72714	1.27828	1.63032	1.74263	0.741069
ACOX2	0	0	0	0	0	0	0.185662	0.102983	0	0	0	0	0	0	0.333465	0	0	0
ACOX3	1.27084	6.15315	3.87707	0.438547	2.43837	2.21622	3.80606	1.95668	4.64471	1.08778	2.56393	1.36034	2.07249	3.38519	1.55617	2.35916	1.549	7.04016
ACP2	0.635421	1.49167	0.659501	0.558151	0.138021	0.45461	0.309436	0.205967	1.2353	0.543888	0.752085	1.43591	0.72296	0.829026	0.778085	0.99737	0.645417	0.635202
ACP3	0	0	0.519607	0	0	0	0	0	0	0.0815832	0	0	0	0	0	0	0	0
ACP4	41.1912	32.6303	22.9027	3.1097	3.49653	5.73945	22.7126	7.67226	6.57177	2.66505	2.80323	3.09855	20.3393	11.8482	11.6713	2.76195	5.06653	6.03442
ACP5	0.190626	0.279689	0.119909	0	0.368056	0	0.309436	0	0	0	0	0	0	0.518141	0.22231	0	0	0
ACP6	50.5477	39.8401	53.0599	11.482	1.9783	44.2108	28.1277	12.9244	23.3718	8.07674	12.7171	13.2633	24.2433	24.0763	21.1194	13.9632	18.104	13.8157
ACP7	0	0.807989	0.339743	0	0.184028	0	1.11397	0.102983	0.395294	0	0.0341857	0	0.385579	0	0.0555775	0.095901	0	0
ACRBP	0	0	0	0	0	0	0	0	0	0	0	0	0.771157	0	0	0	0	0
ACRV1	0	9.22972	8.7334	2.83062	0.644098	7.16011	11.8514	10.5558	14.6753	2.14836	11.3496	12.9988	44.1006	72.2634	56.5779	32.8173	39.435	33.5599
ACSBG1	8.68938	11.4051	14.3292	11.6813	13.8021	18.4117	16.0288	15.602	12.2047	11.9927	20.1696	10.9961	20.7731	7.77212	23.5093	23.5916	9.13266	15.4566
ACSBG2	0	0.124306	1.25905	0	0	0.284131	0.433211	0	1.53177	0.407916	0.888828	0	0.433776	1.83077	0.111155	0.115081	0.322709	0.211734
ACSF2	0	0.186459	1.81862	0	0	0	0.495098	1.44177	0.790589	0	0	0	0.674763	0.863569	2.7233	0	0	0
ACSF3	0	0.435071	0.459652	0.358811	0	0	0.247549	0	0.395294	0	0	0	0.867552	0	0.778085	0	0	0
ACSL1	12.4384	20.4483	11.5513	2.99009	6.99306	12.3313	9.84007	13.9542	14.6259	6.00996	7.21318	6.53718	11.8083	11.5027	10.4486	5.42799	6.19601	6.40496
ACSL3	308.147	305.606	269.436	420.607	683.94	319.648	246.868	243.247	295.581	503.423	452.619	462.817	275.641	186.427	238.038	452.748	421.748	396.684
ACSL4	28.5145	63.0542	43.4272	36.5988	52.724	82.9095	48.86	40.3695	49.1648	64.5323	63.0726	65.9764	35.3286	33.2301	44.9622	59.4778	53.1501	48.593
ACSL5	3.6219	5.09655	3.79713	0.518283	0	3.4664	5.84834	2.98652	3.50824	0.0543888	1.33324	0	1.97609	3.00522	2.16752	1.03573	0	1.37627
ACSL6	2.17632	8.51496	10.1323	0.0797358	0.276042	2.84131	7.70496	2.57458	3.85412	3.31772	1.81184	0.755744	2.31347	2.41799	4.89082	0.287703	0.129083	0.635202
ACSM1	0	0	0	0	0	0	0	0	0	0	0.205114	0	0	0	0	0	0	0
ACSM3	15.6949	12.6481	17.247	60.4796	52.1719	35.1186	14.4816	30.1226	33.8965	66.7351	60.6796	56.2651	21.496	24.0763	20.786	59.7847	51.7947	61.6676
ACSM4	165.448	264.865	2.15837	0.159472	0	1.19335	4.98192	2.11116	3.85412	0.108778	0	56.114	4.48235	221.177	0	0	41.6294	29.6428
ACSM5	0	0	0.0999244	0	0	0	0	0	0	0	0	0	0	0	0.500197	0	0	0
ACSS1	0.444795	0.062153	0.579562	0	0	0	0.185662	0	0	0	0.307671	0	0.192789	0.207256	0	0	0	0.317601
ACSS2	4.59092	1.67813	7.21454	4.98349	17.0686	1.59114	3.92984	1.75072	2.37177	1.57728	1.9144	0.906893	3.03643	0.75994	1.7229	2.16736	0.258167	2.01147
ACSS3	1.01667	1.9889	2.5181	0.797358	2.25434	1.13653	2.59926	4.37679	2.61883	4.29672	4.40995	0.415659	3.18102	2.27982	6.39141	0.479505	2.58167	2.59374
ACTA2	4.52737	8.85681	22.6429	59.5228	17.2066	5.45532	20.0824	8.13569	33.9459	31.7631	29.3655	24.3349	37.4975	36.8226	28.0666	59.5929	57.4422	39.9119
ACTB	157.505	235.809	208.862	133.916	163.877	212.758	155.089	147.524	157.13	131.376	121.804	140.228	167.92	194.027	114.323	161.747	158.644	193.366
ACTBL2	0	0	0	0	0	0	0	0	0	0	0	0	0	0	0	0	0	0
ACTC1	2.06512	0.062153	0.199849	0	1.47222	0	1.11397	0	0	0.897415	0.0683714	0.604595	0.0963947	0	0.111155	0.652127	0	0
ACTG1	836.008	811.221	1164.54	688.639	751.064	353.63	812.858	520.221	487.349	443.187	487.898	306.983	457.441	403.528	474.521	494.657	473.317	325.753
ACTG2	0	0.372918	1.27903	0.0398679	0	0	0	1.75072	1.13647	0	0.546971	0	0.289184	1.07083	0.611352	0.594586	0.548605	0
ACTL10	0.60365	0.248612	0.179864	0	0	0.113653	0.495098	0	0.0988236	0	0	0	0.192789	0.345427	0	0	0	0
ACTL6A	384.366	432.585	520.087	556.157	431.73	512.743	447.445	457.813	451.673	588.922	529.263	454.467	447.223	392.82	483.246	519.841	425.911	361.589
ACTL6B	0	0.186459	0.199849	0	0	0	0	0.360442	0	0	0.0683714	0	0	0	0	0	0	0
ACTL7A	0	0.062153	0.0799395	0	0	0	0	0	0.0494118	0	0	0	0	0.172714	0	0	0	0
ACTL7B	5.41696	9.6648	10.572	0.0797358	1.38021	7.44424	11.3872	9.37149	10.08	0.0543888	0.717899	0.226723	11.23	8.11755	12.894	0.0383604	0.322709	0.952804
ACTL8	4.46383	5.37624	6.45512	6.05992	13.388	2.44353	3.21814	2.52309	0.889413	1.25094	1.4358	2.90961	5.83188	2.86705	2.33425	2.39752	3.22709	1.32334
ACTL9	0	0	0	0	0	0	0	0	0	0	0	0	0	0	0	0	0	0
ACTN1	20.3494	17.465	21.9834	28.7049	59.4871	47.3363	12.0371	8.13569	14.9224	13.434	16.1698	8.91778	16.9173	8.3248	8.61451	30.6116	26.0426	14.8214
ACTN2	5.67113	0.932295	7.75414	4.46521	3.40452	0.568263	2.59926	4.22232	9.68472	2.03958	1.53836	4.61004	4.62694	0.725398	3.946	1.20835	1.16175	0
ACTN3	0	0.186459	0	0	0	0	0	0	0	0	0	0	0	0	0	0.0767208	0	0
ACTN4	4.44795	4.59932	4.0969	1.55485	2.34636	2.50036	4.57965	0.978342	2.32236	0.462305	0.854642	0.982467	5.68729	4.24876	2.11194	1.18917	0.903584	1.32334
ACTR10	92.4379	104.976	141.213	185.585	117.456	74.5561	117.369	101.078	85.5318	173.228	170.176	141.74	98.419	119.345	92.9256	150.277	114.852	139.586
ACTR1A	15.0436	7.48944	11.5912	4.18613	5.19879	0.113653	14.4507	7.15734	8.15295	1.4685	2.93997	1.96493	10.0732	7.91029	11.8936	1.49606	4.38884	1.32334
ACTR1B	4.25732	1.74028	2.35822	0.75749	0	0	1.54718	0.875359	0.592942	0	0.444414	0.0755744	1.59051	0.967197	0.277887	0.441144	0.613147	0.211734
ACTR2	36.8068	53.5448	36.9521	72.6792	98.823	75.0675	38.8652	30.998	29.6965	68.122	61.9787	79.3153	33.2562	62.4187	26.3993	78.8114	68.5433	64.8965
ACTR5	0	0.62153	0.599547	0.478415	0	0	1.11397	0	0.494118	0.108778	0.752085	0	0.385579	0.207256	1.50059	0.249343	0	0.211734
ACTR6	121.794	154.357	156.941	65.9814	50.7917	93.2519	142.805	227.748	218.894	126.4	105.121	121.788	176.595	210.054	207.415	81.4775	94.1019	89.6165
ACTR8	49.7852	69.2695	58.7955	18.5386	40.1181	72.1125	58.8547	37.5374	38.393	13.8691	35.1087	22.2944	45.3055	33.7137	42.7947	29.5375	24.4936	22.3909
ACTRT1	0	0.62153	0.699471	0.0797358	0	0	0.618872	0.669392	1.03765	0	0	0	1.06034	0.276342	0	0.268523	0	0
ACTRT3	14.4876	6.30853	7.83408	0.0797358	2.39236	0.511436	23.4243	19.2579	6.81883	2.12116	0.546971	0.529021	8.67552	15.717	4.05716	0.0383604	1.22629	0.582269
ACVR1	70.2299	140.124	154.883	184.509	196.312	474.215	76.2451	79.1427	108.854	177.008	143.717	146.917	128.59	82.2463	153.227	194.813	235.351	155.519
ACVR1B	19.4915	37.9444	32.1557	92.4537	82.7206	72.3398	18.6899	22.8623	20.0612	52.322	52.2357	44.7022	25.2072	13.4717	26.3437	61.5109	44.8565	29.5898
ACVR1C	1.01667	2.01997	1.07918	1.71432	0	4.88706	1.05208	0.30895	2.56941	3.34491	0.854642	1.43591	1.39772	0.0690855	1.94521	2.16736	0	0
ACVR2A	17.7124	11.7469	10.9317	7.4553	9.66147	15.1726	12.9344	11.9461	15.7624	9.54523	9.33269	5.81923	8.82011	8.3248	8.05874	9.22567	9.26174	6.45789
ACVR2B	1.96981	2.20643	2.07843	0.518283	0.552084	0.227305	0.402267	0	0.592942	1.11497	0.136743	0.680169	0.530171	0	0	1.18917	1.03267	0.741069
ACVRL1	21.7632	10.0377	16.6074	0.95683	6.25695	6.08041	13.0891	7.36331	3.26118	4.10635	3.89717	3.89208	11.8565	16.4423	9.72606	4.21964	8.39043	5.61095
ACY1	202.096	193.141	207.383	23.3626	30.3646	54.2691	132.624	81.4599	51.9318	20.0695	21.6054	26.3377	127.868	86.5987	92.8144	35.4066	29.5601	30.6485
ADA	11.1993	5.687	15.928	0.279075	0	1.13653	11.4182	1.13282	4.44706	0	0.410228	1.28476	3.71119	3.59245	7.72527	1.24671	0	1.37627
ADA2	0.14297	0.124306	0.419683	0	0	0	0	0	0	0	0	0	0	0.103628	0	0	0	0
ADAD1	444.699	567.644	586.277	254.118	205.927	480.466	585.979	746.784	825.375	391.001	328.319	318.357	535.231	507.537	671.987	352.8	308.639	326.229
ADAD2	1.39793	5.93561	2.09841	0.0797358	0.230035	0.340958	1.85662	0.30895	0.395294	0.543888	0.444414	0.113362	0.915749	0.483598	0.277887	0.824748	0.0645417	0.476402
ADAL	24.6702	32.071	25.3408	16.3458	33.2171	20.5143	32.6455	35.0143	32.9577	23.4144	30.3911	34.273	34.1719	36.7535	27.5109	27.8305	29.0761	35.042
ADAM10	18.5702	15.1343	11.1516	29.2631	42.8325	50.4049	14.9767	12.7699	18.5788	31.2736	27.3827	30.0408	14.5556	16.5805	17.5625	30.2472	29.5278	21.5439
ADAM11	0.92136	0.870142	0.559577	0	0	0	0.309436	1.54475	0	0.163166	0	0	0.481973	1.55442	0.277887	0	0.322709	0.211734
ADAM12	12.9467	8.17312	8.63347	1.15617	5.15278	3.58006	7.67402	5.76707	6.02824	3.01858	4.0681	1.51149	10.1214	5.0087	6.39141	2.68523	3.35617	2.59374
ADAM15	0	0	0	0	0	0	0	0	0	0	0	0	0	0	0	0	0	0
ADAM17	197.203	117.873	103.682	176.774	275.536	244.523	161.866	107	110.88	361.822	299.945	305.32	179.583	156.893	144.779	278.439	279.337	282.506
ADAM18	0	0.0310765	0.119909	0	0	0	0	0	0	0	0.341857	0.226723	0.192789	0	0	0	0	0
ADAM19	159.237	145.438	153.784	322.531	357.98	242.307	169.757	95.7745	95.8589	168.578	160.57	261.601	101.504	121.383	202.913	216.583	213.698	270.332
ADAM2	0	0	0.0399698	0	0	0	0	0	0	0	0	0	0	0	0	0	0	0
ADAM20	0	0.559377	0.519607	0	0	1.307	0.371323	1.13282	0.0988236	0.462305	1.09394	0	0.289184	0	0.277887	0	0.903584	0
ADAM21	0	0	0	0	0	0	0	0	0	0	0	0	0	0	0	0	0	0
ADAM22	2.00158	0.839066	1.01923	0.398679	0.230035	0.90922	1.29963	0.411934	2.76706	0.135972	0.205114	0.113362	0.819355	0.587227	1.00039	0.671307	0	0.529335
ADAM23	2.00158	0.155383	0.419683	1.1163	0	1.98892	0.928308	0.823867	1.08706	0.217555	0.615342	0.151149	0	0.345427	0.22231	0.287703	0.129083	0.211734
ADAM28	1.08022	0.248612	0.299773	0	0	0	0.154718	0.30895	0.197647	0.271944	0.4786	0.415659	0.144592	0.690855	0	0.0383604	0	0
ADAM30	10.262	7.39621	8.7334	4.18613	9.33942	3.29592	8.50949	1.75072	3.36	3.29052	11.8282	3.36306	8.09715	3.03976	3.16792	4.14292	1.7749	3.28188
ADAM32	0	1.02552	0.539592	0.398679	0	1.98892	0.866421	0	1.38353	0.67986	0.888828	1.1714	1.34953	0.0690855	1.2227	1.15081	0.451792	0.846937
ADAM33	0	0	0	0	0	0	0	0	0	0	0	0	0	0	0.500197	0	0.38725	0
ADAM7	0	0	0	0	0	0	0	0	0	0	0	0	0	0	0	0	0	0
ADAM8	0.46068	0.186459	0.0399698	0	0.552084	0.113653	0.185662	0.205967	0	0	0.683714	0.26451	0.0963947	0.0345427	0	0	0.258167	0
ADAM9	11.5011	18.3662	18.1263	16.5851	21.8533	29.436	17.4213	13.0789	16.8988	24.0127	21.0584	23.6548	13.9772	15.5097	19.0075	19.2953	27.8498	30.6485
ADAMDEC1	0	0	0	0	0	0	0	0	0	0	0	0	0	0	0	0	0	0
ADAMTS1	0	0	0	0	0	0	0.247549	0	0	0	0	0	0	0	0	0	0	0
ADAMTS10	0.841933	0.062153	0.139894	0	0	0	0.123774	0.205967	0	0	0	0	0.0963947	0.0690855	0	0	0	0
ADAMTS12	132.263	116.288	126.824	61.6358	36.7136	74.6129	123.682	101.799	119.132	60.426	55.0048	68.1681	130.47	125.632	103.319	59.497	65.1549	59.6032
ADAMTS13	0	0	0	0	0	0	0	0	0	0	0	0	0	0	0	0	0	0
ADAMTS14	0	0.217536	0.159879	0	0	0	0.0618872	0	0	0.0543888	0	0.340085	0.289184	0.414513	0	0	0	0
ADAMTS15	0	0.248612	0	0	0	1.13653	0.0618872	0	0	0	0	0	0	0	0	0	0	0
ADAMTS16	0	0.528301	0.279788	0	0	0	0.278492	0.360442	0.592942	0.326333	0	0	0.144592	0	0.44462	0.287703	0	0
ADAMTS17	0.317711	2.33074	2.19834	1.35551	0.828126	0.795568	1.82567	1.49326	0	0.734249	1.46998	1.32255	2.16888	1.27808	1.88963	1.36179	1.87171	0.529335
ADAMTS18	2.50991	11.1875	2.05844	0.95683	0.368056	2.84131	4.98192	16.9923	12.2047	1.03339	1.29906	1.54927	2.69905	3.3161	23.7316	0.441144	0.0645417	1.42921
ADAMTS19	5.98884	2.85904	2.97775	1.03657	3.40452	1.81844	3.24908	6.07602	2.42118	2.03958	2.46137	2.83404	3.51841	4.7669	2.83445	2.45506	3.71115	3.54655
ADAMTS2	2.54168	2.08213	1.63876	0.797358	2.89844	0	1.51624	2.21414	0.345883	2.50188	2.01696	1.09583	1.15674	7.28852	0.44462	1.51524	2.93665	1.58801
ADAMTS20	0	0	0	0	0	0	0	0	0	0.326333	0	0	0	0.276342	0	0	0	0
ADAMTS3	0	0	0	0	0	0	0.278492	0.823867	0	0	0	0.0377872	0	0	0	0	0	0
ADAMTS4	1.01667	11.4672	2.95776	7.61477	6.02692	14.0929	3.24908	2.16265	4.64471	7.07054	4.17065	3.43863	6.16926	3.86879	5.78006	16.7251	15.0705	7.04016
ADAMTS5	0	0	0	0	0	0	0	0	0	0	0	0	0	0	0	0	0	0
ADAMTS6	0.826047	3.48057	3.13763	4.62468	3.22049	5.6258	7.05514	0.772375	6.17648	0.788638	1.57254	4.49668	9.35028	5.90681	7.33623	7.92142	5.97011	2.59374
ADAMTS7	0.857818	4.31964	2.23831	3.98679	4.96876	3.58006	2.53738	0.669392	1.13647	1.71325	1.16231	1.43591	2.94004	0.794483	0.611352	2.49343	2.51713	0.952804
ADAMTS9	2.62111	6.68145	4.77639	1.15617	0.598091	1.70479	4.67249	5.40663	7.65883	2.01239	2.35881	1.02025	6.12106	4.07604	4.05716	1.61114	2.12988	1.05867
ADAMTSL1	9.56309	11.8091	10.8318	3.74758	4.32466	11.1948	11.1088	5.61259	10.2282	3.04577	2.18788	1.05804	8.57913	9.74106	10.0039	2.80031	3.45298	1.58801
ADAMTSL2	0.333596	0.310765	0.0399698	0	0.276042	0	0.0618872	0	0	0	0	0.226723	0	0	0	0	0	0
ADAMTSL3	0	0.497224	0.879335	0	0	0.227305	0.526041	0	0.0988236	0.217555	0.341857	0	0.385579	0	0	0	0.290438	0
ADAMTSL4	1.33438	1.92674	2.31825	0.95683	0.552084	1.93209	0.34038	1.13282	1.63059	0.380722	1.02557	1.51149	0.626565	0.829026	2.77887	0.191802	3.00119	0.741069
ADAP1	3.20888	2.54827	4.27677	0.837226	1.19618	1.19335	2.01133	0.772375	0.741177	0.489499	0.615342	0.226723	0.72296	1.13991	1.05597	0.498685	0.677688	2.75254
ADAP2	0	0	0	0	0	0	0	0	0	0	0	0	0	0	0	0	0	0
ADAR	1.55678	2.29966	3.63725	3.86719	2.20834	11.4221	2.87776	0.720884	0.0988236	5.76521	3.96554	9.1445	3.47021	3.69607	2.16752	5.29373	4.00159	2.22321
ADARB1	4.74977	7.83128	6.95474	2.43194	2.57639	6.87598	3.21814	3.65591	4.69412	2.80102	0.307671	1.88936	4.81973	4.14513	7.83643	2.18654	1.90398	2.22321
ADARB2	0	0	0	0	0	0	0	0	0	0	0	0	0	0	0	0	0	0
ADAT1	21.0642	14.8546	17.4268	3.14957	0.828126	8.75125	13.0891	8.85657	7.01648	3.10016	6.2218	3.13634	16.3389	12.2281	8.94797	4.37308	4.74382	6.93429
ADAT2	9.05475	4.97224	3.33748	0.916962	0.184028	2.95497	9.28308	3.96486	18.8753	2.22994	0.512785	1.96493	3.51841	4.93961	6.83603	1.24671	1.09721	0.89987
ADCK1	24.2095	24.7369	43.627	5.54164	4.92275	8.92172	31.0674	8.44464	19.6165	2.50188	4.44414	3.89208	34.4611	19.1712	19.5633	5.21701	4.22748	2.06441
ADCK2	2.23986	3.10765	6.45512	0.318943	1.70226	2.1594	2.44455	3.03801	1.72941	1.63166	0.102557	1.09583	18.4596	30.5703	18.674	6.11848	11.9402	7.8871
ADCK5	4.33675	7.2719	7.0147	0.239208	0.276042	0	3.89889	2.57458	1.82824	0	0.854642	0	4.04858	2.27982	4.72409	0.920649	0	0
ADCY1	0	0	0.0399698	0	0	0	0	0	0	0	0	0	0	0	0	0	0	0
ADCY10	3.43127	5.43839	1.23906	4.06653	0	1.98892	3.37285	1.44177	2.17412	0.951804	1.12813	2.0783	2.16888	7.97938	3.66811	3.35653	4.8729	3.75828
ADCY2	16.9975	7.64482	10.8718	10.1663	17.4367	8.41029	11.8514	7.20884	11.4635	10.6602	8.99084	5.81923	8.43453	5.31958	11.3934	10.7793	8.87449	6.24616
ADCY3	1.01667	5.53162	4.0969	0.95683	1.01215	4.3188	3.49663	1.33878	1.97647	1.35972	0.341857	0.113362	3.95218	2.83251	5.33544	1.59196	0.484063	0.952804
ADCY4	0	0	0	0	0	0	0	0	0	0	0	0	0.240987	0	0	0	0	0
ADCY5	1.00079	1.21198	0.679486	0.0797358	0	0.568263	1.45435	2.36862	0.0988236	0	0.0683714	0.0755744	1.97609	1.17445	0.555775	0	0	0
ADCY6	0	0.435071	0.179864	0.159472	1.01215	0	0.0618872	0.0514917	0	0.24475	0	0	0	0.0690855	0	0	0	0.105867
ADCY7	3.2883	0.497224	0.93929	0.558151	0	0	1.23774	0.30895	0.296471	0	0	0.226723	1.06034	1.17445	0.88924	0.0575406	0.322709	0
ADCY8	0	1.33629	2.89781	2.47181	2.30035	0.852394	1.11397	1.90519	0.444706	1.74044	1.05976	1.05804	0.626565	0.276342	0	0.383604	0.322709	0.529335
ADCY9	4.36852	4.50609	2.57805	3.06983	0.874133	4.88706	4.8272	0.669392	3.06353	0.843026	1.50417	0.831318	4.77154	3.17793	1.33386	1.22753	0.935855	1.2704
ADCYAP1	25.3056	33.9356	26.5199	13.7544	8.23525	25.2877	19.4016	19.9788	19.073	18.9817	17.298	16.3996	21.6888	20.7602	22.6756	17.1279	12.1016	10.7984
ADCYAP1R1	0	0	0.0799395	0	0	0	0	0	0	0	0	0	0.289184	0	0	0	0	0
ADD1	2.65288	5.74915	2.03846	4.26587	7.72918	9.37634	3.65135	3.24398	1.68	5.65644	5.84575	5.81923	3.85579	5.90681	2.38983	6.92405	9.48764	8.25763
ADD2	0	0.124306	0.0999244	0	0	0.113653	0	0	0	0.299138	0.136743	0	0.289184	0	0	0.0575406	0.516334	0
ADD3	418.917	577.619	535.875	591.162	980.363	1391.68	265.187	343.604	400.779	729.191	653.767	592.465	393.194	329.538	387.986	705.831	791.056	584.227
ADGB	0	0.062153	0.599547	0.558151	0	0	0.247549	0	0	0	0.581157	0.226723	0.0963947	0	0	0	0.35498	0
ADGRA1	0	0.062153	0.119909	0	0	0	0	0	0	0	0	0	0	0	0.111155	0	0	0
ADGRA2	0	0.124306	0.219834	0	0	0	0.0618872	0.669392	0.444706	0	0	0	0.289184	0.138171	0	0.0767208	0.0645417	0
ADGRA3	82.287	55.9066	44.0267	48.9977	74.0253	82.9664	44.3731	35.0658	39.1836	74.3223	59.0729	54.5269	44.0042	39.3096	37.0702	63.333	84.2592	62.144
ADGRB1	0	0	0	0	0	0	0	0	0	0	0	0	0	0	0	0	0	0
ADGRB2	0.365367	0	0.159879	0	0	0	0.0618872	0	0.395294	0	0.170928	0	0.0963947	0.345427	0.111155	0.517865	0.774501	0.423468
ADGRB3	9.92845	12.8035	24.2417	35.0838	34.6893	20.9121	19.0922	14.7781	29.4	26.3242	22.9386	19.6871	16.6281	14.8879	14.8948	16.3799	23.1059	15.8271
ADGRD1	0.730734	1.21198	2.13838	1.87379	1.65625	0.681915	2.9087	2.36862	3.45883	0.217555	0.0683714	0.94468	4.28956	1.93439	1.55617	2.2249	0.871314	1.00574
ADGRD2	0.285939	0	0.379713	0	0.092014	0	0	0	0	0	0	0.0377872	0.0481973	0.0345427	0.66693	0.0767208	0	0
ADGRE1	0.46068	0.248612	0	0	0	0	0	0	1.38353	0	0	0	0	0.276342	0	0	0	0
ADGRE3	0.365367	1.89567	1.69872	0.318943	0.276042	0.227305	1.26869	0	1.82824	0.135972	0	0.302298	0.915749	0.0345427	2.94561	0.306883	0	0.158801
ADGRE5	2.23986	1.14983	1.25905	0.797358	0.092014	0.568263	0.835477	0	0.247059	0.0543888	0	1.51149	1.20493	1.07083	0.88924	0	0.613147	0.370535
ADGRF1	0	0	0	0	0	0	0	0	0.0988236	0	0	0	0	0	0	0	0	0
ADGRF4	0	0	0.119909	0	0	0.568263	0.34038	0.92685	0.592942	0	0.0683714	0.982467	1.20493	0.0690855	0.66693	0.0767208	0	0.264668
ADGRF5	0	0	0.0599547	0.279075	0	0.340958	0.866421	0	0	0	0.136743	0	0	0.138171	0.611352	0	0	0
ADGRG1	6.19535	12.3995	9.31296	1.79406	1.61025	3.52323	6.034	2.16265	3.11294	0.217555	1.4358	0.755744	3.27742	3.41973	5.00197	1.24671	1.90398	2.01147
ADGRG2	13.3597	20.4483	13.1101	6.17953	4.14063	11.2516	11.4491	16.0654	17.7883	1.14216	4.3074	4.4211	12.0975	14.4389	16.6177	3.10719	4.06613	4.86988
ADGRG3	0	0	0	0	0	0	0.0618872	0	0	0	0	0	0	0	0	0	0	0
ADGRG5	0.698963	0.124306	0.119909	0	0	0	0	0	0	0	0	0	0.192789	0	0	0	0	0
ADGRG6	0	0.248612	0.559577	0	0	0	0	0.411934	0.592942	1.06058	0.410228	1.20919	0	0.483598	0	0.767208	0	0
ADGRG7	68.2124	108.333	84.7759	77.7424	71.4489	68.2484	114.275	118.019	162.713	87.6747	102.694	91.5584	124.446	106.288	113.545	78.3703	73.2549	77.6006
ADGRL1	1.44558	1.55383	1.41893	0	0.966147	2.72766	1.79473	0.566409	0.840001	0.761443	0.205114	0.453446	1.49412	1.27808	0.44462	0.441144	0.451792	0.158801
ADGRL2	14.2334	27.8756	15.5083	36.3595	33.4931	39.892	18.2567	12.461	28.7577	22.1634	30.8013	23.5036	39.0398	21.002	29.6228	32.2994	28.9792	21.9674
ADGRL3	0	0.932295	0.599547	0.438547	0.644098	1.81844	0.123774	0	0	0.625471	2.11951	2.04051	0	0.0690855	0	0	0	0
ADGRL4	0	0.435071	0.199849	0.0398679	0	0.511436	0.247549	0.30895	0.494118	0.24475	0.273486	0.377872	0.481973	0.0345427	0.44462	0.230162	0	0.846937
ADGRV1	10.0397	21.3496	16.4076	29.3428	32.941	14.9453	22.3413	18.4855	19.9624	24.067	24.7163	34.7264	24.9662	22.5564	32.4573	24.2438	28.0434	19.6383
ADH5	194.582	232.142	232.444	36.5589	42.5565	84.9553	266.208	152.879	174.523	40.7372	64.611	63.0668	214.671	199.553	183.684	48.8711	51.5043	49.1223
ADH7	0	0.0932295	0.139894	0	0	0	0.0928308	0.154475	0	0.135972	0	0	0	0	0	0.345243	0	0.529335
ADHFE1	10.2779	10.6282	5.69569	3.94692	2.89844	12.8427	6.18872	6.12751	7.1153	2.99138	4.34158	3.51421	8.14535	7.46123	20.119	1.82212	1.67809	2.32908
ADI1	11.2152	11.3119	13.8495	1.55485	2.02431	1.25018	19.0303	10.0924	5.4353	1.38691	0.786271	1.4737	13.5435	6.70129	4.4462	0.556226	1.09721	1.42921
ADIG	0	0	0.0399698	0	0	0	0.123774	0.514917	0	0	0	0	0.530171	0.0690855	0.0555775	0	0	0
ADIPOQ	0	0	0.0999244	0	0	0.0568263	0	0	0	0	0	0	0.771157	0	0	0	0	0
ADIPOR1	48.8956	36.7635	46.7247	51.2303	74.9454	27.6744	35.8327	7.98121	9.04236	23.4416	39.8947	31.3256	22.8937	17.7204	25.1766	40.1441	52.3434	42.8232
ADIPOR2	156.329	99.2895	143.911	152.016	115.432	122.915	125.043	62.3564	47.0895	101	188.91	128.93	89.1169	72.298	47.5187	162.456	148.381	194.001
ADIRF	66.2426	69.5182	38.7907	0.0797358	0.506077	15.9682	39.3293	42.7381	41.0118	1.82202	0.205114	1.36034	38.2205	28.1869	57.5783	1.38097	1.549	0.846937
ADK	27.053	33.1276	32.8152	66.3801	40.1641	21.7076	38.0606	57.5162	39.9247	51.0983	48.5437	57.0964	42.751	28.2905	49.464	54.5676	26.3653	38.5885
ADM	7.52974	13.4251	20.2847	0.19934	1.70226	5.51215	8.50949	16.9408	1.82824	0.135972	1.02557	0.453446	7.80797	5.69955	10.8932	2.93457	0.935855	1.79974
ADM2	0.651307	0.155383	0.559577	0	0	0	0.34038	0.154475	0.395294	0	0	0.151149	0.0963947	0.0690855	0.277887	0	0	0
ADNP	7.81568	14.0155	9.89252	6.17953	9.8455	16.366	7.17892	6.53944	10.92	6.55385	5.12785	4.19438	8.57913	7.08126	11.2267	8.2283	9.26174	7.99296
ADNP2	6.2589	14.9478	9.59275	11.5617	14.3542	29.7201	6.5291	4.53127	12.9953	10.7146	8.47805	10.0136	14.5556	5.76864	15.2838	14.6537	15.5546	12.704
ADO	0	0.124306	0.0799395	0	0.092014	0	0.123774	0	0.0988236	0.0543888	0	0	0.481973	0.207256	0.111155	0.191802	0.129083	0.211734
ADORA1	0	0.124306	0.0799395	0	0	0	0.247549	0	0	0	0	0	0.192789	0	0	0	0	0
ADORA2A	0	0.186459	0.159879	0	0	0	0	0.205967	0	0	0	0	0	0	0	0	0	0
ADORA2B	379.172	165.949	354.252	652.518	807.837	329.82	425.041	243.195	183.861	451.944	601.36	364.193	344.129	296.411	166.566	700.614	647.515	803.108
ADORA3	0	0	0	0	0	0	0	0	0	0	0	0	0	0	0	0	0	0
ADPGK	21.1754	30.455	74.9433	76.2673	148.833	82.7959	50.3453	20.8541	28.2141	46.3393	48.7488	33.8195	40.4376	27.5997	45.0178	83.242	50.7298	57.5917
ADPRH	0.984903	0.310765	0.339743	0	0	0	0.34038	0.514917	0.592942	0	0	0.226723	0.0963947	0.483598	0.88924	0	0.968126	0.105867
ADPRM	34.2333	31.1697	43.3672	17.7014	16.8386	36.7098	44.4969	27.3936	46.3483	34.6729	41.0912	35.4066	44.1006	48.6016	43.2949	54.0306	37.531	45.9463
ADPRS	1.84272	1.42952	0.419683	0	0	0.568263	1.2068	0.102983	0.148235	0	0	0	0.963947	0	0	0.652127	0	0
ADRA1A	1.03256	0.839066	1.11915	0	0	1.02287	0.371323	0.154475	0.741177	0.271944	0	0	0.481973	0.103628	0.44462	0	0	0.105867
ADRA1B	0	0	0	0	0	0	0	0	0	0	0	0	0	0	0	0	0	0
ADRA1D	7.4662	3.69811	3.81711	0	0	0.511436	2.50643	2.62608	2.81647	0.0543888	0	0.491233	2.16888	2.17619	2.16752	0.0767208	0.129083	0.211734
ADRA2A	0	0	0.159879	0	0	0	0	0	0	0	0	0	0	0	0	0	0	0
ADRA2B	0	0	0.239819	0	0	0.113653	0	0	0	0	0.205114	0	0	0	0	0	0	0
ADRA2C	0	0	0	0	0	0	0	0	0	0	0	0.113362	0	0	0	0	0	0
ADRB1	0	0	0	0	0	0	0	0	0	0	0	0	0	0	0	0	0	0
ADRB3	0	0.248612	0.279788	0	0.184028	0.45461	0.433211	0.411934	0.494118	0	0.410228	0.151149	0.0963947	0	0.22231	0	0.419521	0
ADRM1	150.928	97.4559	117.691	11.8408	14.0321	13.1269	78.2254	28.2174	23.5694	4.62305	4.47833	6.83948	73.3082	57.9973	39.3489	8.61191	6.29282	9.3163
ADSS1	0	0.124306	0.719456	0	0.46007	0	1.08303	0.30895	0.247059	0	0	0	0.819355	0.138171	0.555775	0	0	0
ADSS2	3.92372	9.72695	8.31371	5.46191	4.46268	7.33059	7.0242	4.11934	9.04236	5.3301	4.88855	4.68561	8.53093	3.41973	4.89082	7.48028	6.48645	3.38775
ADTRP	0	0	0	0	0	0	0	0	0	0	0	0	0	0	0	0	0	0
AEBP1	0	0	0	0	0	0	0	0	0	0	0	0	0	0	0	0	0	0
AEBP2	22.6528	17.0921	25.2609	19.2562	24.8438	24.8899	20.1133	20.1333	21.4447	24.339	20.5798	37.9005	28.2436	26.4252	18.1183	21.5585	20.492	21.9674
AEN	0	0	0	0	0	0	0	0	0	0	0	0	0	0	0	0	0	0
AFAP1	5.0516	4.28856	3.93702	6.57821	10.0755	7.10328	4.05361	2.26563	2.52	6.39068	4.40995	5.85701	2.98823	2.34891	1.7229	6.55963	6.74461	5.66389
AFAP1L1	1.36616	2.20643	1.49887	0.0797358	0.276042	0.511436	3.37285	1.13282	0.296471	0.571082	1.60673	0.491233	4.04858	3.73062	7.28065	1.87966	0.709959	1.21747
AFAP1L2	10.5162	6.86791	8.31371	7.49517	16.7465	14.0929	6.00306	5.20066	5.68236	6.7986	9.87966	9.22007	8.00076	4.7669	5.39102	13.5029	11.9402	10.2162
AFDN	16.6321	64.7945	34.0542	42.4992	44.4888	108.084	22.4341	16.9408	40.4683	35.3527	33.2285	32.7993	28.7256	19.8621	35.125	46.7421	63.1541	32.8717
AFF1	62.5413	31.9156	43.3472	35.5622	40.0261	36.0279	43.6305	33.1606	20.4565	33.857	31.8269	32.5348	43.3294	36.7189	30.2897	37.4014	30.5282	34.3539
AFF2	0	0.435071	0.239819	0	0.184028	0	0	0.102983	0	0	0	0	0	0.0690855	0.333465	0	0.225896	0
AFF3	19.3803	21.2253	23.9219	3.82732	4.04862	17.6161	25.2809	17.6102	25.9906	3.94319	2.25626	2.56953	24.1469	25.458	38.404	3.33735	2.74302	5.08162
AFF4	7.59328	3.1698	2.09841	6.65794	2.39236	4.94389	2.16605	0.514917	2.42118	6.39068	5.0253	1.39813	2.07249	2.17619	1.88963	2.30162	0.839043	1.37627
AFG1L	28.2445	47.1741	48.8031	67.9748	69.8846	59.7812	44.6826	46.8059	85.0377	59.6645	59.9959	86.5327	61.2588	35.0609	71.1392	37.3822	28.0434	35.5713
AFG3L2	73.9153	105.629	77.981	106.049	142.99	135.417	68.3854	75.6413	54.0071	109.267	84.1994	121.108	99.1901	90.2947	101.373	141.224	149.35	158.43
AFM	0	0	0.0799395	0	0	0	0	0	0	0	0	0	0	0	0	0.0575406	0	0
AFMID	0.651307	0	0	0	0	0	0	0	0	0	0.0341857	0	0	0	0	0	0	0
AFP	0	1.70921	5.89554	0.95683	0.552084	5.90993	3.31097	3.86188	10.8706	1.03339	1.02557	2.38059	0.915749	0.345427	6.94719	1.78376	0.484063	0.211734
AFTPH	12.5019	19.5161	13.8295	11.8408	18.2648	38.1304	20.33	14.8296	17.5412	23.7951	19.7935	20.2539	26.6531	21.382	15.2838	20.753	15.135	25.461
AGA	30.532	24.0221	16.6874	0.398679	1.01215	3.29592	21.2273	17.4557	12.4518	1.87641	3.24764	1.81379	10.9408	9.39563	12.6161	1.30425	0.613147	1.05867
AGAP1	8.7847	8.67035	8.11386	3.82732	7.68317	8.92172	6.25061	6.95138	3.60706	5.76521	4.3074	4.83676	6.79582	5.83772	9.50375	6.63635	6.77688	6.66962
AGAP2	1.76329	2.29966	0.919305	0.279075	0.644098	0.795568	0.928308	1.28729	0.0494118	0.163166	0	0.717957	0.819355	0.690855	1.16713	0.594586	0	0.0529335
AGAP3	1.36616	1.49167	0.379713	0.318943	0.184028	0.0568263	0.990196	0	0.0494118	0	0.0683714	0.0755744	0.481973	0.103628	0.555775	0.115081	0.290438	0
AGBL1	0	1.74028	1.57881	1.63458	0.552084	0	2.10417	1.49326	3.85412	0.217555	1.60673	2.68289	1.34953	1.48534	0.166732	0.632946	2.71075	0.476402
AGBL2	77.7438	37.7269	51.2812	75.8288	101.537	60.2358	55.3272	31.6159	37.8	85.4448	81.7722	101.874	40.0038	54.7503	35.7363	78.6963	80.1931	101.156
AGBL3	0.476566	2.29966	1.39894	0	0	0.397784	0.34038	1.33878	2.32236	0.407916	0.2393	0.151149	0.915749	0.621769	1.2227	0.0383604	0.0645417	0
AGBL5	2.06512	4.69255	2.65799	1.79406	1.2882	0.511436	3.31097	1.8537	0.592942	0.652666	0.991385	1.39813	1.20493	1.76168	0.555775	1.34261	1.38765	0.582269
AGER	0	0	0	0	0	0	0	0	0	0	0	0	0	0	0	0	0	0
AGFG1	49.1657	46.8012	40.1496	15.6282	30.3646	25.4582	52.2328	36.0957	45.7059	10.0619	12.512	4.87455	30.4125	23.1436	34.3469	15.9196	17.6844	20.3794
AGFG2	2.92294	2.48612	1.43891	1.19604	3.35851	3.4664	1.51624	0.875359	0.889413	3.20894	2.05114	3.62757	2.50626	1.41625	2.77887	1.7454	3.29163	3.22895
AGGF1	39.6185	39.5915	29.4577	54.3798	53.9662	62.5089	32.8621	37.8464	40.4189	40.6828	40.4417	30.192	36.389	33.161	38.8487	49.1205	51.4075	56.7977
AGK	68.5937	58.5482	59.0953	46.5259	59.8551	63.6454	92.6761	92.5821	71.993	100.211	91.8228	70.9643	65.934	70.6054	67.749	79.2526	55.28	59.8149
AGL	9.2136	7.30298	4.65648	5.78085	4.50869	3.92101	7.7359	8.7021	1.48235	5.19413	5.33297	3.89208	4.96433	5.35413	2.38983	3.4908	6.97051	6.35202
AGMAT	7.19614	11.4983	6.63498	2.87049	1.56424	2.21622	14.9148	5.14917	7.90589	0.271944	1.02557	2.53174	7.90436	6.77038	12.0603	1.41933	1.45219	1.90561
AGMO	3.5107	4.41286	7.73415	3.34891	4.09462	5.05754	4.05361	4.17083	6.12706	2.4203	4.17065	4.91233	6.60304	8.18663	9.72606	3.64424	2.67848	5.55802
AGO2	14.0428	13.7358	13.3499	12.7976	24.9818	13.1837	10.985	8.0327	8.10354	11.4488	6.73458	11.185	9.73586	9.39563	5.44659	14.0015	13.8119	10.375
AGO3	15.2342	6.40176	11.3514	4.02666	6.67102	11.4789	10.3971	9.06254	3.26118	7.12493	4.0681	2.9474	9.15749	4.97416	2.2231	10.8176	5.42151	6.03442
AGO4	0.127084	1.11875	0.499622	0	1.51823	0	1.29963	0.205967	2.12471	1.82202	0	0	0.867552	1.17445	0.944817	0	0.258167	0.211734
AGP	0	0	0.119909	0	0	0	0	0.0514917	0	0	0	0	0	0	0	0	0	0
AGPAT1	0.810162	0.186459	1.09917	1.79406	2.30035	0.227305	0.402267	0.102983	0.0494118	0	0.820457	0.226723	1.15674	0.172714	0.0555775	0.786388	1.87171	1.16454
AGPAT2	1.35027	0.062153	1.25905	0	0	0.852394	1.45435	0	0	0.217555	0.136743	0	0.385579	0.0690855	0.44462	0.153442	0	0
AGPAT3	15.3454	13.1764	8.29373	11.1231	11.5938	15.3431	12.1608	3.60442	6.86824	12.2375	7.52085	5.81923	5.20531	9.46471	6.1691	7.53782	15.3287	13.4981
AGPAT4	0	0.062153	0	0	0	0	0.278492	0.360442	0	0	0	0	0	0	0	0	0	0
AGPAT5	53.5501	101.03	70.6266	63.0711	50.6997	61.6565	66.2812	85.9911	106.087	43.8102	46.5267	58.6457	46.655	41.9004	66.5262	43.6349	36.4661	33.9833
AGPS	127.942	124.99	80.8189	75.9484	129.786	95.8659	105.92	124.455	154.955	95.969	71.9609	78.7863	90.129	110.26	114.49	72.9039	111.27	80.8295
AGR2	56.8225	69.2695	91.3709	4.14626	8.09723	126.382	45.3633	61.2236	81.1836	6.96177	5.09367	19.007	115.143	64.4222	97.3162	9.60928	7.22868	8.41643
AGR3	1.50912	1.95782	1.69872	1.71432	2.57639	1.76161	3.15625	1.69923	1.38353	2.12116	1.6751	3.58978	1.68691	1.51988	1.94521	3.50998	1.03267	1.37627
AGRN	0.0317711	1.77136	1.09917	0	0	0.113653	0.433211	0.6179	0.444706	0	0	0	0.578368	0.414513	0	0	0.193625	0.211734
AGRP	1.12787	8.17312	14.0694	1.91366	3.63455	5.6258	10.5518	6.95138	5.58353	1.30533	2.05114	1.28476	16.5317	17.7895	12.7828	2.74277	1.83944	2.17027
AGT	20.9689	24.4883	24.6613	3.14957	8.60331	4.43245	31.1293	7.20884	5.18824	3.26333	4.85437	8.95556	16.0979	12.09	8.3922	4.69915	9.51991	7.8871
AGTPBP1	5.75056	6.99222	8.67344	9.84738	11.4557	18.8663	5.07475	7.36331	4.84236	9.54523	12.512	6.34825	8.19355	7.94483	3.27907	11.4698	11.2303	14.1862
AGTR1	0	0	0	0	0	0	0.0618872	0	0.54353	0	0	0	0.192789	0	0	0	0	0
AGTR2	0	0	0.0399698	0	0	0	0	0	0	0	0	0	0	0	0	0	0	0
AGTRAP	19.6822	21.0388	26.6598	0.996698	1.47222	2.10257	23.1149	7.92972	8.25177	0.571082	0.991385	0.26451	8.53093	11.9518	7.28065	0.383604	1.45219	0.105867
AGXT	0	0	0	0	0	0	0	0	0	0	0	0	0	0	0	0	0	0
AGXT2	0	0	0	0	0	0	0	0	0	0	0.0341857	0	0.192789	0	0.333465	0	0	0
AHCTF1	17.6329	33.6559	24.7813	43.0972	88.0574	129.791	23.8266	20.2362	58.1083	73.6968	49.7402	54.3002	33.208	28.0487	41.0718	52.6688	66.5103	50.7633
AHCY	9.67428	21.4739	18.8457	1.31564	2.34636	20.9121	13.3058	6.07602	6.02824	2.39311	2.76904	1.54927	17.0137	15.786	19.2854	2.0331	3.45298	2.32908
AHCYL1	0.873704	1.52275	1.57881	0.717623	1.93229	2.1594	0.835477	0.102983	1.08706	1.22375	0.581157	1.66264	0.819355	0.483598	2.2231	0.556226	0.871314	0.794003
AHCYL2	14.4082	19.6093	22.3431	5.14296	4.32466	8.29664	16.8952	21.1631	16.1577	6.22752	4.03391	13.7167	12.5313	11.5027	14.339	5.79242	4.35657	4.92282
AHDC1	0.222397	0.124306	0	0	0	0	0.0618872	0	0	0	0	0	0	0	0	0	0	0
AHI1	19.7616	32.6303	34.9136	44.8514	49.5035	38.6419	23.3934	33.4181	30.833	41.3627	47.5181	52.7509	25.9784	22.4873	20.8971	35.4834	27.8498	31.4955
AHNAK	0	0.062153	0	0	0	0	0	0	0	0	0	0	0	0.483598	0	0.191802	0.903584	0
AHR	1.35027	5.93561	8.8533	16.5053	7.26911	6.42137	6.80759	7.82674	14.3788	3.8888	7.52085	6.46161	5.88008	8.5666	6.83603	7.48028	9.93943	5.71682
AHRR	0	0	0	0	0	0	0	0	0.197647	0	0	0	0	0	0	0	0	0
AHSA1	323.477	266.17	327.372	679.589	656.888	497.628	295.295	225.688	263.365	490.641	546.527	408.404	306.439	306.912	286.835	577.017	577.229	536.905
AHSG	4.6068	8.17312	5.99547	5.98019	10.3056	10.3992	14.1103	1.33878	4.44706	2.9098	8.03364	7.10399	8.19355	7.70303	2.77887	10.4916	5.77649	5.61095
AHSP	2.5258	2.54827	1.55882	0	0	0	3.58946	1.2358	3.26118	0	0.205114	0	2.21708	4.07604	1.2227	0.268523	0	0.0529335
AICDA	2.76408	2.20643	3.0377	4.98349	1.2882	0.340958	2.59926	2.11116	3.21177	7.88638	5.84575	2.22944	1.15674	3.03976	0.333465	0.939829	2.45259	2.27614
AIDA	13.3121	8.82573	11.4713	4.66455	4.18664	5.73945	11.1397	9.32	10.4753	4.45988	5.57227	6.23489	6.94042	7.80666	10.6153	5.25537	6.35736	4.55228
AIF1	0	0	0	0	0.046007	0	0	0	0	0	0	0	0	0	0	0	0.0645417	0
AIF1L	0	0.248612	0.159879	0	0	0	0.0618872	0.154475	0	0	0	0	0.72296	0.138171	0	0	0	0
AIFM1	13.6139	39.9022	31.9558	11.8806	24.6598	36.7098	23.7956	19.7728	12.8471	22.0547	29.8099	39.4876	20.9658	17.8931	14.6725	25.4905	18.2976	22.1262
AIFM2	3.89195	0.994448	3.55731	1.35551	0	0.170479	2.97059	0	1.03765	0	0.0683714	0	2.84364	0.518141	1.61175	0.115081	0	0.370535
AIG1	18.1095	17.465	15.9679	10.6846	10.3516	6.19406	9.59252	11.8946	4.5953	10.1707	10.5976	8.65327	9.63947	11.0537	14.2278	11.3355	9.03584	9.42217
AIMP2	667.573	435.009	510.034	233.028	241.307	48.9274	422.752	283.307	256.596	111.361	136.127	122.544	340.321	403.597	366.367	134.875	150.285	123.6
AIPL1	0	0	0	0	0	0	0	0	0	0	0	0	0	0	0	0	0	0
AIRE	0	0	0	0	0	0	0	0	0	0	0	0	0	0	0	0	0	0
AJAP1	0	0.372918	0.0399698	0	0	0	0	0.411934	0	0.163166	0.546971	0	0	0	0.22231	0	0	0
AJM1	2.35106	1.36737	0.559577	0	0.46007	0.45461	0.897365	0.875359	0.642354	0	0	0	1.39772	0.690855	0.277887	0	0.0645417	0.794003
AJUBA	31.0721	16.9056	22.8627	64.6658	59.9931	61.4292	25.6832	18.2795	19.2706	36.5493	28.9553	35.4444	20.5803	30.3976	25.1766	40.0866	51.3752	41.2882
AK1	3.22476	0.870142	2.83785	0.558151	0	1.13653	1.02114	2.11116	2.56941	0	0.2393	0	1.68691	1.27808	3.00118	0	0.129083	0.105867
AK2	166.306	79.6491	106.539	127.617	157.436	74.8402	127.364	122.602	108.706	85.0913	106.112	76.4813	121.168	117.376	130.496	112.492	113.593	96.0214
AK3	1.60444	1.18091	0.779411	0.398679	0.138021	0	1.42341	1.64773	0.741177	0.380722	0.649528	0.604595	0.578368	1.00174	1.00039	0.210982	0.322709	0.846937
AK5	0.14297	3.48057	2.27828	4.06653	2.48438	0.90922	1.60907	5.09768	3.01412	0.271944	3.79461	1.66264	1.63871	1.41625	2.77887	0.748028	1.45219	2.43494
AK6	101.175	173.562	107.998	66.0611	50.8837	83.0232	161.371	174.66	161.379	121.804	141.153	168.002	134.422	154.924	185.24	141.089	116.466	139.745
AK7	2.66877	3.94672	5.83559	0.637887	1.38021	1.64796	4.1155	2.88353	4.05177	0.92461	1.50417	1.05804	4.24137	3.66153	7.33623	1.28507	1.0004	1.42921
AK8	8.95944	21.0077	18.1862	5.90045	2.20834	9.37634	10.0567	9.42298	14.3788	1.55008	1.1965	3.70314	12.0493	6.52858	26.9551	3.14555	2.5494	5.98149
AKAP1	16.5527	19.2364	12.0109	3.26917	21.5773	31.8227	13.8318	4.84022	8.05413	9.2189	7.41829	6.15931	12.9169	9.67197	11.1155	14.1933	14.5864	8.25763
AKAP10	45.4008	26.0421	37.5116	35.8014	64.9159	24.9467	34.8116	21.2146	26.9788	36.0326	33.9464	27.6602	26.0748	24.9399	19.2298	45.1885	55.99	57.9093
AKAP11	111.437	296.221	177.466	213.572	296.791	601.733	147.57	139.337	196.264	398.18	323.499	352.63	216.213	204.528	169.9	320.443	370.663	328.505
AKAP12	1.52501	3.07657	1.11915	1.55485	4.83074	2.32988	1.7019	0.411934	1.53177	3.91599	1.1965	2.83404	3.37381	3.00522	3.946	3.64424	2.71075	3.91708
AKAP13	3.32007	10.2863	5.69569	5.14296	14.2622	25.4013	5.63174	5.5611	6.32471	10.7962	7.86271	8.95556	9.83226	5.42321	7.33623	13.1384	13.3924	6.98723
AKAP17A	0.301825	1.18091	0.379713	0.398679	0.184028	0.738742	0.154718	0	0.494118	0.571082	0.341857	0.26451	0.626565	0.794483	0.555775	0.172622	0.935855	0.211734
AKAP3	0.349482	0.528301	0.479637	0.0398679	0.092014	0	0.897365	0.411934	0	0.271944	0	0.0755744	0.0963947	0.310885	0.722507	0	0	0.105867
AKAP4	1.85861	1.5849	2.85784	0	0.46007	1.25018	2.10417	0.669392	1.92706	0	0.615342	0.226723	1.8315	1.07083	4.66851	0.306883	0.258167	0.846937
AKAP5	0.810162	0.497224	0.199849	0	0	0.568263	0.309436	0.566409	1.28471	0.407916	0.786271	0.26451	0.0963947	0.0690855	0.333465	0.153442	0.290438	0
AKAP6	7.00552	5.62485	5.89554	6.37887	6.48699	19.2073	7.89062	5.14917	4.34824	6.96177	10.0164	6.00816	9.39848	4.31784	4.72409	5.23619	12.2307	10.9043
AKAP7	1.3185	2.17536	2.5181	1.51498	0.92014	2.27305	2.01133	1.64773	0.592942	0.815832	0.957199	2.72068	1.30133	0.794483	1.33386	1.11245	0.193625	1.1116
AKAP8	3.98727	6.27746	5.8156	11.4022	15.0903	7.89885	7.11703	4.42829	4.64471	7.91357	9.19595	8.5399	8.04896	8.60114	5.22428	9.62846	10.4235	9.68684
AKAP8L	13.2009	6.46391	6.37518	5.18283	11.0877	7.16011	8.7261	3.0895	5.78118	10.2251	11.2471	12.0541	6.36205	4.90507	4.33504	10.2039	7.35776	5.39922
AKAP9	109.753	194.819	81.4584	265.241	329.962	415.855	163.908	186.554	302.549	281.761	222.446	227.517	143.869	108.188	154.061	242.246	197.401	244.659
AKIP1	282.19	306.166	319.578	860.27	580.47	403.182	294.026	381.965	341.238	559.389	486.428	447.438	318.054	383.39	332.298	583.039	608.79	482.436
AKIRIN1	48.5144	53.3895	66.07	75.749	96.2006	55.4056	53.1921	51.3887	40.073	39.6222	49.7744	29.2095	39.8592	27.1851	47.7966	53.858	51.1171	42.0822
AKIRIN2	381.856	404.399	430.714	666.711	450.961	410.911	460.255	505.854	482.506	735.799	589.019	672.574	415.847	522.148	511.48	543.471	688.725	706.61
AKNA	0.841933	0.217536	1.07918	1.07643	0	0	1.08303	0	0.296471	0	0.136743	0.377872	0.192789	0.863569	1.00039	0.268523	0	0.0529335
AKR1A1	49.4675	71.5381	91.7706	6.81741	8.23525	7.55789	80.6081	36.5591	47.04	3.3993	6.52947	8.23761	66.5123	45.3201	56.8002	10.0696	3.48525	2.80548
AKR1B1	3266.43	2670.44	3416.92	2490.43	2856.48	1478.51	2767.01	1808.75	1582.86	1677.46	2178.45	2028.72	2322.92	2008.04	1644.37	2751.8	2241.02	1776.18
AKR1D1	0	0	0.179864	0	0	0	0	0.514917	0	0	0	0	0.289184	0.138171	0.111155	0	0	0
AKR1E2	1.35027	1.08768	1.35897	0	0.322049	0.795568	1.02114	0.514917	1.2353	0.598277	0	0	0.771157	1.86531	2.05637	0.652127	0.225896	0.105867
AKT1	0.619535	1.02552	1.23906	0.398679	1.01215	0.738742	0.77359	0.205967	0	0.0543888	0.273486	0.491233	0.385579	0.75994	0.778085	0.613766	0.290438	0.423468
AKT1S1	6.57661	2.67258	4.05693	2.31234	3.3125	1.36383	1.48529	1.08133	1.53177	0.761443	0.649528	2.00272	1.7351	1.48534	2.05637	1.30425	2.19442	2.11734
AKT2	3.46304	1.27414	0.619531	0.637887	0.276042	0	0.866421	1.28729	0.197647	1.30533	0.4786	1.54927	0.433776	0.898111	0.333465	0.268523	0.74223	1.21747
AKT3	56.902	79.587	61.5534	117.291	85.481	68.9871	65.291	56.6409	73.0801	89.6327	82.8319	94.0145	69.4042	74.6814	62.08	73.1341	79.1282	86.7581
AKTIP	241.031	181.86	189.876	227.008	280.505	133.144	274.686	306.376	389.513	226.747	297.86	147.332	193.368	200.693	205.748	231.447	202.274	226.185
ALAD	95.7103	78.9343	103.762	6.61807	6.99306	6.76233	66.4978	54.6842	54.2542	5.98277	6.42691	3.96765	71.3321	69.051	62.3024	5.42799	6.32509	7.25189
ALAS1	0	0.248612	0.399698	0	0	0	0.0309436	0.205967	0	0	0.888828	0	1.49412	1.41625	1.33386	6.17602	1.41992	0.635202
ALAS2	3.59013	3.32519	1.93853	0.877094	1.56424	0.511436	3.65135	0.411934	0.494118	0.761443	2.35881	0	3.85579	2.48708	1.05597	1.32343	1.71036	1.69387
ALB	9.45189	30.455	30.437	1.43525	0	23.2419	14.2341	45.2612	36.6142	12.0471	21.1268	18.8936	16.2907	8.87749	32.2349	7.6529	2.45259	5.18749
ALCAM	0	0.062153	0.0399698	0	0	0	0.371323	0.102983	0	0	0	0	0.144592	0.138171	0	0.498685	0.129083	0
ALDH16A1	1.38204	1.42952	1.27903	0.438547	0	0.397784	0.866421	0.205967	0.494118	0.108778	0.341857	0.302298	1.06034	0.725398	1.33386	0.153442	0.484063	0.370535
ALDH18A1	48.2126	36.142	44.0867	70.4067	124.495	112.289	35.3995	24.716	38.1459	43.3207	42.0142	39.7899	34.5093	26.0107	30.7899	71.8682	77.321	42.241
ALDH1A1	21.9697	35.8934	48.7032	6.09979	7.54515	14.2066	73.2745	32.2853	50.993	7.53285	15.5203	15.1527	32.8706	25.6653	58.3564	14.7112	12.2952	10.0044
ALDH1A2	17.9665	19.3917	12.2707	10.0467	5.98091	4.37562	22.0009	4.47978	17.4424	4.59585	10.3583	5.21463	14.411	9.22291	6.78045	8.59273	5.42151	7.46363
ALDH1A3	0.905475	8.45281	6.71492	3.70772	1.79427	6.4782	6.71476	8.18718	8.7953	3.97038	2.90578	3.81651	9.78406	10.1901	6.72488	3.93194	2.67848	5.61095
ALDH1L1	0	0.0310765	0	0	0	0	0.0928308	0.102983	0	0.271944	0.0341857	0	0	0.207256	0.333465	0	0	0
ALDH1L2	3.59013	0.71476	0.699471	0	0.092014	0.681915	0.835477	2.05967	0.296471	0.0543888	0	0	1.30133	0.898111	1.88963	0.0383604	0.129083	0
ALDH2	5.00394	6.2153	6.49509	3.02996	5.01476	4.09149	6.83854	2.88353	1.63059	2.31152	6.29017	2.56953	3.22922	2.21074	3.946	3.03047	8.06772	2.48788
ALDH3A1	0	0	0	0	0	0.681915	0	0	0	0	0	0	0	0	0	0	0	0
ALDH3B2	0	0.124306	0.399698	0	0	0	0.247549	0	0	0	0	0	0	0	0	0	0	0
ALDH4A1	1.60444	2.89012	1.67873	0	0.92014	1.42066	0.866421	0.720884	0.296471	0	0.205114	0.188936	1.30133	0.863569	0.778085	0.115081	0.709959	0.317601
ALDH5A1	10.3891	16.6881	10.4921	3.18943	7.03907	5.05754	17.2975	16.5288	10.1788	2.36591	2.93997	6.72612	15.7123	25.1817	15.7284	2.76195	1.45219	5.02869
ALDH6A1	1.79506	0.683683	1.47888	0.0398679	0.138021	0.681915	0.278492	0	0.148235	0.135972	0.273486	0.188936	0.674763	0.483598	0.44462	0.306883	0.322709	0.105867
ALDH7A1	101.493	124.275	136.876	33.5688	49.1355	126.154	89.2414	69.3593	67.0518	39.9758	44.4756	45.9492	86.3696	81.2445	88.8684	44.8433	50.1489	52.7218
ALDH8A1	6.65604	3.76026	5.77563	15.5884	11.9618	5.51215	9.56158	3.7074	7.75765	9.35487	12.888	6.15931	4.04858	4.83598	6.33583	6.2911	3.96932	7.30483
ALDOA	253.025	218.81	263.501	52.825	39.8881	57.4514	156.018	111.48	52.7224	44.4628	57.3978	35.9356	97.2622	90.502	72.6398	60.1299	46.5023	67.3844
ALDOB	10.5162	1.30521	16.1278	1.31564	0.368056	9.14903	9.65441	15.2415	5.23765	3.10016	2.56393	0.377872	6.12106	33.7483	18.1183	0.0383604	9.32628	6.82843
ALDOC	135.662	121.509	133.879	30.2996	33.4471	63.7591	140.205	60.1938	52.0306	21.7827	28.3741	29.3229	123.819	106.668	65.7482	22.882	30.6251	25.461
ALG11	128.069	122.814	113.694	30.3794	16.7926	56.8831	179.782	161.735	163.701	33.2588	28.1348	34.6886	151.05	132.713	147.947	33.5653	33.1099	26.4138
ALG12	3.41539	5.09655	5.39592	0.637887	1.01215	0.45461	2.93964	0.6179	0.642354	0	0	0	2.65085	0.75994	2.77887	0.0383604	0	0.741069
ALG13	334.66	238.046	309.386	262.969	282.529	290.894	270.849	221.517	195.325	316.407	354.437	273.012	234.914	238.932	196.8	323.742	381.668	368.206
ALG14	168.323	313.686	320.118	111.75	99.6972	220.941	213.913	225.894	250.963	191.829	196.123	264.699	193.898	206.566	238.928	153.096	152.641	189.978
ALG2	3.08179	2.89012	2.95776	1.71432	4.87674	4.14832	6.15778	1.39028	2.27294	2.77383	1.46998	4.49668	1.44592	1.51988	0.555775	4.81423	1.67809	2.38201
ALG3	13.0738	9.72695	20.9242	0.95683	0.874133	0.45461	16.9571	4.63425	15.12	1.06058	2.90578	0.755744	14.9412	10.3283	7.66969	1.28507	0.258167	0.952804
ALG5	131.071	181.86	173.269	108.76	92.4281	106.89	161.031	123.632	135.487	105.27	144.605	148.73	125.94	120.865	143.056	146.863	140.991	134.081
ALG6	53.4866	104.604	76.8619	109.836	75.1294	80.807	85.033	99.8424	125.555	121.396	116.129	115.856	107.769	78.5848	117.491	109.27	46.8573	68.3901
ALG8	108.26	96.7723	95.4078	38.0739	18.4948	9.37634	146.951	126.567	147.395	11.2585	24.5795	37.9005	89.0687	92.6091	74.4183	14.5002	14.0056	27.5254
ALG9	29.3723	20.8213	30.7168	22.4456	19.3689	16.6501	30.5723	24.922	19.7647	12.5638	11.1787	10.6182	16.9173	29.3268	17.6181	15.7278	15.9095	14.1333
ALK	4.6068	1.33629	1.91855	1.27577	0	0.113653	1.7019	3.44994	1.08706	0.353527	0.581157	0.982467	1.20493	1.03628	0.611352	0.326063	0	0.423468
ALKAL2	0	0	0	0	0	0	0	0	0	0	0	0	0	0	0	0	0	0
ALKBH1	68.3395	45.9932	81.3185	162.302	184.258	61.0882	98.8339	50.3074	66.8048	104.127	129.769	74.1007	68.2474	62.2115	52.7986	130.636	103.428	87.8697
ALKBH2	30.1666	46.7391	48.4833	2.2326	3.72657	1.64796	36.2969	21.4205	26.0894	2.80102	1.50417	2.9474	41.3533	30.8467	31.179	1.47687	1.67809	3.81121
ALKBH3	135.154	122.535	109.597	10.5251	6.25695	13.2405	121.299	152.724	96.8472	10.9321	12.3068	15.7195	104.733	113.991	112.044	15.0181	11.7143	13.1804
ALKBH4	1.57267	2.01997	1.23906	0.279075	0.552084	0.227305	2.07322	0.30895	0.247059	0.0815832	0.0683714	0.377872	1.15674	0.207256	0.22231	0.153442	0.74223	0.264668
ALKBH5	12.8037	7.39621	13.5498	0.358811	5.8889	2.27305	6.06495	1.49326	2.66824	0.543888	1.26487	0.26451	6.79582	3.10885	3.50138	1.43851	2.12988	0.846937
ALKBH6	94.6777	63.9865	52.1206	11.0434	12.4219	8.06933	64.6103	56.2804	31.9694	9.49085	12.7171	12.0541	49.2095	58.0664	37.0702	13.2727	21.8474	19.5854
ALKBH7	30.2302	39.0321	33.075	41.9809	39.382	20.8552	29.3345	22.7078	16.2565	21.7555	20.9558	21.6143	30.6053	34.301	17.6736	39.4728	37.8537	35.5184
ALKBH8	27.9426	16.7502	28.8782	35.5622	31.9289	35.1186	18.7209	18.4855	23.4706	47.3726	39.1768	44.5133	25.9302	32.9883	24.7876	44.8625	41.694	38.6415
ALLC	0	0.248612	0.759426	1.79406	1.24219	0.568263	0.866421	0	0.395294	0.978998	1.53836	1.70042	0.867552	0	0.555775	2.28244	1.96852	0.635202
ALMS1	30.9291	66.7524	33.1949	51.0309	86.0331	155.193	31.284	22.4504	35.0824	60.5075	64.1324	65.0318	51.2338	46.3218	47.5187	58.3653	78.1923	48.6988
ALOX12	19.3327	16.8745	17.7666	0.996698	6.07292	5.22802	21.3201	7.72375	7.16471	1.68605	1.81184	2.75846	16.4353	15.786	9.05913	8.76535	5.97011	3.70535
ALOX12B	1.30261	1.86459	2.59804	0.95683	1.61025	1.25018	1.05208	1.64773	0.197647	2.06677	1.02557	0.151149	2.50626	1.4508	0.111155	1.49606	2.12988	1.00574
ALOX15	0	0	0.259804	0	0	0.397784	0.495098	0.823867	0	0	0.341857	0	0.674763	0.207256	0.111155	0	0	0.317601
ALOX15B	2.4146	2.76581	1.35897	0.637887	0	0.45461	2.69209	0.566409	0.0988236	0.707054	0	0.0755744	2.12068	0.932654	3.16792	0	0.322709	0.952804
ALOX5	0	0.062153	0.799395	0	0	0	0.123774	1.2358	0	0.0271944	0	0	0	0.207256	0	0	0	0
ALOX5AP	8.80058	13.0521	19.6252	0	0.414063	3.97784	17.576	17.7131	13.3412	3.01858	2.29044	2.60732	14.8448	18.3422	20.2858	1.26589	3.03346	2.48788
ALOXE3	0.619535	1.64706	0.579562	0.0797358	0.736112	0.170479	2.35171	3.81038	1.82824	0.353527	0.102557	1.43591	2.16888	1.65805	2.00079	0.306883	0.0645417	0.158801
ALPK1	0.810162	0.590454	1.7187	0.239208	1.51823	1.02287	2.93964	3.91337	6.2753	0.815832	2.18788	1.36034	2.94004	1.27808	3.4458	0.95901	0.774501	0.317601
ALPK2	14.8847	11.4672	12.5905	6.4586	8.14324	24.4921	16.2145	12.461	5.78118	5.87399	7.11062	6.08374	8.33814	15.1988	16.3398	6.78979	14.0378	8.46937
ALPK3	2.66877	0.652607	1.69872	0.0797358	0.828126	1.13653	0.495098	0.669392	0	0.407916	0.0683714	0.0755744	0.481973	0	0	0.690487	0	0
ALPL	1.11199	1.18091	0.599547	0	0	0.227305	0.495098	0.514917	0.741177	0	0	0	0.915749	0.518141	0.44462	0.786388	0.0645417	0.211734
ALS2	4.97217	10.4417	5.93551	9.24936	6.99306	5.68263	8.69515	2.83204	4.29883	7.72321	12.8538	6.76391	5.92827	4.2833	6.78045	9.34075	4.00159	3.65241
ALS2CL	32.3588	19.6093	46.0851	2.03326	2.34636	0.90922	30.3247	17.7646	27.2259	0.190361	0.410228	0.226723	27.8581	14.6116	32.9574	0.709667	0.903584	0.317601
ALX1	26.0364	81.5137	51.0414	3.54824	6.25695	60.9746	128.292	64.6221	48.4236	23.1152	20.6823	23.5414	89.4061	79.4138	121.048	13.733	12.6179	10.4808
ALX3	1.76329	1.24306	1.35897	1.31564	1.56424	0.738742	1.26869	0.257458	0.395294	0.0271944	0.649528	0.302298	1.01214	0	0.22231	0	0.0322709	0.211734
ALX4	0	0.062153	0	0	0	0	0	0	0	0	0	0	0.0481973	0	0	0	0.129083	0
ALYREF	15.2183	21.3496	14.0094	0.478415	1.47222	12.6154	11.9133	10.7618	12.9953	0.625471	0	0.906893	11.6638	6.32132	22.1198	0.843928	2.12988	0.370535
AMACR	0.571879	4.84794	0.89932	1.91366	0.644098	0.227305	3.92984	0.360442	3.80471	2.17555	1.05976	0.302298	2.26527	0.829026	0.333465	3.16473	0.580876	0.794003
AMBN	0	0.124306	0.0399698	0	0	0	0.433211	0	0	0.380722	0.0341857	0	0	0.241799	0	0	0	0
AMBP	11.4693	13.7047	13.7096	0.95683	3.49653	4.48928	9.59252	6.48795	7.21412	3.50808	3.21345	1.02025	9.92865	4.87053	6.1691	1.15081	0.935855	1.53507
AMBRA1	3.3995	6.6193	3.79713	2.15287	1.24219	3.06862	2.44455	0.720884	0.988236	0.571082	0.991385	2.04051	2.69905	2.48708	2.55656	0.939829	2.16215	1.48214
AMDHD1	6.62426	5.87346	5.29599	18.8974	15.9644	8.46711	7.82873	6.59094	3.01412	10.4155	12.7854	7.85974	7.75977	11.9172	12.227	15.4976	14.296	14.7685
AMDHD2	496.931	232.297	306.268	13.8342	28.1563	32.1637	203.702	157.977	184.998	8.78379	9.05921	8.23761	171.775	136.202	124.883	12.9658	16.555	18.8973
AMER2	0	0	0	0	0	0	0	0	0	0	0	0	0	0	0	0	0	0
AMFR	0.571879	1.24306	1.29902	1.87379	6.39497	4.14832	1.11397	0.102983	0.148235	0.571082	0.444414	0.377872	1.01214	1.51988	0.88924	0.920649	1.80717	0.635202
AMH	0	0.745836	1.33899	0	0	0	0.309436	0.92685	0	0	0	0	0.144592	0	1.66732	0.0575406	0	0
AMHR2	0	0	0.399698	0	0	0	0	0.30895	0	0	0	0	0	0	0	0	0	0
AMIGO1	3.59013	2.42397	2.55807	0.95683	0.092014	0.113653	3.89889	0.92685	1.28471	0.734249	0.341857	0.793531	2.55446	1.07083	0.88924	0.594586	1.06494	0.105867
AMIGO2	0	0	0	0	0	0	0	0	0	0	0	0	0	0.0690855	0	0	0	0
AMIGO3	0.317711	0.124306	0.159879	0	0	0	0	0	0	0	0.0683714	0	0	0	0	0	0	0
AMMECR1L	3.44716	1.02552	3.31749	2.55155	2.25434	0.795568	2.13511	1.08133	3.40942	0.67986	0.717899	1.28476	1.7833	1.27808	1.38944	2.49343	1.7749	1.58801
AMN	4.22555	3.5738	3.59728	0.0797358	0.966147	0.568263	1.36152	0.514917	0.938824	0	0	0.151149	1.54231	0.829026	1.44501	0.268523	0.129083	0.105867
AMN1	34.551	37.0743	44.5063	5.02336	6.76303	13.2405	50.7166	54.4782	34.3412	11.5304	17.1612	15.4927	48.2937	51.3996	41.7387	14.7496	13.8765	11.5395
AMOT	2.25574	2.6415	3.0377	1.95353	7.95921	12.3313	3.46568	2.00818	2.71765	4.62305	4.17065	6.80169	3.75939	6.11407	5.6689	6.46372	9.42309	6.14029
AMOTL1	0.730734	0.839066	0.779411	0.239208	0.276042	0.511436	0.495098	0.720884	0.494118	0.108778	0	0.377872	1.06034	0.310885	1.44501	0.613766	0.74223	0.423468
AMOTL2	0	0.124306	0.559577	0.0797358	0	0	0	0	0	0.108778	0	0	0	0.207256	0	0.383604	0	0
AMPD1	0.0158855	0.310765	0.219834	0	0	0	0.371323	0	0	0.271944	0	0.0377872	0	0	0	0.0383604	0	0.0529335
AMPD2	2.7482	3.51165	5.43589	5.82072	17.5747	2.61401	3.89889	1.2358	1.77883	6.60824	4.20484	2.68289	3.51841	1.03628	2.33425	6.82815	4.42111	5.66389
AMPD3	25.9569	14.637	16.7873	30.2199	64.0417	36.1415	21.0726	18.743	8.94354	22.9793	22.5967	37.1826	12.9169	19.2058	18.8408	35.8861	40.4354	50.7103
AMPH	11.66	10.4417	11.4713	2.15287	3.35851	3.69371	13.0582	8.0842	7.1153	7.42407	5.36715	5.63029	6.84402	11.7791	11.3934	3.72096	4.80836	4.07588
AMT	4.63857	5.12762	3.25754	0.239208	1.42622	0.113653	5.35324	1.28729	2.22353	0	0.2393	0.26451	4.00038	3.41973	3.83485	0.172622	0	0.158801
AMTN	0	0	0	0	0	0	0	0	0	0	0	0	0	0	0	0	0	0
AMZ1	0	0	0	0	0	0	0	0	0	0	0	0	0	0	0	0	0	0
AMZ2	201.556	159.64	165.715	142.528	136.181	88.9331	189.375	168.017	202.984	83.1605	84.5754	63.5203	155.774	157.515	140.333	98.0491	118.821	111.055
ANAPC1	31.644	29.3362	29.5177	23.2031	27.2822	67.4528	17.9164	14.5207	27.2259	27.0856	31.0406	16.7019	27.7135	28.5323	34.1246	29.4608	43.6302	26.8373
ANAPC11	390.196	306.881	395.181	972.418	691.209	487.285	381.658	344.582	300.374	675.808	659.51	624.358	399.363	443.114	331.575	714.865	698.471	676.014
ANAPC13	219.347	392.807	254.048	243.513	152.237	137.406	224.001	220.384	269.64	206.161	178.654	232.391	274.966	209.398	248.153	205.861	155.158	152.025
ANAPC15	1621.86	1866.77	1404.74	1506.89	1392.95	1268.08	1510.64	1294.35	1134.1	957.433	831.772	1350.78	1250.24	1133.59	1202.92	999.633	875.606	722.966
ANAPC16	95.0908	85.5226	86.1149	32.6518	18.3108	52.4507	111.18	113.179	136.179	52.5396	61.5001	49.1611	81.9837	88.464	133.831	54.3375	47.535	56.7447
ANAPC2	32.4859	24.1154	25.8005	47.0043	38.0018	9.88777	16.9571	15.5505	16.6024	12.2103	14.9733	17.7978	18.7488	17.2023	15.6729	21.0407	20.8793	18.0503
ANAPC4	148.387	165.98	212.02	498.907	398.467	246.228	182.258	314.254	318.113	399.894	386.401	320.851	135.724	225.219	189.908	300.477	461.473	459.834
ANAPC5	28.5304	19.889	16.9472	18.5386	24.7518	10.3424	25.6832	8.75359	20.7035	11.612	20.1354	5.32799	17.2546	14.1625	7.94758	24.052	15.2319	12.5982
ANAPC7	137.203	96.1197	124.965	72.44	81.2944	38.926	97.8746	73.8391	87.2613	44.1365	46.937	40.6968	68.0546	70.0872	48.5191	39.9332	37.531	39.1179
ANGEL1	0.190626	0.372918	0.619531	0	0	0.397784	0.897365	0.102983	0.197647	0	0.0683714	0.151149	0.963947	0	0.44462	0.0383604	0.0645417	0
ANGEL2	64.257	41.6115	60.0546	53.5825	65.3299	62.793	47.2818	52.0066	50.153	72.745	58.9019	72.7026	44.7271	43.2475	33.7355	56.6583	54.3764	43.1408
ANGPT1	0	0.435071	0.499622	0.837226	1.65625	1.81844	0.526041	0.205967	1.43294	0.870221	0.444414	0.869105	0.240987	1.13991	0.333465	0.843928	0	0.105867
ANGPT2	0.0794276	0.341842	0.659501	0.0797358	0.184028	0.170479	0.711703	2.78055	0.345883	0	0	0	0.337381	0.0690855	0	0	0.0645417	0.211734
ANGPT4	0	0.310765	0	0	0	0	0	0	0	0	0	0	0.192789	0.0690855	0	0	0	0
ANGPTL1	0	0.155383	0.159879	0	0	0	0.185662	0	0.197647	0	0	0	0	0.0690855	0	0	0.129083	0.105867
ANGPTL2	0	0	0.239819	0	0	0	0	0	0	0	0	0	0	0	0	0	0	0
ANGPTL3	0	0	0	0	0	0	0	0	0	0	0	0	0	0	0	0	0	0
ANGPTL4	4.05081	1.5849	3.21757	1.1163	0.644098	0	1.7019	0.30895	0.0988236	0.0543888	0.273486	0.151149	1.92789	1.58897	0	0.920649	0.0645417	0.952804
ANGPTL5	0	0.124306	0.539592	1.27577	0	0	0.495098	0.102983	0.296471	0	1.6751	1.66264	0.337381	0	0.111155	1.70704	0.38725	0.423468
ANGPTL6	12.5972	7.98666	16.6674	0.558151	0.506077	0.511436	6.90043	3.39845	1.48235	0.299138	0.444414	0.680169	7.326	5.59593	2.2231	0.498685	0	0.529335
ANGPTL7	0	0.0932295	0.0999244	0	0	0	0	0	0	0	0	0	0.0963947	0	0.333465	0	0	0
ANGPTL8	0	0	0	0	0	0	0	0	0.0988236	0	0	0	0	0	0	0	0	0
ANK1	0	0.155383	0.0999244	0.318943	0	0	0.247549	0.30895	0	0	0.136743	0	0	0	0	0	0	0
ANK2	33.8838	21.0699	13.9694	8.89055	13.066	22.8442	18.659	10.9677	14.6259	12.6182	13.9478	9.93803	26.3639	16.166	16.3398	19.161	19.1044	17.0975
ANK3	64.9718	77.6602	97.886	62.473	83.1807	146.782	75.2858	58.3401	58.0589	56.4012	72.6788	47.9142	67.6209	75.5795	56.8002	52.3044	60.8629	59.6032
ANKAR	0.969017	0.466148	0.499622	0.797358	0	0.227305	0.866421	1.64773	0.938824	0.543888	0	0.0755744	1.97609	0.898111	0.722507	0	0.193625	0
ANKEF1	0	0	0.479637	0.239208	0	0	0	0	0	0	0	0	1.15674	0.207256	0.66693	0	0	0
ANKFY1	9.53132	3.60488	6.49509	3.94692	3.45053	5.3985	5.72457	4.01635	3.01412	6.00996	4.71763	5.93259	5.10892	8.29026	3.50138	4.58407	6.22828	5.98149
ANKH	0.365367	1.64706	1.67873	6.77755	5.8889	5.3985	2.16605	1.13282	1.28471	3.69844	3.62368	3.43863	3.13283	2.45254	3.11234	6.17602	7.32549	3.38775
ANKHD1	15.2501	25.172	11.2715	10.8042	25.1198	43.8699	15.2243	12.667	11.76	17.8395	17.4689	11.8274	12.2421	11.9518	11.9492	18.0486	25.9458	19.0561
ANKIB1	13.2644	10.4728	6.39516	6.97689	15.5964	16.8774	7.55024	4.89171	6.42354	11.3945	6.59784	11.2228	11.0854	6.59767	6.05795	9.45583	12.1661	9.9515
ANKK1	0	0	0	0	0	0	0	0	0	0	0	0	0	0	0	0	0	0
ANKLE1	0.0317711	0.062153	0	0	0	0	0	0	0	0	0	0	0	0	0	0	0	0
ANKLE2	15.9332	13.4872	21.4238	16.2262	15.9184	15.059	20.4847	11.3282	10.3765	15.1745	15.657	14.8126	13.5435	15.5097	17.2846	12.4288	11.9402	11.2219
ANKMY1	6.84666	5.22085	6.65497	0.279075	1.15018	0.113653	6.49816	2.98652	4.05177	0.43511	0.341857	0.0755744	6.21746	2.76342	3.16792	0.268523	0.129083	0
ANKMY2	66.7986	47.8889	54.5188	38.1935	38.6459	37.7895	61.2065	69.1533	42.3459	51.2614	48.783	28.4538	60.6323	57.3064	39.5156	42.9828	53.6342	61.297
ANKRA2	142.255	113.989	137.956	412.194	294.215	182.64	132.841	175.793	168.741	237.978	294.817	190.636	140.688	138.586	100.818	280.184	320.966	281.871
ANKRD1	0.698963	0.217536	0.519607	1.35551	0.138021	0.170479	0.247549	0.154475	0.54353	0.190361	0.376043	0.151149	0.626565	0.345427	0.333465	0.095901	0.258167	0.370535
ANKRD10	62.4937	54.011	66.6296	6.77755	5.75088	13.4678	64.5484	34.9629	33.2541	2.71944	6.32435	4.49668	50.6554	47.2545	53.1877	7.59536	9.22947	5.66389
ANKRD13A	6.40187	4.84794	6.45512	7.93372	21.1632	8.58077	6.96231	4.99469	5.18824	7.26091	6.87132	4.1188	5.10892	4.14513	5.00197	5.6198	13.8442	16.5153
ANKRD13B	10.405	25.9178	22.0034	17.4621	12.1919	8.63759	12.7797	12.152	10.0306	6.52666	7.52085	15.3416	16.5799	17.3059	14.0055	11.8725	10.7462	11.7512
ANKRD13C	5.14691	4.03995	6.13536	14.791	8.5573	7.44424	4.8272	4.27381	6.47295	6.93457	7.48667	6.00816	6.21746	3.7997	5.05755	9.03387	7.97091	7.41069
ANKRD13D	7.27557	7.33406	4.77639	2.39208	2.53039	0.795568	3.34191	3.7074	1.38353	1.27814	1.05976	2.0783	3.47021	3.86879	3.72369	1.36179	2.09761	1.32334
ANKRD16	6.62426	7.6759	5.49584	3.74758	3.22049	2.67083	13.5842	6.95138	8.15295	2.4475	2.59811	3.74093	10.507	8.11755	9.22586	2.39752	3.098	1.58801
ANKRD17	432.245	443.369	348.217	669.343	1119.07	1007.02	433.768	287.839	417.036	724.16	801.176	627.57	469.442	398.554	347.748	680.091	777.954	680.725
ANKRD2	0	2.39289	0.919305	0	0	0.45461	3.68229	2.16265	1.92706	0	0	0.604595	3.03643	2.79796	3.83485	0	0	0.211734
ANKRD22	0	0	0.279788	0	0	0	0.0618872	0	0	0	0	0	0	0	0	0	0	0
ANKRD23	1.62032	1.0566	1.07918	0	0.276042	0.0568263	1.39246	0.669392	0.247059	0.163166	0.136743	0.0755744	0.819355	0.656312	0.277887	0.095901	0.0322709	0.105867
ANKRD24	0	0.186459	0.119909	0	0	0	0.433211	0.102983	0.296471	0.108778	0.752085	0.0755744	0.289184	0.0690855	0.333465	0.0191802	0	0
ANKRD27	16.0126	11.5294	12.9902	6.77755	16.4245	21.4235	15.379	10.9677	10.673	14.9841	13.2299	12.0163	13.8808	9.36109	11.838	9.05305	15.1673	13.4451
ANKRD28	18.7608	35.2097	27.8789	38.9908	47.9393	62.0543	26.1474	27.5481	33.2541	39.1871	37.4333	27.2823	32.9188	18.2731	22.0643	36.2889	27.9143	20.4853
ANKRD29	0	0	0.0799395	0.239208	0	0.966047	0.77359	1.90519	0	0	0.102557	0.26451	0.385579	0	0	1.34261	0	0
ANKRD33B	0	0	0.0199849	0	0	0	0	0	0	0	0	0	0	0	0	0	0	0
ANKRD34A	0	0	0.179864	0	0	0	0	0	0	0	0	0	0	0.0690855	0	0	0	0
ANKRD34B	0	0	0	0	0	0	0.185662	0	0	0	0	0	0.144592	0	0	0	0	0
ANKRD34C	1.52501	0.186459	0	0	0	0	0.154718	0	0	0	0	0.415659	0.337381	0.207256	0	0	0	0
ANKRD35	44.4795	81.5448	37.3318	2.87049	3.35851	9.54681	46.632	42.9441	34.4894	2.61066	1.81184	3.58978	37.8349	34.6809	45.7403	2.68523	4.51792	1.90561
ANKRD37	23.8124	74.7701	17.4868	8.53174	3.49653	7.33059	34.4712	10.3498	14.7247	6.14593	5.67482	6.34825	12.5313	7.08126	19.1187	5.94586	6.51872	5.29335
ANKRD39	80.9368	62.8367	58.4158	5.26257	6.07292	8.97855	64.9197	52.779	51.9812	8.02235	8.51224	7.59522	45.9321	39.2406	53.6878	6.04176	6.26055	5.45215
ANKRD40	0.969017	0.683683	0.979259	2.07313	3.2665	1.53431	0.804534	1.54475	0.0988236	1.08778	1.23068	0.831318	0.867552	0.37997	0.22231	2.80031	0.322709	1.64094
ANKRD40CL	22.5098	42.0465	35.753	79.6162	73.2892	37.7895	57.2457	44.3858	54.6001	73.996	58.8336	82.9051	37.2565	60.5189	51.3536	55.987	80.8708	86.811
ANKRD42	7.45031	4.91009	2.27828	3.82732	3.54254	8.12616	2.59926	5.92154	1.92706	2.61066	3.14508	1.70042	1.59051	1.58897	3.66811	1.32343	3.25936	1.16454
ANKRD44	39.2214	71.9111	60.7141	28.1866	35.2414	75.238	55.8223	47.6298	58.8001	41.7434	45.9456	36.6158	63.7651	64.5259	68.3047	50.7316	35.4011	38.8003
ANKRD45	36.4732	34.5882	39.7899	5.14296	0.92014	36.3688	41.712	43.0985	43.5812	6.55385	5.5039	6.42382	55.5233	55.5447	44.1285	5.44717	9.45537	6.14029
ANKRD46	102.08	124.865	160.698	265.879	224.192	242.421	81.8768	126.052	139.49	239.447	267.708	201.179	127.337	93.4036	115.879	262.807	228.058	218.192
ANKRD49	135.106	107.711	167.473	51.8682	46.5131	142.463	123.496	129.914	130.793	87.8379	87.823	99.7204	155.967	147.601	159.619	81.7652	93.0047	99.8856
ANKRD50	0	0	0	0	1.38021	0	0.804534	0.6179	0	0	0	0.151149	0	0.0690855	0.111155	0	0	0
ANKRD52	0.0635421	1.0566	0.779411	5.38217	3.03646	0.340958	0.618872	0	0.197647	0	0.752085	1.66264	0.0963947	1.00174	0	1.86048	2.51713	0.952804
ANKRD54	0.60365	0.310765	0.559577	0.159472	0.138021	0	0.0618872	0	0	0.407916	0	0	0	0.0345427	0	0.498685	0.0645417	0.317601
ANKRD55	0	0	0.159879	0	0	0	0.0618872	0	0	0	0	0.0755744	0	0	0	0	0	0
ANKRD6	24.5273	28.031	21.0841	7.81411	8.5113	19.7187	26.7972	27.5481	22.4824	6.68982	9.16176	9.1445	21.6406	21.5201	26.566	10.108	6.55099	7.83416
ANKRD61	0	0.559377	1.43891	0	0	1.02287	0.526041	0.720884	0	0	0	0	0.674763	0.138171	1.2227	0	0	0.317601
ANKRD63	0	0	0	0	0	0	0	0	0	0	0	0	0	0	0	0	0	0
ANKRD65	0	0	0.0399698	0	0	0	0	0.0514917	0.0494118	0.0271944	0	0	0	0	0	0	0.0322709	0
ANKRD66	0	0	0.0599547	0	0	0	0	0	0	0	0.0341857	0	0	0.414513	0	0.498685	0	0
ANKRD9	3.78076	5.99777	10.0524	1.15617	0.92014	0.340958	2.81587	1.8537	3.90353	0.326333	0.581157	0.340085	4.77154	3.62699	2.38983	0.402784	0.774501	0.317601
ANKS1A	16.1874	10.2242	28.7583	4.1064	4.23264	18.7527	15.1933	3.50143	5.48471	2.28433	2.6323	3.17412	14.0736	10.881	6.94719	3.5867	5.48605	3.65241
ANKS3	7.05317	6.43284	6.45512	0.358811	0.46007	1.93209	4.67249	1.64773	3.60706	0.0543888	0	0.0755744	3.75939	2.14165	4.39062	0.0575406	0.516334	0.105867
ANKS4B	7.83156	8.54604	7.21454	3.74758	6.99306	7.33059	15.3171	9.9379	9.53648	5.68363	4.44414	3.40085	12.8205	5.45775	6.28026	7.80634	4.3243	2.69961
ANKS6	3.25653	3.0455	3.81711	0.996698	0.92014	0.397784	3.58946	2.67757	1.87765	0.571082	0.854642	0.340085	1.8315	1.96894	2.11194	0.690487	0.645417	0.529335
ANKZF1	0.826047	1.80244	2.21832	1.27577	0	0.568263	0.618872	2.42011	1.63059	0.516694	2.22207	0.680169	1.49412	0.863569	4.16831	1.32343	1.74263	3.49361
ANLN	248.958	199.636	175.008	141.172	213.242	437.449	179.72	170.746	232.334	231.642	237.898	216.71	172.305	198.068	200.69	254.425	328.13	247.041
ANO1	0.349482	0.932295	1.17911	0.558151	0.276042	0.340958	0.990196	0.566409	1.68	0	0	0	0.819355	0.138171	0.722507	0.383604	0.258167	0.635202
ANO10	101.556	80.8611	96.3671	16.904	21.1632	32.9024	158.648	77.9069	75.6989	25.1276	28.8869	22.1811	110.324	103.801	96.8716	27.2934	38.725	34.7773
ANO2	25.0515	13.8601	30.437	7.3357	3.49653	6.93281	17.1118	12.8729	7.41177	4.54147	4.3074	5.63029	8.72372	7.01218	7.11392	5.44717	2.00079	3.70535
ANO3	3.16122	5.46947	8.41364	10.1265	13.8481	18.9231	5.47702	4.37679	4.54589	13.1349	15.1784	10.9961	7.90436	8.25572	9.83721	12.4863	16.6195	15.0861
ANO4	78.7922	92.3905	64.9909	60.7188	78.3499	118.255	98.6792	95.0537	114.833	62.4112	71.7558	83.6986	78.5617	93.3691	96.149	96.5147	98.9425	104.067
ANO5	4.33675	1.9889	2.05844	1.23591	3.45053	1.42066	1.36152	2.05967	0.889413	2.17555	3.17927	1.1714	2.12068	1.69259	2.61214	2.83867	2.16215	4.12882
ANO6	74.8208	47.6403	65.3905	110.952	80.7423	59.5539	65.0125	69.5138	63.6424	120.281	107.411	85.2479	53.1135	62.3842	62.8581	137.464	57.6358	67.702
ANO8	0	0.0310765	0.0199849	0.0398679	0	0	0	0	0.0494118	0.0271944	0	0	0	0	0.0555775	0.0383604	0.0322709	0
ANO9	0	0	0.539592	0	0.552084	0	0.0309436	0	0	0	0	0.226723	0.0963947	0.0345427	0.111155	0.230162	0.129083	0
ANOS1	1.06433	0.870142	0.999244	0.717623	0.276042	0.227305	0.309436	0.102983	0.0988236	0	0.273486	0	0.0963947	0.37997	0.555775	0.268523	0.258167	0
ANP32E	16.6004	25.8557	14.489	40.9444	60.6832	46.0293	13.8318	21.678	13.5882	42.1513	37.5359	26.7533	20.2429	17.3059	16.3398	30.1129	31.6255	37.0005
ANPEP	1.46147	7.89343	4.81636	1.19604	2.25434	9.0922	3.65135	0.411934	4.15059	0.951804	2.56393	1.09583	3.47021	1.96894	4.11273	2.3208	3.48525	4.76402
ANTKMT	12.1524	33.8423	23.5222	1.59472	0	1.64796	24.2907	9.47447	9.58589	2.28433	0.683714	4.00544	29.786	16.0278	25.2322	3.74014	1.38765	0.105867
ANTXR1	0	0.652607	1.09917	0.0797358	0	0.113653	0.185662	0.30895	0.148235	0.217555	0.0683714	0.113362	0.337381	0.898111	0.555775	0.230162	0.0645417	0.211734
ANTXR2	2.50991	3.29411	3.0377	7.21609	3.54254	7.38742	3.92984	3.50143	4.00236	11.2313	6.70039	3.92987	4.53055	3.45427	3.61254	7.53782	7.32549	4.12882
ANXA1	0	0	0.199849	0	0	0.681915	3.89889	0	0	0	0.0683714	0	0	0	0.88924	0	0.38725	0.158801
ANXA10	0	0.310765	0.159879	0	0	0	0	0	0	0.0543888	0	0.302298	0	0.207256	0	0.268523	0.258167	0.317601
ANXA11	20.5876	41.2385	35.2134	0.916962	9.98352	8.80807	17.3594	10.5558	27.3741	1.38691	1.70928	1.776	19.5199	10.501	26.177	3.45243	1.35538	3.12308
ANXA13	1.01667	0.435071	2.31825	0.239208	1.38021	0.45461	1.82567	3.39845	0	0	0	0.680169	1.34953	4.07604	7.05834	1.11245	0.580876	0
ANXA3	4.718	17.8068	19.3853	8.13306	8.46529	11.7062	10.2114	15.19	10.0306	9.51804	8.40968	19.4226	12.3867	18.7567	17.229	11.393	19.2657	17.521
ANXA4	1.36616	0.62153	3.13763	0.518283	0.92014	0	1.11397	5.40663	0.247059	0.0543888	1.1965	0.188936	0.867552	0.690855	1.16713	0.326063	1.71036	1.37627
ANXA5	93.5022	94.1308	101.483	10.0866	13.5721	17.2752	93.7591	82.8501	66.7059	14.1411	23.0412	21.5765	71.4767	61.2443	71.028	17.2046	17.9103	8.5223
ANXA9	0	0	0	0	0	0	0	0	0.197647	0	0	0	0	0	0.111155	0	0	0
AOAH	5.08337	12.4928	12.4106	5.06323	4.32466	2.32988	12.9654	7.26033	12.7977	6.98896	5.77738	7.82195	18.9898	15.2679	17.2846	5.79242	4.64701	2.59374
AOC1	0	0	0	0	0	0	0	0	0	0	0	0	0	0	0	0	0	0
AOC2	1.15964	0.652607	0.89932	1.55485	1.88629	0.966047	0.835477	0.6179	0.296471	0	1.12813	0	2.21708	0.37997	1.16713	0.575406	2.22669	1.48214
AOPEP	103.272	163.09	214.558	322.611	277.928	177.468	196.616	86.0426	94.4754	200.64	235.129	221.849	150.279	150.226	99.9839	224.255	230.124	210.04
AOX1	1.19141	3.32519	6.19531	2.31234	7.40713	4.09149	3.46568	2.93503	3.85412	6.3091	5.57227	5.25242	4.72334	3.52336	4.89082	5.29373	4.58246	3.70535
AP1AR	2.081	8.85681	4.45663	0.398679	3.03646	1.93209	5.8174	5.61259	4.54589	2.82822	2.83741	0.982467	3.95218	3.52336	4.9464	2.4167	2.00079	2.54081
AP1B1	2.65288	2.92119	2.3782	1.79406	2.71441	0.45461	1.33058	0.823867	0.247059	1.74044	1.12813	0.982467	1.25313	1.209	0.66693	1.34261	1.93625	0.741069
AP1G1	9.37246	15.01	14.9287	6.17953	3.22049	20.0028	11.7586	6.28199	11.2165	7.83199	7.45248	5.25242	8.24174	11.6064	14.2278	8.88043	5.93784	7.19896
AP1G2	0	0.994448	0.979259	1.15617	0	1.53431	0.526041	0.102983	0.197647	0.0543888	0.136743	0	1.01214	0.0690855	0.333465	0.230162	0	0
AP1M1	71.4054	11.0011	30.2571	6.61807	11.5478	0.90922	27.416	7.00287	4.5953	2.50188	1.53836	2.00272	10.8444	12.0209	6.39141	3.7785	1.22629	2.06441
AP1M2	182.827	84.1241	108.398	10.565	14.1702	17.4457	104.125	27.1876	42.6918	7.53285	3.89717	7.55744	59.6683	49.0852	36.5144	15.7278	6.61553	13.1275
AP1S1	42.3985	42.233	36.6123	24.8377	33.8612	23.7534	46.8486	20.1847	25.3977	11.1497	18.2552	11.4873	36.7264	30.0867	22.5645	14.0207	17.394	18.3679
AP1S2	76.1076	137.886	103.821	356.1	231.829	303.623	85.1568	257.664	231.198	245.865	257.35	323.194	123.674	127.705	293.505	279.954	272.302	372.864
AP1S3	5.5917	7.1476	5.93551	5.02336	1.74827	4.03467	5.16758	5.61259	6.67059	5.76521	5.7432	5.17684	6.21746	4.31784	6.61372	5.02521	4.3243	2.75254
AP2A1	7.29146	1.55383	8.95323	23.0437	20.4731	4.43245	4.45588	0.257458	5.28706	3.8616	4.64925	4.4211	3.22922	5.59593	5.16871	3.03047	8.39043	8.62817
AP2A2	13.3756	24.0843	20.4046	2.99009	7.26911	5.17119	9.87101	5.14917	7.80707	2.39311	2.29044	2.98519	13.929	5.90681	13.7832	2.43588	3.61434	2.01147
AP2B1	123.764	51.5559	90.3916	23.2031	26.362	31.0271	81.1341	50.7708	33.8471	35.6791	43.2107	40.0922	61.066	65.0095	43.1281	33.3352	36.7565	41.9234
AP2M1	120.476	58.9521	114.613	50.4728	96.3387	25.856	101.309	38.6703	26.04	21.7011	40.0998	31.9302	72.2478	61.9006	34.7915	48.7944	38.1442	46.8991
AP2S1	115.44	95.3117	80.9388	2.31234	8.60331	11.4221	65.848	52.5215	44.7177	3.3993	1.36743	5.10127	57.9814	52.9886	38.6264	3.33735	3.80796	3.81121
AP3B1	39.3802	57.7712	36.5723	27.8677	48.6294	48.5865	41.2788	37.8464	35.7247	50.8263	48.1676	43.6064	44.7271	46.46	54.3548	49.4082	42.9525	52.1395
AP3B2	4.79743	12.6792	15.888	3.54824	10.9497	5.68263	7.95251	6.53944	2.37177	5.76521	8.10201	7.17957	3.42201	5.83772	4.83524	6.04176	7.97091	6.82843
AP3D1	6.24301	6.02884	1.4589	2.67115	15.6884	15.5136	4.08456	0.720884	4.24942	4.54147	5.36715	5.8948	2.79545	2.07256	3.39023	2.64687	6.22828	5.87562
AP3M1	101.477	68.6791	94.5285	68.3735	65.1459	30.0043	92.5214	86.0941	73.3765	59.039	62.9359	81.0535	64.3916	89.6384	61.4687	68.972	52.8597	68.6019
AP3M2	37.2674	14.2641	27.0196	23.2829	26.7301	5.00071	28.0659	7.77524	9.83295	11.2313	17.3663	11.1472	16.8209	13.3335	6.94719	14.0207	8.64859	15.933
AP3S1	57.585	70.8234	53.1598	92.8125	94.8664	64.1	49.912	76.2077	65.4707	89.3608	93.1218	110.83	53.5472	54.3012	52.9098	84.2778	85.8728	110.896
AP3S2	11.7553	6.091	12.1908	0.877094	2.94445	0.795568	8.07628	2.88353	3.45883	1.14216	1.50417	0.491233	3.03643	4.97416	3.00118	0.249343	0.0322709	0.423468
AP4B1	34.7575	16.2841	26.2801	22.7646	34.0912	35.2323	29.6749	9.52596	12.7482	23.6591	19.4517	23.1258	21.9298	32.0902	26.3993	22.5559	22.2346	24.72
AP4E1	10.2938	4.35071	6.85482	4.02666	6.11893	7.67155	4.02267	5.45812	6.17648	7.36968	8.78572	6.87727	6.84402	5.2505	5.22428	10.5299	12.1016	11.0102
AP4M1	0	1.08768	2.13838	0	0	0	0.464154	0.823867	0.0988236	0	0	0	1.20493	0.414513	2.16752	0	0	0
AP4S1	2.36694	3.54272	5.63574	0	0	2.04575	3.99173	3.14099	7.85648	1.98519	0.4786	1.85157	3.80759	5.31958	4.16831	0.383604	0.774501	0.317601
AP5B1	0.0635421	0.435071	0.239819	0	0	0	0.154718	0.30895	0	0	0	0	0.0963947	0.207256	0.166732	0	0	0
AP5M1	10.3732	23.0588	33.7345	27.5089	16.0564	20.0597	28.4062	31.204	32.0189	48.5964	35.4164	39.4498	48.1009	22.3492	24.7876	50.3864	25.5263	33.2952
AP5S1	17.8553	8.42174	21.4638	3.26917	6.30296	0.511436	17.3594	8.13569	8.94354	0.516694	1.57254	1.54927	13.929	14.6807	8.8924	2.60851	1.93625	1.16454
AP5Z1	5.35342	22.1265	13.6896	13.3558	19.599	39.7784	4.76532	2.52309	4.2	10.0075	10.119	8.80441	7.2296	5.04324	12.0603	12.7356	18.4912	9.42217
APAF1	31.5804	47.8578	39.1904	42.3796	30.2726	75.8062	34.9353	23.8407	48.9177	50.8263	31.6218	45.3068	43.7632	28.4978	39.1821	46.838	46.6637	35.4125
APBA1	188.402	101.372	120.749	8.81081	9.38543	21.5372	121.082	132.849	73.2777	6.66263	10.2215	9.86246	108.781	95.4071	109.21	16.8594	15.3609	19.7442
APBA2	0.0476566	0.217536	0.199849	0	0	0	0.154718	0	0.494118	0	0	0	0.0481973	0	0	0.0383604	0.193625	0
APBA3	12.772	15.6936	29.7175	20.8111	24.7978	10.0014	13.5224	2.98652	5.18824	7.34249	12.2727	5.66808	10.025	8.60114	9.55933	13.3302	13.102	15.0331
APBB1	0	0	0.179864	0	0	0	0	0	0	0	0	0	0	0	0	0	0	0
APBB1IP	0.571879	1.61598	2.13838	3.30904	2.11632	6.19406	2.28983	1.75072	1.53177	3.34491	3.28183	5.32799	1.34953	0.725398	4.50178	1.61114	0.516334	1.90561
APBB2	27.8791	18.4905	15.2685	12.678	9.56946	13.6383	23.6719	12.2035	20.9012	10.0347	7.41829	10.5048	19.2789	18.8949	12.2826	10.7984	12.2307	8.8399
APBB3	0	0.372918	0.119909	0.877094	0	0	0.278492	0.102983	0	0	0	0	0.0481973	0	0	0	0	0
APC	40.6511	29.7091	22.8028	34.3263	62.9376	69.1576	34.0689	33.6756	49.2142	59.7733	63.2777	40.4323	34.1719	34.4391	29.6784	51.1536	57.0872	44.5171
APC2	10.5003	7.33406	7.11462	0.279075	0.506077	0.397784	4.6106	3.24398	3.26118	0.217555	0.273486	0.26451	6.02467	5.45775	2.89003	0.517865	0.290438	0.105867
APCDD1	0.397138	2.54827	3.59728	2.91036	2.07032	4.71658	0.742647	3.19248	1.77883	0.761443	0.957199	1.20919	0.771157	0.172714	3.11234	0.594586	3.3239	0.635202
APCDD1L	0	0	0.0599547	0.239208	0	2.32988	0.185662	0	0	0	0.136743	0.302298	0.192789	0.138171	0	0.709667	0.322709	0
APCS	0	0	0	0	0	0	0	0	0	0	0	0	0	0	0	0	0	0
APEH	2.22397	7.86236	7.37442	0.637887	5.01476	2.10257	3.92984	2.52309	0.889413	0.761443	0.273486	0.453446	3.27742	4.2833	2.05637	1.15081	2.12988	0.794003
APEX2	457.265	262.286	467.147	638.525	600.713	400.227	420.121	246.645	213.311	438.265	558.081	405.986	313.716	352.578	204.358	538.024	491.776	498.263
APH1A	20.3811	7.92451	22.7028	20.1333	25.5799	9.31951	14.4507	5.04619	2.17412	9.92596	13.1273	4.68561	9.0129	8.3248	4.33504	14.1358	12.8761	12.9687
APH1B	67.577	49.2874	67.429	17.821	25.9479	9.20586	67.5499	45.6216	42.2965	14.0323	18.6654	16.1729	50.318	61.037	50.909	20.3694	16.4904	19.109
API5	94.8525	66.8767	68.748	175.02	197.692	64.9524	83.6096	66.2698	88.2001	157.646	148.058	121.146	76.6338	80.7609	57.5227	138.097	129.664	138.58
APIP	141.492	79.0276	81.0187	58.566	52.816	105.811	114.801	74.251	46.8918	64.6411	116.402	82.7917	112.059	75.165	125.994	189.961	68.737	84.3231
APLF	71.7073	92.0797	77.3215	91.1779	72.9671	94.7294	71.4179	87.0724	102.777	87.43	89.8058	105.615	70.6573	62.8333	58.5787	76.8167	140.12	136.039
APLN	0	0.124306	0.239819	0	0	0.0568263	0	0	0	0	0	0.0755744	0	0	0	0	0	0
APLNR	0	0	0	0	0	0	0	0	0	0	0	0	0	0	0	0	0	0
APLP1	8.43521	17.1232	12.2308	8.69121	10.0295	15.3999	9.84007	3.60442	5.08942	9.65401	5.53808	9.86246	8.09715	3.76516	6.55814	8.28584	6.61553	4.81695
APLP2	72.1362	141.118	82.1978	23.6018	34.1832	126.325	61.5468	40.1635	49.6095	34.836	35.1087	38.354	54.463	49.1198	57.8006	38.8783	55.4414	31.9719
APMAP	3.66956	2.67258	4.41666	0.318943	0.230035	1.0797	1.36152	0.720884	1.03765	0	0.888828	0.906893	3.13283	2.00348	1.50059	0.249343	0.35498	0.89987
APOA2	1.57267	5.99777	4.19683	4.86389	4.00261	6.7055	4.67249	6.179	4.94118	4.81341	5.87994	6.91506	4.53055	1.83077	12.227	9.74354	4.74382	5.24042
APOA4	0.492451	0.062153	0.0199849	0.478415	0.276042	0	0.0618872	0	0	0	0	0.151149	0.0963947	0	0.88924	0	0.0645417	0
APOA5	15.3772	9.29188	10.9317	3.62798	6.07292	2.95497	8.66421	6.74541	9.04236	4.56866	4.17065	5.55472	9.63947	9.46471	5.33544	3.93194	5.32469	6.14029
APOB	11.8983	6.99222	8.79335	2.71102	4.23264	7.7852	8.38572	2.88353	7.65883	1.74044	4.34158	2.75846	10.4588	4.62873	11.2267	5.02521	1.35538	1.48214
APOBEC1	0.74662	0.932295	1.33899	0.0398679	0.276042	0.852394	1.98039	1.08133	1.82824	0.761443	2.05114	1.39813	1.01214	1.13991	1.61175	0.767208	1.06494	0
APOBEC2	0	0	0	0	0	0	0	0	0	0	0	0	0	0	0	0	0	0
APOBEC4	0	0	0.119909	0.119604	0	0.284131	0	0	0	0	0.4786	0	0	0.0690855	0	0.306883	0.38725	0
APOC2	0	0	0	0	0	0	0	0	0	0	0	0	0	0	0	0	0	0
APOC3	0	0	0	0	0	0	0	0.102983	0	0	0	0	0	0	0	0	0	0
APOD	1.96981	3.63595	2.75791	0.877094	0.92014	0	3.86795	2.00818	4.89177	0.571082	0.991385	0.982467	1.8797	5.76864	4.61293	0.460325	0.0322709	0.952804
APOE	0	0	0.359728	0	0	0	0.185662	0.360442	0	0.108778	0	0	0.144592	0.207256	0.944817	0	0	0
APOF	5.08337	2.6415	3.37745	1.19604	3.45053	1.19335	5.07475	7.82674	5.4353	2.4203	6.4611	1.92715	3.27742	3.66153	4.61293	3.12637	6.35736	4.44642
APOH	0.413024	0.124306	0.259804	0	0	0	0.309436	2.00818	0.0988236	0	0	0	0	0.690855	0	0	0	0
APOLD1	0.92136	0.372918	0.559577	0.159472	0.276042	0	0.185662	0.102983	0.197647	0	0	0	0.915749	0.414513	0.555775	0	0.38725	0
APOM	23.3041	53.3895	25.8005	34.3661	45.3629	26.0264	30.8508	34.139	21.7906	37.3107	29.9808	41.2636	42.7028	31.7102	39.5156	48.6026	28.8502	34.9891
APOO	350.514	410.148	368.062	129.65	113.177	110.016	385.155	396.074	400.779	101.19	122.898	146.765	331.646	401.559	417.72	124.94	109.818	127.305
APOOL	0	0.403995	0.779411	0	0	0	0.742647	5.14917	0.494118	0	0	0	0	0.0690855	2.66772	0	0	0
APP	8.95944	10.4728	14.9887	10.565	7.17709	8.06933	17.0809	14.9326	21.3953	4.81341	6.4611	5.85701	26.0748	21.0365	17.9515	3.6826	5.22788	2.43494
APPBP2	66.5286	60.9721	61.5534	6.09979	7.8672	62.9067	57.9264	51.5432	53.3153	16.4254	13.1615	9.52237	51.8603	44.8365	57.1892	19.0843	12.7147	14.0803
APPL1	33.2802	32.7857	27.9988	32.3728	79.3161	34.7209	32.367	23.5832	32.6118	54.0353	46.7318	51.3528	29.5932	20.8638	21.4529	35.3683	42.5007	40.8118
APPL2	46.5605	35.6758	34.0343	21.9274	36.6216	16.7638	34.595	25.5914	30.1412	28.9892	28.4083	25.8086	23.5685	19.2749	27.6776	28.0414	18.3299	23.3437
APRT	7.65682	7.20975	7.85406	2.47181	1.3342	2.95497	9.34497	8.34165	2.42118	1.03339	0.854642	2.56953	6.31385	6.90855	8.44778	1.61114	1.90398	2.22321
APTX	295.169	253.771	303.47	50.6721	38.0018	35.6869	269.488	211.167	224.28	11.4216	42.8005	26.1865	246.24	231.126	247.598	17.7225	46.696	35.6772
AQP1	0	0	0	0	0	0	0	0	0	0	0	0	0	0	0	0	0	0
AQP10	0	0.497224	0.299773	0	0	0.113653	0.0618872	0	0	0	0	0	0	0	0	0	0	0
AQP11	0	0.186459	0.519607	0	0	0	0	0.6179	0.54353	0	0.683714	0	0.771157	0	0.166732	0.421964	0	0
AQP2	0	0	0	0	0	0	0	0	0	0	0	0	0	0	0	0	0	0
AQP3	0	0	0	0	0	0	0	0	0	0	0	0	0	0	0	0	0	0
AQP4	0	0.372918	0	0	0	0	0	0	0	0	0	0	0.481973	0	0	0	0	0
AQP5	0	0	0	0	0	0	0	0.0514917	0	0	0	0	0	0	0	0	0	0
AQP6	0	0.745836	0.0799395	0	0	0	0.247549	0.205967	0	0	0	0	0.0963947	0	0.111155	0	0	0
AQP8	0	0.124306	0.539592	0.239208	0	0	0.649816	0	0.642354	0	0	0.151149	0.626565	0.37997	0.66693	0.115081	0	0
AQP9	0	0	0.159879	0	0	0	0	0	0	0	0	0	0	0	0	0	0	0
AQR	16.3462	23.4317	25.6206	13.3159	16.1485	57.6218	24.5383	33.2636	22.0377	32.4429	34.0489	32.5348	34.2201	26.5979	22.9535	30.8417	28.3338	34.5656
AR	0	0	0	0	0	0	0	0	0	0	0	0.226723	0	0.138171	0	0	0	0
ARAF	0.540108	4.84794	6.35519	1.19604	1.10417	2.72766	4.76532	3.34696	3.60706	1.00619	0.649528	0.982467	4.09677	2.55616	0.88924	0.095901	0.645417	0.423468
ARAP1	6.22713	5.53162	6.33521	0.0398679	0.506077	0.45461	7.82873	0.875359	1.58118	0.271944	0.2393	0.0755744	6.98861	2.38345	4.39062	0.843928	0.161354	0.635202
ARAP2	109.451	67.7468	61.9132	73.2772	121.965	137.349	66.3122	56.1774	53.3153	150.004	170.279	110.187	93.31	63.3859	75.0852	123.731	104.267	118.412
ARAP3	1.98569	4.16425	5.23604	0.0797358	0	0.681915	4.27022	2.26563	1.58118	0	0.444414	0.151149	4.33776	6.56312	3.50138	0.0383604	0.419521	0.211734
ARC	0	0	0	0	0	0	0	0	0	0	0	0	0	0	0	0	0	0
ARCN1	226.798	137.7	224.19	377.071	442.771	243.614	273.542	246.594	196.708	351.46	364.864	315.145	242.143	286.947	247.264	367.128	438.787	467.774
AREG	0.428909	1.61598	1.07918	2.59141	1.19618	4.26197	0.742647	2.72906	0.197647	1.71325	3.41857	1.28476	1.10854	0.829026	0.111155	1.13163	1.03267	0.794003
AREL1	4.98805	5.0344	6.09539	5.30243	8.92536	2.3867	2.78492	0.875359	3.36	6.47227	4.3074	3.85429	6.55484	3.7997	2.61214	5.40881	7.77728	6.19322
ARF1	258.267	115.853	247.353	195.233	180.393	94.1611	206.703	88.5142	68.0401	135.727	210.379	161.994	139.531	153.473	73.8069	198.994	209.277	203.582
ARF3	18.8402	13.3007	19.865	0.598019	1.56424	1.19335	12.5322	6.48795	6.76942	1.35972	0.410228	0.869105	12.2421	12.1245	11.0043	1.26589	1.0004	1.69387
ARF5	230.165	165.949	230.506	301.72	331.158	153.772	162.516	92.1186	93.7836	125.094	157.323	161.654	162.377	145.563	89.4242	214.377	240.999	220.574
ARFGAP1	68.5619	36.0798	80.7989	3.62798	0.92014	2.04575	35.5233	14.1087	15.3177	1.30533	0.444414	2.04051	37.1601	16.7532	12.6717	1.45769	2.03306	3.01721
ARFGAP2	3.59013	1.86459	3.01772	1.9934	5.15278	5.28484	1.45435	0.772375	1.2353	3.29052	3.76043	7.17957	3.32562	3.5579	3.11234	3.54834	5.77649	5.39922
ARFGAP3	8.35579	7.73805	9.97246	4.94362	5.33681	4.60293	9.19025	5.25215	5.33648	4.67744	4.75181	5.17684	7.75977	6.90855	7.39181	6.31028	1.90398	4.34055
ARFGEF1	29.0229	46.7702	36.0527	22.5254	41.0843	66.4867	36.9157	32.6972	52.8212	28.5541	30.9722	19.5738	39.8592	28.1178	40.5716	28.1565	38.7573	28.637
ARFGEF2	15.822	8.17312	8.69343	9.72777	29.1684	23.1851	15.0077	9.98939	10.7718	15.3376	11.6915	9.18229	14.1218	9.22291	7.39181	14.0399	30.1087	13.3922
ARFGEF3	105.019	97.1452	110.237	19.017	36.3915	25.5718	72.6556	84.8583	89.7319	30.5121	33.8096	41.6415	69.3078	59.6208	67.3043	28.0798	26.0749	29.3781
ARFIP1	78.8716	52.4572	75.5229	149.624	176.575	98.7072	61.5468	81.7173	85.5813	123.762	132.264	131.499	79.2364	81.6245	55.2996	125.88	143.864	168.329
ARFIP2	19.8887	21.0077	23.4223	6.29913	6.99306	0.284131	20.0515	5.40663	3.55765	3.45369	0.991385	0.453446	8.33814	8.94657	4.89082	1.6495	3.00119	2.48788
ARFRP1	36.2825	33.4073	40.5693	0.398679	0.644098	0.738742	31.2221	23.2228	30.5365	0.326333	0.136743	0.302298	37.5939	32.0557	33.4021	0.690487	0.258167	0.211734
ARG1	0	0	0	0	0	0	0	0	0	0	0	0	0	0	0	0	0	0
ARG2	163.033	118.806	179.145	5.98019	5.9349	30.6294	111.83	83.1591	77.1318	4.16074	4.71763	5.32799	91.5749	68.7055	73.2511	8.36256	6.06692	6.77549
ARGLU1	26.6083	14.7303	13.3499	18.5386	41.5443	36.7666	12.068	11.1737	15.2682	23.36	21.6395	26.4888	17.7848	16.0624	16.173	28.6552	31.9482	35.9948
ARHGAP1	16.9022	10.566	12.8303	8.53174	8.5573	4.37562	6.59099	6.48795	6.17648	3.94319	2.56393	5.36578	8.38634	7.94483	6.61372	7.05831	6.48645	10.0574
ARHGAP10	33.4708	31.3251	25.6406	20.7712	20.5651	29.1519	21.1035	25.0765	20.16	24.339	23.8274	24.7128	30.3161	20.6911	28.1778	30.9185	24.5259	22.9202
ARHGAP12	81.6198	68.7723	50.4818	125.783	222.26	211.507	70.6133	65.4974	82.1224	178.613	150.314	170.118	97.8888	98.7577	90.0911	150.315	245.71	197.072
ARHGAP17	26.4335	58.8589	46.2051	66.3004	55.3924	107.799	29.056	15.0871	41.4071	38.2353	30.5278	36.3891	26.7495	25.3198	33.4021	40.5086	56.7645	33.454
ARHGAP18	177.632	248.519	250.89	597.819	525.584	621.85	222.856	266.418	251.457	519.413	569.397	485.074	309.282	280.418	264.827	515.276	609.887	577.505
ARHGAP19	4.74977	7.64482	6.57503	9.88724	13.7101	15.6272	11.3254	9.32	4.94118	13.1349	15.1443	21.3498	8.67552	10.881	6.89161	12.1602	12.4888	14.7155
ARHGAP20	26.5924	38.193	26.48	18.3791	29.2605	35.9142	19.1541	21.9355	23.8165	37.773	29.639	25.8464	23.9541	16.5114	30.9011	20.542	31.5932	34.5656
ARHGAP21	45.1467	71.0409	43.9068	15.5884	12.4679	17.4457	46.7867	30.4831	33.5012	8.15832	7.69178	13.1877	49.9806	53.1613	51.5203	13.3111	11.7143	8.94577
ARHGAP22	78.4904	57.3672	87.5538	6.89715	8.64932	10.8538	47.2818	6.7969	17.1953	3.8888	4.20484	3.51421	46.2212	26.8397	24.732	7.95978	5.22788	10.322
ARHGAP23	0	0	0	0	0	0	0	0	0	0	0	0	0	0.0345427	0.111155	0.0767208	0	0
ARHGAP24	3.22476	2.14428	1.23906	1.31564	4.23264	0.852394	1.26869	0.720884	1.33412	0.24475	1.57254	1.32255	2.31347	0.794483	0	1.51524	0.0645417	0.89987
ARHGAP25	42.0808	27.2852	34.1342	11.9205	39.7961	26.1969	33.0478	21.3691	16.8988	24.2302	32.032	28.8316	32.244	26.2179	14.728	26.9482	19.9111	26.6256
ARHGAP27	7.27557	6.30853	14.1893	0.0398679	0	0.170479	3.43474	2.42011	4.74353	0	0.410228	0.188936	4.96433	3.45427	4.77966	0.863109	1.58127	0
ARHGAP28	1.50912	7.05437	9.71265	6.93702	6.71702	4.14832	7.14797	4.11934	3.21177	5.60205	6.29017	10.5048	6.65123	3.86879	6.05795	7.78716	8.61632	8.09883
ARHGAP29	110.468	92.2662	86.1349	161.385	302.082	230.544	89.3033	144.64	143.788	249.862	209.524	198.836	95.9127	64.9404	124.883	183.267	146.574	140.644
ARHGAP30	0.778391	0.807989	0.519607	0	0.276042	0.0568263	0.928308	0.360442	0.0988236	0.217555	0	0	1.20493	0.414513	0	0	0.129083	0.529335
ARHGAP31	3.44716	2.08213	1.59879	0.877094	0	0.284131	1.11397	0.720884	1.87765	0.951804	1.23068	1.32255	2.36167	1.69259	2.38983	0.728847	0.419521	0.529335
ARHGAP32	9.78548	9.16757	6.35519	20.0536	28.4323	24.6058	5.69362	5.50961	3.45883	19.9607	18.1184	14.9259	12.4349	6.70129	6.78045	17.8376	16.7163	17.3093
ARHGAP33	0	0.248612	0.0399698	0	0	0	0	0	0.0494118	0.0271944	0.0341857	0	0.144592	0	0	0	0.193625	0
ARHGAP35	12.486	9.44726	6.41515	13.7146	13.6641	20.1165	5.07475	2.88353	5.18824	6.77141	6.80295	6.12152	4.43416	3.69607	3.61254	6.92405	10.5848	10.2691
ARHGAP36	0	0	0	0	0	0	0	0	0	0	0	0	0	0	0	0	0	0
ARHGAP39	0.174741	0.248612	0	0.159472	0.184028	0	0	0	0	0	0.0683714	0	0	0.276342	0.333465	0.0383604	0	0
ARHGAP4	1.06433	2.82796	1.59879	0	0.276042	0.45461	0.309436	0.257458	0.197647	0	0	0.0755744	1.15674	0.414513	1.05597	0	0.193625	0.211734
ARHGAP42	29.9442	53.7624	29.3978	65.9814	14.8143	74.7265	31.5934	57.7222	63.1483	90.0951	69.3628	66.0142	30.7981	84.5261	40.6271	64.4838	152.125	139.003
ARHGAP44	8.62584	9.60264	11.2315	6.77755	11.3637	14.4339	12.8725	6.84839	7.31295	11.3129	11.0078	17.1554	9.0129	10.1901	9.67048	7.90224	7.35776	6.82843
ARHGAP45	0	0	0	0	0	0	0	0	0	0	0.170928	0	0	0.0345427	0	0.421964	0	0
ARHGAP5	142.636	167.098	119.929	231.952	395.2	391.59	172.634	129.811	190.137	408.786	320.628	326.519	180.788	152.713	176.848	298.597	410.066	360.795
ARHGAP6	1.89038	1.74028	1.9785	0	1.56424	3.86419	1.39246	0.102983	1.28471	0.407916	0.410228	0.566808	1.20493	0.898111	0.833662	0.671307	1.0004	0.741069
ARHGAP8	13.2009	7.45836	50.6417	8.25266	5.56685	2.84131	6.65288	4.68574	6.07765	6.58105	4.95692	1.81379	15.0376	7.35761	19.1742	7.13503	3.8725	2.54081
ARHGAP9	0	0	0	0	0	0	0	0	0	0	0	0	0	0	0	0.0191802	0	0
ARHGDIA	5.22634	3.79133	2.638	0.797358	2.53039	1.98892	1.9185	0.720884	0.197647	2.03958	1.46998	1.88936	2.40987	2.83251	2.05637	1.05491	1.38765	1.95854
ARHGDIB	1.08022	1.36737	2.59804	0	0	2.04575	2.01133	0.6179	1.82824	0	0	0.529021	2.79545	1.34717	5.11313	0	0	0.105867
ARHGDIG	1.08022	0.341842	0.979259	0	0	0	0.990196	1.49326	0.0988236	0.326333	0	0.26451	0.674763	0.414513	0.22231	0	0	0
ARHGEF1	1.04844	2.85904	3.29751	0.0797358	1.47222	0.90922	0.464154	1.18431	1.03765	0.190361	0.273486	0.0377872	1.15674	1.65805	0.611352	0.153442	0.419521	0.688136
ARHGEF10	0.730734	0.372918	0.499622	0.797358	0.184028	0.511436	0.34038	0.411934	0	0.571082	0.376043	0.226723	0.0963947	0.0345427	0.333465	0.479505	0.38725	0
ARHGEF11	0	0.994448	0.399698	0	1.10417	0	0.433211	0	0	0.0815832	0.444414	0	0.481973	0.241799	0.277887	0	0.129083	0.211734
ARHGEF12	19.9046	29.4916	17.4468	26.0338	55.8985	71.7148	25.8689	22.0384	25.2988	52.322	31.2457	33.9707	25.7374	21.451	21.6196	26.9098	64.1222	45.3111
ARHGEF15	0	0	0	0	0	0	0	0	0	0	0	0	0	0.0690855	0	0	0.0322709	0
ARHGEF16	17.4741	43.3207	40.1297	26.7912	56.4046	11.2516	18.133	10.0924	9.93177	14.2227	14.3238	12.8099	30.4607	14.7498	26.2326	24.1287	24.3	11.2748
ARHGEF17	0.190626	0.807989	1.09917	0.159472	0	0.795568	0.402267	0	0.395294	0	0	0	1.20493	1.38171	1.2227	0.115081	0	0.317601
ARHGEF18	5.01983	1.70921	1.57881	4.38547	7.36112	7.50107	4.23927	4.17083	4.49647	8.40307	4.64925	10.9583	5.68729	2.65979	3.05676	4.66079	9.22947	9.1575
ARHGEF19	2.39871	3.97779	2.07843	0.518283	0	0.227305	1.48529	0.720884	0.592942	0.0543888	0.341857	0.226723	1.10854	0.656312	0.389042	0.191802	0	0.211734
ARHGEF2	0	0.403995	0.599547	0.279075	4.27865	0.227305	0.526041	0.205967	0.0988236	1.55008	0	0.453446	1.30133	0.656312	2.83445	0.652127	0.193625	0.317601
ARHGEF25	1.12787	0.62153	0.559577	0.279075	0	1.13653	0.897365	0.92685	0.148235	0.217555	1.81184	1.09583	1.34953	0.898111	0.389042	0.594586	0.903584	0
ARHGEF26	58.983	60.102	53.7593	55.6157	58.6129	69.8963	38.7414	26.5697	42.2965	35.4615	33.8096	23.5792	34.0273	29.8104	30.123	45.6489	43.9852	48.3283
ARHGEF28	25.0038	23.152	14.0694	8.81081	30.8247	23.7534	20.4228	21.1116	10.4259	13.4612	18.4603	15.7573	17.2064	21.1747	25.2322	20.6187	35.498	30.5956
ARHGEF37	2.93882	2.14428	2.21832	0.478415	2.02431	1.36383	3.96078	2.05967	0.247059	1.4685	1.29906	2.15387	2.16888	1.89985	2.44541	3.27981	1.35538	2.27614
ARHGEF38	1.03256	0.466148	0.739441	0.398679	0.874133	0.568263	1.23774	0.411934	1.87765	0.652666	0.307671	0.529021	0.433776	0.690855	1.61175	0.153442	0	0
ARHGEF39	68.1648	39.7158	79.0003	152.455	69.3786	69.2712	42.8878	26.5182	28.6589	54.4704	81.3961	58.8724	63.8133	59.828	34.6248	129.62	140.023	107.508
ARHGEF40	2.73231	2.20643	0.339743	0.398679	0	1.42066	0.897365	0.411934	0.345883	0.489499	0.341857	1.58706	1.8797	1.10537	0.166732	0.748028	0.419521	0.846937
ARHGEF6	0.349482	1.52275	2.97775	1.31564	1.61025	3.06862	2.97059	3.39845	2.42118	2.12116	1.36743	0	2.55446	3.73062	3.77927	0.230162	1.64581	0.264668
ARHGEF9	2.87528	4.66148	4.83634	0.877094	1.10417	9.77412	8.63327	6.28199	10.1294	1.60447	4.34158	4.15659	7.13321	5.14687	4.55735	6.61717	5.97011	5.50509
ARID1A	29.1341	44.9677	38.5109	68.812	80.7883	131.041	26.1164	15.1386	26.1883	44.762	24.6137	36.049	35.5696	24.1799	30.1786	48.8136	60.4756	28.8488
ARID1B	11.0246	29.4605	28.9581	36.7981	49.2735	58.7015	20.3918	12.3065	26.9294	23.3328	26.5623	20.065	18.8934	12.4699	19.1187	23.208	16.9745	19.8501
ARID2	33.3437	50.344	38.7907	69.4499	99.4671	104.447	31.0983	32.5427	35.28	73.0986	57.9106	86.9105	49.4987	32.7465	31.3457	62.8727	76.9983	58.8092
ARID3A	1.76329	0.186459	0.599547	0.159472	0.552084	0.340958	0.495098	0.6179	0	0.163166	0	0	0.0963947	0.0690855	0.22231	0	0.0322709	0.423468
ARID3B	26.4494	35.3029	29.3378	3.66785	16.4245	20.6279	16.8333	11.5341	15.713	7.07054	4.13647	5.51693	15.9051	18.0659	22.5089	8.09404	10.8753	8.8399
ARID3C	0	0	0	0	0	0	0.0309436	0	0	0	0	0	0.0963947	0	0	0	0	0
ARID4A	409.163	471.897	334.587	1430.62	1716.02	932.235	406.939	555.595	573.177	1254.4	1028.24	1251.4	479.949	368.226	403.882	1013.14	1167.14	1009.97
ARID4B	24.8767	32.879	22.9426	60.0411	67.6763	51.3141	21.3511	23.2228	31.3271	54.7967	35.348	57.4365	27.1833	21.9346	23.2314	44.5364	53.731	47.6931
ARID5A	1.93803	4.84794	2.53808	0.438547	0	0.45461	1.11397	0.514917	0.197647	0.24475	0	0	2.16888	0.345427	1.00039	0.383604	0.516334	0.423468
ARID5B	63.1926	59.4494	39.3103	93.6497	138.987	106.777	57.6479	43.9224	62.2095	83.378	94.6602	115.024	40.1966	48.9471	55.3552	71.1969	73.384	76.0126
ARIH1	9.05475	17.9001	11.7911	2.19274	5.61285	17.6161	11.542	15.9109	13.6377	4.43269	7.99945	7.85974	13.4953	11.8827	18.3961	5.10193	3.48525	4.18175
ARIH2	25.0038	10.2242	19.4253	3.70772	13.9861	17.9571	13.3367	7.31182	5.23765	3.01858	5.57227	2.60732	8.62732	7.49578	6.22468	6.94323	7.16413	7.94003
ARL1	95.2655	104.976	92.2502	124.707	72.7831	104.163	108.983	94.7447	119.478	82.9701	98.865	94.6569	91.093	90.2257	106.931	99.5644	86.3891	92.6337
ARL10	2.60523	1.49167	1.55882	0	0.138021	0.170479	1.11397	0.257458	1.63059	0.462305	0	0.717957	1.01214	0.725398	0.22231	0.0767208	0.38725	0.529335
ARL11	0	0	0	0	0	0	0	0	0	0	0	0	0	0	0	0	0	0
ARL13B	69.4515	54.3217	37.2918	78.6594	199.256	97.2866	40.7218	53.4484	42.6918	99.1236	94.2158	89.9335	50.1734	37.548	54.0213	82.4748	98.0712	74.1069
ARL14	0	0	0	0	0	0	0	0	0	0	0	0	0	0.345427	0	0	0	0
ARL14EP	2425.99	3935.47	3614.07	3938.75	3296.59	3977.5	4090.93	6129.93	5598.11	5056.77	4928.55	6227.9	4261.85	4050.97	4724.75	4741.69	3397.8	3821.06
ARL16	1.27084	0.559377	0.479637	0	0	0	0.928308	1.2358	0.148235	0	0	0.566808	0.337381	0.37997	0.500197	0.0575406	0	0
ARL2	41.3183	10.8457	15.868	0.95683	1.56424	1.02287	5.47702	9.52596	6.32471	0.489499	1.05976	1.1714	8.62732	5.7341	3.55696	1.38097	1.25856	2.17027
ARL3	7.95865	19.5782	17.3269	8.49187	9.66147	10.0583	15.348	30.4831	8.99295	5.98277	8.47805	9.97582	11.6638	7.28852	23.4537	7.76798	6.45417	8.15176
ARL4A	346.003	508.256	360.248	112.109	257.409	225.487	384.32	339.382	361.052	222.287	210.174	237.417	410.449	371.542	375.148	169.764	178.426	198.395
ARL4C	0	0	0	0	0	0	0.123774	0	0	0	0	0	0	0	0	0	0	0
ARL4D	0.651307	1.9889	2.87782	3.62798	8.64932	2.55718	1.79473	0.772375	1.68	2.52908	3.14508	4.61004	3.42201	1.41625	4.83524	5.29373	2.90438	1.64094
ARL5A	9.80137	6.93006	7.57427	25.1567	23.1875	9.43316	7.30269	10.5558	7.31295	13.2709	9.40106	10.3159	9.30209	9.01566	11.6713	15.5935	19.0721	20.1677
ARL5B	4.22555	6.71253	6.55504	6.17953	10.2596	5.85311	6.06495	8.18718	4.94118	12.0743	8.27294	10.7316	7.13321	7.56486	8.67009	8.38174	5.51832	7.14603
ARL5C	0	0	0	0	0	0	0	0	0	0	0	0	0	0	0	0.0191802	0	0
ARL6	100.619	124.12	124.066	70.0081	76.0496	109.618	122.97	153.6	122.887	82.671	109.497	122.128	151.966	143.974	115.212	105.261	107.978	107.879
ARL6IP4	13.741	12.1509	6.57503	0.877094	1.24219	2.61401	6.40533	4.22232	1.38353	0.326333	1.16231	0.680169	6.21746	6.83946	3.66811	0.517865	1.29083	0.476402
ARL6IP5	84.8764	89.2828	87.3539	17.6615	19.737	70.4078	102.269	171.57	75.946	32.1982	36.4761	37.4093	198.043	117.687	165.565	93.0815	48.245	66.114
ARL6IP6	26.1635	22.9034	15.6682	9.72777	11.4557	18.4117	25.8379	25.1794	14.0824	27.1672	16.6484	18.2512	13.7844	13.2299	14.1723	20.0433	16.7486	17.3622
ARL8A	2.00158	0.776913	1.77865	0.239208	0.506077	0	0.897365	0.30895	1.87765	0.489499	0.205114	0.302298	0.626565	0.621769	0.555775	0.498685	0.322709	1.00574
ARL8B	35.4088	23.9911	30.9366	35.8811	35.9775	21.4235	34.5331	37.074	39.1836	24.8557	38.8691	26.6778	25.0626	27.3579	24.6208	26.6029	27.5593	40.7059
ARL9	0.444795	0.528301	0.0399698	0	0.184028	0	0.309436	0.411934	0	0.135972	0	0.151149	0	0	0	0.0383604	0	0
ARMC10	193.12	103.733	154.263	31.695	33.8151	63.8727	143.857	138.667	157.08	34.2106	39.0401	29.3229	145.942	116.236	185.184	41.3141	35.0139	33.3481
ARMC12	9.86491	14.0777	12.5905	3.58811	3.2665	4.20514	10.4899	10.5558	12.6494	1.19655	1.02557	1.88936	12.2903	10.5355	15.7284	2.85785	2.5494	3.07014
ARMC2	744.205	836.238	840.784	64.586	72.185	184.174	642.111	821.756	726.205	74.3223	76.4734	90.4625	660.4	723.774	750.129	72.1175	72.9644	83.7938
ARMC3	0.413024	0.124306	0	0.438547	0.552084	1.59114	0.371323	0	0	0.761443	0.615342	0.0755744	0	0.345427	0	0.383604	0.839043	0
ARMC5	1.63621	1.36737	0.93929	0.239208	0.414063	0.113653	0.309436	1.02983	0.345883	0	0	0.188936	1.44592	0.276342	1.44501	0.383604	0.0645417	0.529335
ARMC6	0.46068	0.186459	0.119909	0	0	0	0.0618872	0	0	0	0	0	0	0	0	0	0	0
ARMC7	0	0.279689	0.0399698	0.0398679	0.092014	0	0	0	0	0	0	0	0	0.138171	0	0	0.129083	0
ARMC8	71.4531	45.1853	71.2861	61.1574	61.4654	32.2205	68.7876	47.4753	65.8659	58.7399	73.6702	46.5538	56.3909	56.961	59.4679	70.0652	57.2485	61.1382
ARMC9	3.68544	4.35071	5.57578	3.50838	2.99046	4.20514	3.86795	7.51779	6.22589	3.78002	3.65787	4.95012	4.19317	4.24876	6.22468	5.38963	5.16334	8.09883
ARMCX1	0	0	0	0	0	0	0	0	0	0	0	0	0	0	0	0	0	0.105867
ARMCX2	0.476566	0	0.679486	0	0	0	0	0	0	0	0.820457	0.604595	0	0	0	0	0	0
ARMCX3	0.158855	0	0.119909	0	0	0	0.247549	0.30895	0	0.0815832	0	0	0.578368	0.345427	0.277887	0	0	0
ARMCX5	5.00394	2.1132	3.93702	6.2194	5.56685	4.20514	3.65135	2.72906	5.58353	7.47846	8.99084	2.60732	4.24137	2.86705	5.11313	7.05831	5.67967	7.8871
ARMH1	15.7267	20.293	10.8918	0.677755	1.70226	1.64796	7.79779	10.9162	11.8094	1.90361	1.74347	0.755744	10.4588	14.0934	14.7836	2.55097	1.16175	1.16454
ARMH2	0	0	0	0	0	0	0	0	0	0	0	0	0	0	0	0	0	0
ARMH3	45.2102	39.405	49.6824	37.4758	45.869	24.7763	36.6682	27.0331	34.0942	23.3328	27.9297	17.9111	32.244	29.465	24.9543	23.6492	19.5561	23.873
ARMH4	96.4887	66.0376	89.3324	54.9779	146.532	77.9656	99.298	128.987	84.7907	125.611	102.386	63.5958	95.9127	89.673	104.652	90.6072	83.8075	94.4864
ARMT1	1.84272	4.56825	0.539592	0.0797358	1.38021	0	2.75398	4.01635	2.71765	2.9098	0.957199	1.39813	0.771157	0.414513	1.2227	3.95112	1.38765	1.74681
ARNT	0	0.745836	1.11915	0	0	1.47748	0.371323	0.411934	0.296471	0.598277	0.341857	0	1.44592	0.967197	0	0	0.548605	0.423468
ARNT2	0	0	0	0	0	0	0	0	0	0	0	0	0	0.0690855	0	0	0	0
ARPC1B	107.148	32.1953	61.5734	4.86389	4.32466	5.90993	55.6366	17.8161	35.6259	2.85541	3.55531	1.32255	42.6546	21.3129	24.5652	3.16473	1.549	4.44642
ARPC4	92.2314	53.5138	71.5059	4.42534	5.33681	10.456	55.4509	42.4292	56.6259	5.03096	3.8288	5.74365	63.4759	53.0922	46.5184	2.85785	5.74422	4.71108
ARPC5	135.948	119.645	98.2057	22.9639	24.1997	63.134	140.515	127.493	125.852	37.6371	35.1087	38.883	108.733	98.9995	102.151	34.1983	28.8502	35.042
ARPC5L	175.551	120.95	101.403	16.6648	20.3811	13.1269	109.2	89.0291	92.4495	5.57485	9.33269	12.0919	93.2618	84.008	75.5854	9.82026	10.5848	10.8514
ARPIN	17.2517	9.50941	14.4291	8.69121	5.61285	2.67083	10.8922	2.00818	1.72941	2.4203	2.73486	4.26995	4.81973	7.35761	1.44501	7.00077	6.84142	4.02295
ARPP21	25.0832	32.9722	24.9811	42.8181	82.1225	42.6197	35.678	31.5644	30.3389	52.2676	58.8678	49.9547	40.8713	43.7657	34.4025	55.9678	49.6326	55.1567
ARR3	0	0	0	0	0	0	0	0	0	0	0	0	0	0	0	0	0	0
ARRB1	1.23907	0.372918	0.239819	0.398679	0	0.340958	0.495098	0	0	0	0	0	0.240987	0.552684	0	0.0383604	0	0
ARRB2	7.5774	2.08213	2.41817	0.358811	0.644098	1.13653	2.4136	2.4716	0.296471	0.489499	0.820457	1.1714	1.30133	2.17619	1.11155	0.748028	0.613147	1.37627
ARRDC1	21.6361	12.5549	27.3193	13.4754	17.9427	3.29592	7.2408	2.05967	2.81647	1.33253	3.31601	3.66536	9.83226	6.28678	4.05716	3.75932	4.00159	3.70535
ARRDC2	2.84351	3.79133	9.67268	9.80751	6.53299	6.19406	4.08456	1.54475	1.08706	4.75902	3.41857	5.70587	3.08463	3.45427	1.44501	4.96767	4.19521	3.01721
ARRDC3	0	1.9889	1.03921	0.159472	0.598091	0.284131	3.28002	3.39845	0.741177	0.0543888	1.77766	1.73821	0.915749	1.13991	0.88924	0.824748	0.35498	1.05867
ARRDC4	3.46304	6.80576	3.97699	1.91366	0.092014	3.18227	5.94117	5.09768	6.22589	2.14836	1.57254	0.226723	3.5666	0.725398	4.55735	1.5536	0.806772	2.85841
ARRDC5	1.08022	0.155383	0.119909	0.119604	0	0.0568263	0.587929	0	0	0	0	0	0	0	0	0.191802	0	0
ARSA	8.13339	6.40176	9.17306	2.39208	3.81858	4.03467	7.0242	2.83204	0.741177	1.06058	2.66648	4.87455	6.36205	2.45254	5.50217	2.07146	4.06613	2.96428
ARSB	61.9694	70.3572	50.7616	40.9045	57.7848	99.8438	55.2034	31.4614	25.7436	38.8336	39.3819	30.6832	43.6186	38.4115	61.2464	43.4048	51.1493	31.2308
ARSD	0	0	0.179864	0.318943	0	0	0.0618872	0	0	0	0.376043	0	0.240987	0.0690855	1.00039	0.0767208	0.0968126	0
ARSG	0.651307	0.372918	0.719456	0.438547	0.644098	0	0.711703	0.154475	0.0988236	0	0	0.0755744	0.385579	0.0345427	0.778085	0.0191802	0.161354	0.158801
ARSH	0	0	0	0	0	0	0	0	0	0	0	0	0	0	0	0	0	0
ARSI	0	0.062153	0.519607	0	0	0	0.587929	0.102983	0	0	0	0	0	0	0.111155	0	0	0
ARSJ	0	0.683683	0.0399698	0	0	3.4664	1.42341	0	0.148235	0.462305	2.49556	0.226723	0	0	0.111155	1.40015	0	0.952804
ARSK	7.19614	3.69811	6.31522	9.24936	14.4002	4.77341	5.66268	10.5558	4.24942	11.0137	6.25598	9.22007	4.81973	3.45427	2.89003	6.387	2.71075	4.97575
ARSL	0	0.71476	0.419683	0	0	0	0.185662	0	0	0	0.307671	0.529021	0	0	0.111155	0	0	0
ART1	0	0.435071	0.159879	0	0	0	0.0928308	0.463425	0.296471	0	0.341857	0.113362	1.30133	0.0690855	0.277887	0	0	0
ART3	216.091	186.117	308.147	210.582	39.428	226.623	318.657	215.39	237.819	384.746	406.263	351.383	291.69	365.842	218.642	410.686	377.86	479.737
ART4	0	0	0	0	0	0	0	0	0	0	0	0	0	0	0	0	0	0.158801
ARTN	0	0.062153	0	0	0	0	0	0.205967	0	0	0	0	0	0	0	0	0	0
ARV1	40.9847	45.1542	55.1183	101.384	67.2162	56.8831	59.6283	51.6977	62.7036	78.5102	83.6182	74.6297	44.2452	45.9419	54.188	89.7441	74.7716	65.2141
ARVCF	0.476566	3.82241	2.39819	0.279075	0.368056	1.47748	0.618872	0.720884	0.938824	0.489499	0	0.188936	2.36167	0.552684	0.944817	0.326063	0.645417	0.529335
ARX	0	0.062153	0.0399698	0	0	0.113653	0	0	0.494118	0	0	0	0.289184	0	0.22231	0	0	0
AS3MT	87.0368	227.573	127.284	47.3232	31.8368	40.2898	197.668	106.588	245.824	58.2504	42.903	42.2083	205.369	197.308	277.776	43.5199	43.9207	46.6874
ASAH1	96.9652	87.8222	88.3732	68.7323	53.0921	59.8381	134.728	142.992	126.494	70.5423	106.557	65.7497	87.2854	91.5037	89.5909	87.8836	77.1274	73.26
ASAP1	43.3993	82.3838	65.8902	77.4634	65.836	170.195	51.583	58.752	80.146	95.3708	64.8161	87.0239	74.5131	89.1548	101.095	76.9318	116.369	94.2217
ASAP2	2.92294	4.56825	2.39819	1.35551	2.57639	4.60293	2.38266	4.01635	1.87765	5.49327	2.56393	4.04323	1.68691	2.31436	2.94561	4.94849	3.35617	2.06441
ASAP3	4.76566	2.95227	4.63649	5.42204	14.9063	6.08041	3.24908	1.80221	0	6.17313	4.64925	6.42382	2.07249	3.38519	3.39023	6.387	4.25976	4.97575
ASB1	0	1.24306	0.999244	1.39538	0	0.625089	1.82567	0.205967	0.395294	0.108778	0.273486	0	0.867552	0.725398	0.333465	0.0383604	0.451792	0.952804
ASB10	0	0.062153	0.0799395	0.0398679	0	0	0	0	0	0	0	0	0	0	0	0	0.0322709	0
ASB11	61.3499	49.4427	62.7126	60.3202	20.013	54.8374	45.4562	26.7757	35.8236	21.5108	28.2032	24.4483	51.1374	50.8815	46.7407	23.4574	26.5912	19.6913
ASB12	1.98569	0.839066	2.43816	0	0	0	0.680759	0.514917	0.148235	0	0	0	1.01214	0	0	0	0	0
ASB13	0	0.248612	0.159879	0.119604	0	0	0.371323	0	0	0	0	0.453446	0	0	0.66693	0	0	0
ASB14	0	0	0	0	0	0	0	0	0	0	0	0	0	0	0	0	0	0
ASB15	0	0.062153	0	0	0	0.113653	0	0	0	0	0	0	0	0.0345427	0	0.0383604	0	0
ASB16	1.41381	1.80244	3.61726	8.37226	15.7804	2.44353	5.72457	3.44994	0.592942	2.31152	2.08533	2.0783	4.62694	2.14165	2.11194	5.15947	2.96892	4.97575
ASB17	0	0	0	0	0	0	0	0	0	0	0	0	0	0	0	0	0	0
ASB18	0	0	0.399698	0	0	0	0.0618872	0	0.197647	0	0	0	0	0	0.555775	0	0	0
ASB2	0	0	0.0999244	0	0	0	0	0	0	0	0	0	0	0	0	0	0	0
ASB3	42.0331	52.2707	45.7254	119.285	98.593	37.5053	78.9062	48.9686	54.7977	86.6686	105.839	81.0157	56.6319	50.3288	47.6855	88.1522	68.6401	72.4131
ASB4	4.79743	2.70366	2.638	0.159472	0	0.227305	0.77359	0.6179	0.444706	1.65886	0.205114	0.793531	1.15674	1.07083	1.33386	0	0.419521	0
ASB5	0.333596	0.372918	1.0592	0	0	0.340958	0.804534	0	1.68	0.815832	0.888828	1.05804	0.144592	0.138171	2.44541	1.03573	0	0
ASB6	7.40265	1.36737	9.79259	1.27577	2.16233	0.511436	3.58946	0	0	0.489499	0.888828	0.226723	3.51841	2.03802	1.2227	0.153442	1.35538	0.476402
ASB7	0.889589	0.652607	0.93929	0.119604	1.42622	0.568263	0.123774	0.0514917	0.938824	0.407916	0.957199	0.869105	0.337381	1.13991	0.944817	1.07409	0.129083	0.635202
ASB8	89.4196	51.5249	77.6413	91.7361	135.721	64.3273	77.3281	42.1202	34.44	92.7601	102.967	83.9253	72.1514	64.0768	34.9027	94.3282	92.327	85.9111
ASB9	0	0.155383	0.299773	0	0	0	0.0618872	0.720884	1.2353	0	0	0	0	0	0.0555775	0	0	0
ASCC1	57.3309	82.0109	115.712	79.098	83.1347	28.129	132.377	78.9368	104.605	52.9475	77.0204	52.9021	88.2011	91.6765	94.5929	46.9723	49.794	47.2696
ASCC2	31.6281	72.8123	59.2152	3.86719	7.72918	5.11436	20.6394	71.9339	15.3177	6.00996	10.7685	4.98791	46.173	44.5947	21.2306	7.6529	6.6478	6.24616
ASCC3	69.2132	47.9821	59.2752	70.925	99.5131	60.8041	102.764	58.0826	77.1318	109.893	120.129	122.619	102.227	57.6864	87.3678	102.096	64.574	94.5393
ASCL1	0	0	0	0	0	0	0	0	0	0	0	0	0	0	0	0	0	0
ASCL2	0	0	0	0	0	0	0	0	0	0.0543888	0	0	0	0	0	0	0	0
ASCL3	0	0.062153	0.159879	0	0	0	0.618872	0	0	0	0	0	0	0	0	0	0	0
ASCL4	0.60365	0.310765	0.0399698	0	0.138021	0	0	0	0.0494118	0	0	0	0.0481973	0	0.111155	0.153442	0	0
ASDURF	23.7965	18.7391	18.2462	37.6353	39.198	25.2877	30.9436	25.9003	32.2659	40.003	47.2788	45.6847	22.8455	28.4978	31.9571	31.0144	36.2402	45.364
ASF1A	1273.1	1006.51	848.958	179.366	284.185	308.964	1468.8	1982.43	2180.2	323.913	352.865	260.732	784.797	808.266	1055.31	267.64	195.529	278.748
ASGR1	11.0881	12.182	15.9479	3.18943	3.9106	6.59185	18.133	17.7646	10.673	1.55008	1.77766	1.05804	29.7378	11.3991	17.8404	1.47687	1.61354	1.74681
ASGR2	48.6891	43.041	35.6131	5.58151	5.56685	10.2856	41.4644	35.5293	28.313	8.62063	5.7432	7.78416	52.6797	36.8226	43.2393	8.95715	8.9713	5.50509
ASH1L	12.9785	13.5183	8.13385	22.047	52.678	34.2094	17.5141	14.8811	24.8047	25.0188	26.6307	21.9544	20.2429	19.4821	13.2274	25.2987	31.1737	21.9674
ASH2L	235.376	279.254	302.591	168.721	212.138	250.831	220.009	108.184	156.487	107.146	129.837	112.568	182.716	144.147	159.063	146.613	140.798	109.625
ASIC1	0	0.435071	1.07918	1.39538	1.70226	1.93209	0.216605	0	0.0988236	0.380722	0.4786	0.302298	0.433776	0.0345427	0.22231	0.671307	1.90398	0.423468
ASIC2	0	0	0	0	0	0	0	0	0	0	0	0	0	0	0	0	0	0
ASIC3	0	0	0.0399698	0	0	0	0.0618872	0	0	0	0	0	0.385579	0.552684	0.333465	0	0	0
ASIC4	0	0.062153	0.259804	0	0	0	0	0	0	0	0	0	0.289184	0	0	0	0	0
ASIC5	0	0.745836	0.0799395	0	0	0	0.990196	0	0	0.0543888	0.205114	0	0.192789	0.552684	1.44501	0.345243	0	0.370535
ASIP	0.60365	1.24306	1.23906	0.19934	0	0.966047	0.649816	1.13282	0.296471	0.326333	1.29906	0.604595	1.54231	1.62351	0.88924	0.345243	0.677688	0.423468
ASL	264.875	278.166	209.761	6.93702	3.68056	22.8442	155.275	179.397	142.652	3.04577	2.90578	5.74365	196.501	166.98	188.797	3.91276	4.45338	5.45215
ASMT	7.18026	18.9256	11.0516	2.95023	4.6007	2.21622	15.905	13.9542	12.8965	0.734249	4.10228	2.00272	6.84402	6.52858	12.1715	2.3208	0.839043	0.794003
ASMTL	0.174741	0.155383	0.359728	0	0	0	0.309436	0.30895	0.197647	0	0	0	0.144592	0.138171	0.22231	0.0383604	0	0
ASPA	0	0	0.219834	0	0.92014	0.113653	0.123774	0.0514917	0	0.0543888	0	0.340085	0	0	0	0.632946	0.161354	0
ASPDH	0.74662	1.0566	0.759426	0	0	0	0.495098	0.720884	0	0.163166	0	0	0.0963947	0	0.44462	0.306883	0	0
ASPG	0	0.279689	0.299773	0	0	0	0.464154	0	0	0	0	0	0.0963947	0	0.111155	0	0	0
ASPH	12.3431	5.12762	6.65497	8.3324	10.2596	16.6501	9.09742	9.11403	7.26354	17.4044	10.7001	27.698	13.929	9.63743	20.2858	17.0704	16.2322	10.4808
ASPHD1	0.0635421	0.435071	0.0599547	0	0	0.113653	0.123774	0.102983	0	0	0	0	0	0.276342	0.44462	0	0	0
ASPHD2	16.0126	38.3173	25.8604	6.41874	8.78734	9.48999	16.4311	10.0409	13.9835	4.13355	2.01696	4.79897	20.2429	10.4319	32.2349	4.1621	7.4223	5.18749
ASPM	1932.35	1843.02	1081.22	1939.02	1103.98	1628.87	1989.4	2040.98	1941.54	1718.01	2239.61	2081.13	1885.34	1880.37	1572.79	1881.67	2146.4	2375.66
ASPN	0	0.310765	0.359728	0.398679	0	0	0.680759	1.18431	0	0	0	0	0	0.103628	0.389042	0.0191802	0	0
ASPRV1	0	0	0.139894	0.318943	0	0	0	0	0	0	0	0	0	0	0	0	0	0
ASPSCR1	36.9338	24.5815	40.6493	1.35551	2.20834	2.1594	14.265	4.22232	9.48707	0.761443	1.16231	0.906893	11.7602	8.94657	7.83643	0.326063	0.709959	0.423468
ASRGL1	19.4598	14.637	16.9872	2.03326	2.48438	4.83023	13.2439	9.73193	8.40001	1.9308	1.94858	4.83676	12.7723	7.5994	15.6729	4.08538	0.968126	2.27614
ASS1	1.55678	2.17536	0.959275	0	0.690105	0	1.85662	0.772375	1.43294	0.190361	0.205114	0.151149	1.30133	0.863569	1.05597	0.268523	0.193625	0
ASTE1	6.41775	9.22972	7.19456	2.63128	10.4896	4.03467	5.63174	1.8537	5.68236	4.8406	2.35881	4.4211	6.89222	8.25572	9.05913	5.44717	11.6175	5.02869
ASTL	305.717	182.326	264.76	139.737	230.173	91.9449	218.307	33.7785	47.6824	34.6729	59.0387	44.5511	130.711	107.255	39.7379	128.757	113.174	115.713
ASTN1	14.2652	14.3884	15.0486	0.837226	2.43837	0.795568	18.5043	23.6862	22.8777	2.17555	1.53836	2.0783	14.411	14.128	18.1738	2.05228	0.774501	1.16454
ASTN2	19.8728	13.3007	17.3469	3.26917	8.05123	4.65975	12.2227	4.01635	7.5106	3.18174	4.61507	6.12152	11.3264	11.9172	12.7828	3.27981	5.77649	4.39348
ASXL2	19.0467	18.7391	20.5445	17.6216	37.4957	29.2655	20.6703	9.98939	19.6659	17.6764	19.7251	22.7101	20.4357	17.0641	16.6732	26.0851	23.0737	24.9317
ASXL3	5.95707	32.102	17.4068	9.48857	10.3056	29.1519	10.985	13.4393	20.0612	11.3401	6.80295	6.76391	15.6641	18.0659	10.2818	11.2588	10.1653	5.66389
ASZ1	254.756	191.152	192.754	270.584	216.601	385.85	218.214	327.384	320.584	521.425	445.269	537.712	290.63	282.145	307.566	418.876	441.917	453.111
ATAD2	58.3793	67.6846	42.0082	111.869	189.411	166.103	53.8728	80.2755	72.9812	170.373	137.632	139.019	75.6698	67.5656	64.9145	142.375	176.457	181.086
ATAD2B	28.1492	14.7924	8.41364	12.9172	35.5634	23.3556	10.2114	9.37149	15.4165	24.6381	20.8191	21.7276	14.2182	10.5355	7.33623	27.5044	21.5247	19.7971
ATAD3A	0	0.186459	0.0399698	0	0	0	0	0	0	0	0	0	0.0963947	0	0	0	0	0
ATAD5	54.6621	67.0942	51.5011	73.9949	129.326	170.024	56.0389	66.8362	97.9836	103.502	75.0718	86.7972	67.4763	62.5915	57.1337	110.094	128.632	109.996
ATAT1	1.39793	1.33629	0.479637	1.31564	0.644098	1.93209	0.618872	3.60442	0.54353	0.489499	0.615342	0	1.54231	1.17445	0.722507	0.249343	1.32311	1.00574
ATCAY	0	0	0	0	0	0	0	0	0	0	0	0	0.289184	0	0	0.115081	0	0
ATE1	132.771	123.156	128.263	79.0182	116.26	128.825	158.122	132.849	209.16	101	85.7035	89.8957	149.605	164.734	128.773	80.0389	86.3246	96.9213
ATF1	31.2468	24.1775	20.4246	63.7887	61.6954	27.5039	17.0809	23.3772	14.7741	43.9733	48.236	36.6536	13.5435	16.546	17.7292	29.0196	25.3649	21.1205
ATF2	414.835	285.127	443.684	1222.63	1015.65	495.866	409.786	318.991	270.48	1110.16	1206.93	1251.1	425.245	551.751	354.529	1155.78	1068.68	1238.27
ATF3	0	0	0.0799395	0.478415	0.276042	0.397784	0.0618872	0.978342	1.33412	0.571082	0.136743	0.226723	0	0	0	0.0575406	0	0
ATF4	197.314	229.469	221.213	50.9911	58.935	126.95	150.077	92.0156	125.407	43.4023	43.1082	61.5931	169.799	149.639	127.884	54.4717	56.0222	50.8691
ATF5	0	0	0	0.0797358	0	0.170479	0	0	0	0	0	0	0	0.0690855	0.166732	0	0	0
ATF6	24.289	42.8545	28.5984	69.7689	54.8403	71.0328	32.8621	74.0965	73.0307	73.588	62.8675	90.9538	71.7176	62.5569	69.194	81.5158	85.0983	100.521
ATF6B	0.0476566	2.61043	2.07843	2.87049	5.56685	5.3985	1.14491	0.566409	0.494118	1.16936	0.820457	2.53174	1.30133	1.65805	0.611352	1.82212	3.38844	1.64094
ATF7	22.3033	25.576	26.0803	14.7511	44.3047	44.8359	23.61	17.2497	23.1741	21.8099	18.2893	16.0973	29.2558	16.4769	19.6189	18.4897	29.2697	23.0261
ATF7IP	35.7583	30.4861	25.6606	38.3928	40.7622	45.9725	17.8545	10.8647	8.44942	41.7162	33.7071	32.4214	32.5332	17.9277	18.8963	36.2697	42.0489	28.7429
ATF7IP2	8.18105	12.1198	9.63272	4.38547	6.07292	10.0583	9.74724	8.54762	8.89413	6.68982	7.62341	12.8099	13.3507	9.01566	9.67048	6.04176	5.55059	7.19896
ATG10	1.36616	21.5049	11.0516	3.62798	1.2882	2.72766	8.81893	18.2795	17.5906	3.83441	2.46137	5.17684	10.9408	12.3663	16.0619	1.63032	2.3235	1.42921
ATG101	147.37	81.8245	100.264	44.9311	64.2258	11.8199	100.164	42.3262	43.1365	10.0075	17.0928	13.3011	88.6349	58.55	54.3548	30.3431	21.0406	22.3909
ATG13	16.1556	5.53162	11.0317	3.30904	2.02431	1.81844	6.83854	1.75072	2.71765	2.66505	2.22207	2.83404	4.67514	5.87227	6.1691	2.10982	2.77529	3.28188
ATG14	26.9577	32.3817	22.0633	52.2668	116.996	87.3988	18.3496	30.6376	32.513	60.8067	57.9106	85.7391	25.5446	33.1956	24.6764	59.1134	91.5202	83.7408
ATG16L1	10.3891	1.55383	2.93778	2.27247	4.27865	1.53431	2.59926	2.11116	2.56941	2.50188	0.683714	1.24698	1.10854	1.10537	1.77848	1.09327	2.25896	3.54655
ATG16L2	0	0.248612	0.619531	0	0	0	0.185662	0.30895	1.13647	0	0	0	0.385579	0.138171	0	0	0.129083	0
ATG2A	0	0.963372	1.01923	0.159472	0.92014	0.397784	0.0618872	0.0514917	0.0494118	0.217555	0.0683714	0.0377872	0.289184	0.172714	0.277887	0.345243	0.516334	0.264668
ATG2B	3.30419	11.5294	7.59426	16.1864	13.7101	19.2641	9.90196	2.83204	6.22589	19.4984	22.8019	12.5453	13.6398	6.18315	5.89121	18.8925	17.4585	15.4037
ATG4A	51.2785	39.3739	33.015	43.8946	63.6277	26.822	51.3354	49.5865	42.2965	66.7894	74.4906	55.8117	34.0755	38.9642	35.4584	53.5127	36.0466	58.7033
ATG4B	2.87528	1.27414	2.23831	0.119604	0	0	2.47549	0.102983	0.296471	0	0.205114	0.151149	0.915749	0.690855	0.500197	0	0.322709	0.105867
ATG4C	25.6869	36.4528	25.5407	51.8682	32.573	25.856	38.0606	60.2968	56.5271	41.7706	51.9964	53.2421	33.5935	21.6583	44.2397	55.6417	34.1103	38.3239
ATG4D	16.8863	10.4106	22.0034	4.02666	5.9349	9.14903	9.77818	1.80221	2.96471	2.50188	1.53836	0.982467	9.44668	6.97764	7.50296	2.93457	1.41992	1.64094
ATG5	291.912	158.086	250.351	188.535	217.291	233.045	269.178	276.613	249.777	216.712	242.24	217.843	298.823	319.175	269.884	268.791	251.164	245.929
ATG7	31.8346	25.0166	32.2156	35.1236	36.6216	18.3549	22.7436	22.2444	16.2565	20.4502	20.8191	24.3349	20.0501	21.831	27.0107	34.1983	35.4334	30.0133
ATG9A	1.92215	1.61598	1.29902	0.318943	0	2.32988	0.556985	0	0	0	0.0683714	1.05804	1.63871	0.656312	0.166732	0.095901	0.225896	0.317601
ATG9B	0	0.062153	0.219834	0	0	0.397784	0	0	0	0	0	0	0	0.414513	0	0	0	0.211734
ATIC	650.846	613.388	750.972	545.393	776.276	782.896	611.91	432.427	440.062	1070.75	947.661	929.149	720.165	675.829	494.64	879.7	1094.79	888.066
ATL1	25.115	20.5416	20.9042	30.1003	53.7822	43.8699	28.561	25.2824	20.9506	34.7273	41.1596	32.0057	26.7013	17.1332	26.2326	38.533	40.6613	23.8201
ATL2	403.651	296.47	365.584	1060.85	948.71	341.299	399.76	498.234	319.299	985.906	879.632	841.899	325.139	461.837	293.783	802.096	712.605	774.259
ATL3	53.0259	27.7824	38.351	13.3558	22.8655	21.6508	45.7965	17.9191	26.4847	25.6987	26.699	36.9559	27.2797	39.5514	17.0623	19.6597	13.6183	20.8558
ATM	59.2848	56.1242	49.5225	83.2442	66.1121	89.0468	45.5799	68.6899	53.6612	105.813	102.386	106.069	57.3066	63.1787	70.8057	90.1277	73.5453	70.6133
ATMIN	22.6686	33.1897	26.5399	17.5818	16.7926	12.9564	30.8508	15.396	16.9977	10.3611	13.264	15.3794	19.0379	15.2679	23.1202	12.7932	19.6207	27.049
ATN1	11.9777	7.11652	7.31447	0.318943	2.16233	0	6.34344	2.00818	3.40942	1.03339	0.136743	0.94468	5.3499	3.41973	4.27947	0.479505	1.0004	0.688136
ATOH1	0	0	0	0	0	0	0	0	0	0	0	0	0	0	0	0	0	0
ATOH7	0.953132	1.11875	1.47888	0.398679	0	1.64796	1.64001	0	0.395294	0.299138	0.581157	0.377872	0.915749	0.829026	1.77848	0.268523	0.516334	0.264668
ATOH8	0	0	0.379713	0	0	0	0.0618872	0	0	0	0	0	0.0963947	0	0.66693	0.115081	0	0
ATOSA	63.3356	69.7978	77.2216	76.1876	126.979	117.858	83.4549	79.1427	95.6119	136.924	141.734	108.487	102.419	100.347	82.0324	122.504	101.072	109.467
ATOSB	0.0476566	0.062153	0.0999244	0	0	0.113653	0	0	0	0	0	0.377872	0	0	0	0	0	0
ATP10A	2.12866	4.25748	2.93778	0	0.138021	10.456	0.742647	0.205967	1.58118	0.326333	0.273486	1.1714	2.79545	2.14165	2.83445	0.306883	1.29083	0.423468
ATP10B	47.18	47.8578	68.1285	9.6879	7.26911	12.104	43.0735	61.893	73.3765	6.60824	12.9564	6.61276	53.4508	44.4565	27.4553	8.88043	8.55178	9.42217
ATP10D	319.093	244.914	240.638	537.3	500.786	440.915	197.142	175.123	209.704	431.548	497.915	555.245	256.024	365.566	262.715	431.669	543.926	462.745
ATP11A	0	0	0.119909	0.159472	0	0	0.185662	0.30895	0.0494118	0	0	0.453446	0	0	0	0	0	0.105867
ATP11B	59.4119	70.8545	60.6142	106.806	166.407	96.7183	70.2729	68.1235	67.793	173.446	150.417	118.085	76.6338	115.027	83.0883	150.565	217.183	201.994
ATP11C	57.5056	107.369	63.0323	61.9149	101.629	115.187	62.4751	70.3376	83.6542	93.8479	89.4298	84.8322	78.5617	57.0301	92.5921	76.6824	95.909	81.994
ATP12A	0	0.124306	0	0	0	0.340958	0.0618872	0.411934	0.840001	0	0	0	1.15674	0.483598	0	0.134261	0	0
ATP13A1	8.30813	7.33406	10.9517	15.1099	14.5382	23.4124	6.034	3.60442	3.55765	8.78379	8.71735	9.18229	5.97647	3.83425	7.94758	15.2291	10.7462	7.56949
ATP13A2	0.667192	0	0.0399698	0	0	0	0	0	0	0	0	0	0	0	0	0	0	0
ATP13A3	23.6535	19.0499	19.2454	54.3798	59.5331	82.8527	16.0907	10.2468	24.7553	69.4545	52.0306	58.9102	26.3157	29.1195	18.7852	55.1814	70.9959	51.0809
ATP13A4	0	0	0.379713	0.239208	0	0	0	0	0.54353	0	0.717899	0.26451	0.0481973	0.138171	0	0.843928	0	0
ATP13A5	0.46068	0	0.659501	0	0	0.113653	0.216605	0	0	0	0.136743	0.151149	0.337381	0	0	0	0	0
ATP1A1	118.808	239.134	158.32	44.4129	73.7492	139.054	147.849	169.511	111.572	158.489	163.818	181.908	191.488	180.866	177.681	163.607	232.383	229.043
ATP1A2	0	0	0	0	0	0	0.123774	0	0	0	0	0	0	0	0	0	0	0
ATP1A3	0	0	0	0	0	0	0	0	0	0	0	0	0	0	0	0	0	0
ATP1A4	0	0	0	0	0	0	0.154718	0	0	0	0	0	0	0	0	0	0	0
ATP1B1	30.246	36.8257	32.4355	26.7912	59.211	61.7133	27.3232	27.1361	14.9718	51.5878	43.8944	44.5889	37.8349	30.5703	28.2334	37.0178	64.2513	43.9878
ATP1B2	0	0	0	0	0	0	0.0618872	0	0	0.24475	0	0	0	0	0	0	0	0
ATP1B4	0	0	0.279788	0	0.184028	0.0568263	0.123774	0.102983	0	0	0.170928	0.0377872	0.0963947	0	0	0	0	0.0529335
ATP23	18.6814	33.5937	27.9589	9.92711	9.89151	21.6508	30.5104	27.2391	36.1694	8.62063	12.1701	7.3685	27.6653	22.211	59.0233	10.1271	6.8737	7.09309
ATP2A1	4.86097	2.08213	2.97775	8.3324	11.3637	5.6258	2.50643	2.83204	2.37177	3.20894	5.29878	7.33071	3.663	3.93787	3.61254	2.20572	5.13107	6.45789
ATP2A2	58.7288	65.1053	70.6666	45.5292	79.9142	286.177	63.5891	40.2665	59.2448	77.0961	60.0643	52.7131	105.697	72.747	78.9756	102.346	125.114	80.6707
ATP2A3	0	0	0.0399698	0	0	0	0	0	0	0	0	0	0	0	0	0	0	0
ATP2B1	103.176	166.725	97.7661	262.012	308.247	272.027	117.895	163.023	163.059	250.297	245.419	226.648	111.047	98.4814	139.666	205.286	239.998	215.969
ATP2B2	0	0	0	0	0	0	0	0	0	0	0	0	0	0	0	0.0767208	0	0
ATP2B3	0	0	0	0	0	0	0.0618872	0	0	0	0	0	0	0	0	0	0	0
ATP2B4	1.95392	14.5749	6.615	1.55485	8.69532	3.69371	8.57138	4.58276	4.44706	3.8888	2.52974	2.87183	4.81973	5.11233	4.27947	1.70704	2.38804	6.19322
ATP2C1	17.0134	25.576	27.819	42.6188	50.2396	80.466	25.5904	28.1145	44.7177	21.0213	40.5442	42.2839	43.7632	33.8864	47.0186	43.8651	57.8939	43.5114
ATP2C2	99.6817	75.7956	74.3438	180.642	175.839	75.7494	116.75	79.9151	89.9295	152.343	111.411	141.966	91.4303	96.9615	58.5231	106.546	130.568	153.56
ATP4A	0.635421	2.42397	3.47737	0.558151	0.368056	2.1594	1.26869	0.30895	0.247059	0.462305	0.0683714	0.0755744	0.530171	0.621769	0.66693	0	0	0
ATP4B	0	0	0.0799395	0	0	0	0.0618872	0	0	0	0	0	0	0	0	0	0	0
ATP5F1B	111.183	56.5903	80.5391	87.0317	93.1642	56.4285	77.1115	46.6	29.9436	63.7709	71.3113	40.5834	44.3416	53.1958	52.2984	97.3587	78.3537	54.3098
ATP5F1C	755.134	675.759	810.187	164.375	110.647	270.607	738.655	690.401	679.61	174.67	205.969	206.583	668.16	539.489	572.059	207.952	181.104	186.273
ATP5F1D	76.457	43.7868	54.3589	3.70772	4.96876	5.17119	35.4304	19.0519	15.3177	1.60447	1.70928	2.41838	27.6653	23.1436	19.341	3.26063	1.96852	3.86415
ATP5IF1	422.46	768.149	465.568	27.3095	17.3446	318.682	495.376	551.733	551.09	40.2477	37.7068	63.5581	517.447	531.233	711.003	36.2889	47.0187	47.9578
ATP5PB	305.653	338.796	348.956	402.626	375.831	318	291.984	263.174	322.56	389.968	378.094	360.603	280.316	265.565	289.058	387.21	350.429	342.586
ATP5PO	313.374	533.18	432.793	28.7049	21.6233	107.743	434.015	522.641	576.142	34.7001	33.1601	42.0949	442.885	447.294	568.113	30.765	33.7231	41.8704
ATP6	2290.72	926.608	1046.27	963.169	1518.83	1439.07	1046.14	1242.75	1187.76	78.483	827.601	1211.19	2002.45	1816.98	3009.3	1320.9	1966.88	1469.54
ATP6AP1	8.3399	2.5172	3.37745	0.318943	1.01215	1.307	2.66115	1.33878	1.43294	0.163166	0.820457	0.302298	1.59051	2.97068	2.77887	0.786388	1.12948	1.37627
ATP6V0A1	38.7766	31.0454	23.9619	31.7349	40.0721	34.3231	20.0205	23.2742	22.2847	29.0436	30.015	31.5901	25.4482	27.047	16.3398	28.8662	29.6569	29.1134
ATP6V0A2	28.9117	32.1642	38.1711	59.2437	74.3473	68.4188	35.1829	28.9383	28.7577	54.552	34.5617	32.6481	34.4611	27.9105	29.3449	46.9148	45.4374	36.4183
ATP6V0A4	83.1448	82.042	119.869	41.064	115.892	49.5525	114.337	54.1178	64.3342	92.9505	83.7549	77.3126	78.1761	71.7107	64.0253	58.1352	85.1951	91.575
ATP6V0B	297.266	324.687	352.753	211.818	224.146	83.8756	358.822	198.552	149.57	118.051	131.102	135.769	222.142	229.502	174.235	145.041	160.709	127.305
ATP6V0C	328.735	81.234	143.751	9.84738	17.9887	10.797	135.75	97.9887	104.951	5.3573	5.43552	5.0257	90.6592	71.1581	62.8026	8.38174	9.29401	12.1747
ATP6V0D1	301.618	185.278	278.909	51.5492	87.5053	24.6626	288.951	175.226	118.984	56.102	70.4909	60.3084	209.273	168.707	137.665	72.7121	61.8955	64.2613
ATP6V0D2	0	0.435071	0.0399698	1.03657	0	0.738742	0.526041	0.463425	1.13647	0	0.170928	0.755744	1.25313	0.103628	0.166732	1.16999	0.451792	0.794003
ATP6V0E2	1.55678	0.71476	1.55882	0	0.322049	0	1.60907	0.30895	0.741177	0.761443	0.307671	0.755744	0.240987	1.4508	0	0.249343	0.38725	0.423468
ATP6V1A	10.1509	21.94	15.4883	6.25926	12.0078	11.5357	16.988	15.4475	12.6	8.10393	13.0589	13.1499	17.4474	9.84468	22.231	19.0459	11.1012	15.9859
ATP6V1B1	7.10083	14.3884	10.572	2.07313	3.12848	12.445	8.20006	7.46629	10.4259	4.21513	2.52974	5.13906	11.712	4.35239	10.1707	4.18128	1.87171	1.05867
ATP6V1B2	1013.13	719.732	745.236	391.942	472.308	603.04	1185.45	999.402	1036.51	315.591	382.435	239.382	766	655.207	728.565	423.556	257.812	342.745
ATP6V1C1	448.162	374.814	460.272	665.555	644.466	365.848	528.95	589.631	493.13	626.423	700.26	630.101	486.167	624.913	402.548	582.637	760.431	780.717
ATP6V1C2	1.23907	0.466148	2.45814	0.518283	0	3.86419	1.98039	1.44177	2.12471	1.27814	0.581157	2.38059	1.44592	1.13991	5.39102	0.421964	1.19402	0.0529335
ATP6V1E1	219.204	204.701	233.164	13.3956	13.8021	32.05	217.812	157.359	184.454	12.5094	19.4175	25.393	156.4	138.551	125.216	14.1358	16.1032	14.8214
ATP6V1E2	0	0.372918	0.0399698	0	0	0	0.123774	0	0	0	0	0	0.240987	0.345427	0	0	0	0
ATP6V1FNB	1.74741	7.17867	2.73793	0.0797358	0.276042	1.02287	2.9087	3.50143	1.48235	0.761443	0.546971	0.491233	2.12068	0.518141	1.61175	0.230162	0.322709	0.317601
ATP6V1G1	289.736	415.244	326.753	97.198	61.0973	153.999	368.941	480.881	559.391	83.8675	97.4976	100.363	397.821	416.551	543.325	84.1435	71.0282	67.5961
ATP6V1G3	0	0	0.359728	0.159472	0	0	0.309436	0.205967	0.691765	0	0.410228	0	0.867552	0.449056	2.7233	0.230162	0	0
ATP6V1H	98.1884	118.899	127.983	22.5254	37.6797	101.378	84.0738	36.7136	44.2236	37.2291	32.1687	38.6185	82.9958	66.1494	66.0816	59.6696	47.2446	52.8277
ATP7A	14.1699	21.9711	14.9687	26.4723	30.2266	17.7866	26.4258	26.5182	31.7224	32.5517	37.0231	19.0447	15.0376	16.9605	18.1738	28.847	20.8793	18.2621
ATP7B	6.52895	3.20088	2.79788	0	0.782119	2.1594	3.65135	1.64773	1.18588	1.14216	0.820457	1.54927	1.97609	1.65805	1.33386	0.652127	0.645417	0.317601
ATP8	498.043	211.507	261.522	259.5	104.988	301.691	157.596	334.387	304.574	4.89499	217.25	315.107	503.18	99.1031	806.485	321.729	110.98	89.2989
ATP8A1	64.1775	66.8456	60.774	104.454	99.9732	74.0446	85.4663	82.7471	76.786	74.2135	102.284	90.727	93.2137	80.1737	78.5866	125.745	88.2931	88.8225
ATP8A2	4.25732	4.03995	6.4751	1.23591	3.12848	1.36383	7.0242	8.80508	3.45883	0.897415	2.83741	5.44136	5.3981	6.35587	17.3402	0.748028	3.22709	2.64668
ATP8B1	18.0142	19.2364	13.3099	11.3624	36.4375	32.6183	11.7895	11.4826	18.8259	24.8829	20.2379	24.864	13.4953	5.52684	5.55775	17.9143	17.8135	8.31056
ATP8B2	0.317711	0.403995	0.139894	0	0	0	0	0	0	0	0	0	0	0.207256	0	0	0	0
ATP8B3	0	0.341842	0.299773	0	0	0	0.185662	0	0	0	0	0	0.289184	0	0	0.479505	0	0
ATP8B4	8.95944	5.687	6.01545	3.62798	1.65625	4.37562	7.61213	2.98652	3.40942	3.23613	5.84575	7.78416	6.89222	5.7341	7.61412	8.28584	4.35657	3.33481
ATP9A	9.22949	5.00332	6.2153	2.75089	8.18925	13.2405	4.14644	4.84022	7.46118	3.07297	2.1537	5.06348	3.90398	3.83425	9.17028	6.31028	11.2625	5.02869
ATP9B	13.9316	23.0588	20.5445	8.89055	4.78473	10.3992	29.6749	26.1063	28.0659	8.78379	5.67482	8.42654	27.1833	18.5149	23.9539	10.8176	8.35816	7.14603
ATPAF2	39.1896	30.7657	35.5931	11.163	12.0078	4.88706	29.8296	19.2579	10.1294	5.3573	6.49528	5.17684	29.6896	36.7189	8.33662	7.05831	7.35776	10.4808
ATPSCKMT	5.22634	11.0011	6.51507	1.03657	0.874133	2.10257	7.11703	2.67757	3.85412	1.00619	1.36743	2.26723	5.4463	7.11581	5.11313	1.15081	2.03306	1.48214
ATR	7.48208	18.2419	21.9634	28.1069	23.6936	39.892	21.6296	12.3065	24.8541	37.9906	34.8352	23.9193	19.0861	22.1419	16.5621	31.8583	19.9111	25.7257
ATRAID	471.038	467.981	536.015	1081.1	811.241	570.877	527.063	587.829	587.111	811.916	827.157	954.731	478.985	586.19	530.765	797.11	777.76	723.125
ATRIP	8.4511	6.52607	5.53581	1.27577	2.30035	4.43245	4.73437	3.39845	1.77883	4.32391	2.08533	4.79897	3.71119	4.38693	5.44659	2.24408	2.03306	4.92282
ATRN	4.76566	5.99777	4.93627	4.42534	4.83074	13.2405	5.69362	3.24398	4.74353	8.59343	6.29017	7.9731	2.89184	3.73062	5.44659	6.36782	5.90557	7.09309
ATRNL1	1.98569	4.84794	2.91779	4.46521	4.04862	7.55789	1.23774	3.7074	5.08942	0.951804	2.76904	2.19166	3.90398	1.55442	3.33465	1.34261	3.13027	3.22895
ATRX	96.1074	109.669	66.15	244.39	332.447	303.623	93.7901	130.274	153.226	239.365	245.111	249.584	132.398	100.519	134.831	230.488	238.998	236.401
ATXN1	6.89432	31.7291	21.3638	13.7943	15.0443	36.1415	23.4243	5.14917	22.9765	7.07054	5.09367	18.1379	9.92865	12.7463	29.5116	8.70781	16.8454	11.8571
ATXN10	29.3882	16.9989	19.4653	17.7811	22.8655	7.38742	17.545	21.1631	8.3506	8.2399	12.0675	7.93531	14.2182	11.6064	13.6165	14.366	13.9733	15.2978
ATXN1L	0.619535	0.745836	1.75867	0.438547	0.552084	0.113653	0.618872	1.8537	0.296471	0.407916	0.4786	0.302298	0.72296	0.75994	0.111155	0.345243	1.03267	0.423468
ATXN2	132.946	97.6113	97.5262	103.856	183.154	323.398	95.9871	70.8526	86.3224	131.838	126.043	102.479	119.674	83.8353	82.8105	145.961	186.009	118.412
ATXN2L	1.92215	2.45504	3.07767	1.39538	13.9401	2.50036	0.649816	0.205967	0.296471	2.52908	1.50417	2.72068	1.39772	0.863569	2.7233	3.52916	6.32509	1.53507
ATXN7	3.82841	5.96669	3.87707	1.63458	5.47483	1.81844	3.46568	1.59624	4.05177	2.937	1.23068	0.642382	3.22922	2.00348	2.83445	1.30425	4.22748	1.95854
ATXN7L1	110.15	153.953	98.1058	20.8111	29.7665	28.7541	66.962	91.3463	73.7718	21.6195	12.8538	34.9154	85.3093	92.1946	114.212	17.8184	21.7828	21.9145
ATXN7L2	7.32323	10.7525	8.69343	4.14626	2.6224	6.59185	4.98192	2.11116	4.94118	1.38691	3.45275	5.8948	8.57913	6.42495	5.00197	3.10719	5.13107	5.92856
ATXN7L3	0	0	0	0	0	0	0	0	0	0	0	0	0.0963947	0	0	0.172622	0	0
ATXN7L3B	24.6702	40.1819	28.2386	92.055	60.4992	51.2005	32.924	33.5726	45.1624	62.7919	57.6713	77.9172	29.545	36.0626	37.9594	62.2014	46.7605	42.7174
AUH	52.2316	45.5892	33.9343	26.8311	26.27	68.021	43.6614	47.7843	72.7836	38.888	71.1404	31.2122	45.1609	45.0437	52.2984	65.6538	43.7593	47.0579
AUNIP	566.271	427.924	666.016	312.325	298.263	503.708	589.507	418.164	534.438	198.383	263.982	208.699	616.685	670.371	506.366	280.568	341.264	336.71
AUP1	4.79743	4.81686	6.01545	0.558151	0	0.568263	3.71323	2.05967	0.296471	0	0.0683714	0.0755744	6.02467	1.72714	2.05637	0	0.129083	0
AURKA	9332.17	6318.94	7832.48	4468.87	4818.54	7316.04	6969.99	4984.76	4833.46	5816.31	5333.04	5834.64	6407.5	6349.86	4351.61	5558.17	5708.33	5928.45
AURKAIP1	346.352	271.112	253.768	27.0703	39.244	29.9474	319.152	234.596	274.631	27.3032	35.5189	35.2554	271.881	270.193	197.856	29.2882	31.8191	28.4253
AURKB	175.043	103.764	140.194	85.0383	108.392	194.914	141.412	102.468	84.9389	76.4163	90.763	118.236	200.935	170.054	138.999	140.13	101.395	111.266
AURKC	202.318	312.661	179.924	329.787	314.366	483.648	199.339	149.944	122.64	202.598	346.916	264.321	221.467	189.467	181.127	327.406	286.114	255.563
AUTS2	2.92294	8.79465	6.03544	1.39538	4.00261	6.64867	2.32077	1.64773	3.45883	1.38691	0.410228	0.680169	5.88008	3.03976	4.50178	2.18654	2.48486	0.794003
AVIL	0	0.248612	0.0399698	0	0	0	0.278492	0	0	0.543888	0	0	0	0	0	0	0	0
AVL9	16.1874	10.2863	18.2062	16.9439	10.1215	6.4782	14.8839	7.36331	5.33648	8.43026	14.734	11.903	14.893	15.4752	8.28105	15.2866	5.6474	10.2691
AVP	0.14297	0	0.0399698	0	0	0	0	0	0	0	0	0	0	0	0.22231	0	0	0
AVPI1	15.7902	15.1343	23.9819	0.598019	3.2665	1.93209	22.9292	7.10585	4.10118	0.217555	0.957199	2.11608	11.5674	4.07604	7.11392	1.03573	0.0645417	0.423468
AVPR1A	0	0	0.139894	0	0	0	0.123774	0	0.0988236	0	0	0	0	0	0.44462	0	0	0
AVPR1B	0	0	0	0	0	0	0	0	0	0	0	0	0.192789	0	0	0	0	0
AVPR2	0	0	0	0	0	0	0	0	0	0	0	0	0	0	0	0	0	0
AWAT1	0	0	0	0.518283	0	0	0	0.205967	0.691765	0	0	0.377872	0.481973	0.276342	0	0	0	0
AWAT2	0	0.403995	0	0	0.552084	0	0.216605	0	0	0	0	0	0.289184	0.0690855	0	0	0	0
AXDND1	64.4952	34.7435	34.1342	36.5589	48.5834	82.0003	51.8924	59.4214	69.473	43.3751	33.7755	64.2382	42.4619	49.327	45.5735	39.0317	45.1469	38.8532
AXIN1	5.43285	15.6626	12.5305	12.4388	9.89151	6.02358	7.14797	4.37679	1.28471	5.87399	6.83714	7.33071	7.47059	7.15035	8.50336	10.2039	10.7462	8.78697
AXIN2	10.5003	28.0621	18.9457	24.2397	32.0669	76.7723	11.8205	7.15734	10.7224	29.8595	14.9733	21.5009	20.9176	14.0244	27.233	34.0065	50.3103	21.5969
AXL	0.0158855	0	0.959275	0.0398679	0	0.170479	0.123774	0.154475	0	0.489499	0.0683714	0	0.0963947	0.414513	0	0	0.0322709	0
AZGP1	4.24144	2.05105	3.05769	0.239208	0	0	1.79473	0.360442	0.296471	0	0.170928	0.377872	0.819355	1.83077	2.89003	0.0383604	0	0
AZI2	94.2647	94.2861	94.8882	69.131	65.422	89.5014	99.1124	83.7255	112.264	60.1268	84.4387	79.2397	77.8869	69.7418	84.0887	79.9047	82.6457	77.6535
AZIN1	33.5661	24.9544	39.8698	96.6398	107.748	63.8159	27.8183	18.1251	22.0871	62.9822	54.6971	65.8253	31.3283	21.1747	25.0099	72.6354	77.4501	58.968
AZIN2	40.1904	22.2508	37.1319	66.2605	71.0808	86.0918	24.9405	15.1386	10.92	33.3403	32.2713	30.9477	31.9066	21.4165	27.5664	55.565	42.533	25.3552
AZU1	1.41381	0.186459	0.739441	0.239208	0	0	1.36152	0	0.197647	0.516694	0	0.302298	0.192789	0.0690855	0.111155	0.460325	0.193625	1.48214
B3GALNT2	255.28	130.894	175.987	348.725	544.263	182.867	157.565	144.228	124.271	187.968	215.78	136.298	113.119	116.685	93.259	209.908	213.569	213.375
B3GALT1	0	0.372918	0.159879	0	0	0	0	0	0	0	0.4786	0	0.0481973	0	0	0	0.0322709	0
B3GALT2	0	0.186459	0	0	0	0	0	0	0	0	0	0	0	0	0	0.537045	0	0
B3GALT4	1.30261	1.61598	2.81787	0.318943	0.184028	0	1.42341	0.205967	0	0	0	0.0755744	2.07249	0.37997	0.22231	0	0.129083	0.741069
B3GALT5	0	0	0	0	0	0	0	0	0	0	0	0	0	0	0	0	0	0
B3GALT6	1.79506	1.02552	1.61878	0.159472	0.184028	0.625089	1.23774	0	0.642354	0.0543888	0.136743	1.13362	0.771157	0.207256	0.111155	0.364424	0	0
B3GAT1	0	0	0.0399698	0	0	0	0	0	0	0	0.136743	0	0	0	0	0	0	0
B3GAT2	0	0.155383	0.0799395	0	0	0	0.0309436	0	0	0	0.0683714	0	0	0.0690855	0	0	0.0322709	0
B3GLCT	13.8363	7.1476	9.253	0.19934	1.19618	2.10257	9.99479	9.78342	10.4259	1.82202	0.136743	0.0755744	8.24174	0.725398	7.44738	0.517865	0.290438	1.85267
B3GNT2	1.84272	2.05105	2.31825	1.51498	2.85243	1.0797	1.76379	1.59624	2.42118	0.489499	1.1965	1.96493	0.915749	0.449056	1.16713	0.805568	1.12948	2.54081
B3GNT3	5.68702	0.435071	2.47813	0.358811	2.43837	0.795568	1.64001	0	0.0988236	0.163166	0.512785	0.0755744	1.30133	0.345427	0	0.326063	0	1.58801
B3GNT4	19.3803	23.0277	32.7952	14.5518	12.6979	16.2523	20.825	7.62077	3.01412	6.63543	14.2554	12.432	17.7366	14.957	13.1163	9.32157	8.09999	12.5452
B3GNT5	0	0.403995	0.199849	0	0	0	0.0618872	0	0	0.67986	0	0.188936	0.385579	0.967197	0	0.095901	0	0
B3GNT6	0	0	0	0	0	0	0	0	0	0	0	0	0	0	0	0	0	0
B3GNT7	0	0	0.159879	0	0	0	0	0	0	0	0	0	0	0	0	0	0	0
B3GNT8	0	0	0	0	0	0	0	0	0	0	0	0	0	0	0	0	0	0
B3GNT9	0	0.497224	0.199849	0	0	0	0.464154	0.720884	0	0	0	0.0755744	0	0	0	0	0	0
B3GNTL1	5.95707	14.9167	16.0079	2.59141	6.16494	9.43316	17.9473	9.73193	7.46118	3.53527	2.52974	2.34281	12.0493	6.45949	16.5621	3.79768	6.35736	3.75828
B4GALNT1	0.508337	1.0566	0.699471	0.797358	0.644098	0.113653	0.928308	0.772375	0	0.24475	0.376043	0.453446	1.20493	1.17445	0.277887	1.01655	0.161354	0.317601
B4GALNT2	0.571879	0.403995	0.799395	0	0	0.113653	0.309436	0	0.494118	0.462305	0.410228	0.377872	0.192789	0.276342	0	0.095901	0	0
B4GALNT3	0	0.0932295	0.0399698	0	0	0	0	0	0	0	0.136743	0	0	0	0	0	0	0
B4GALNT4	0.619535	0.683683	0.739441	0.358811	0.46007	0	0.371323	0.463425	0.247059	0.217555	0	0.226723	0.289184	0.932654	1.77848	0.556226	0.35498	0
B4GALT1	16.934	26.0421	18.2862	27.3095	46.9731	45.7451	7.98345	4.53127	12.5506	26.3514	28.0665	13.49	16.1943	13.299	15.7284	35.4642	36.2079	20.4853
B4GALT2	1.28673	0.372918	0.699471	0	0.874133	0	0.402267	0	0.0988236	0	0	0	0.0963947	0.0345427	0.333465	0	0	0
B4GALT3	12.1207	6.02884	12.8303	9.01015	20.1971	8.12616	8.88082	2.93503	1.03765	4.48708	11.4522	2.98519	4.81973	3.28156	2.89003	14.8455	10.5526	10.6926
B4GALT4	60.0473	50.4683	47.8238	4.54494	13.066	9.9446	61.485	33.7271	40.8142	6.22752	9.02502	5.97038	27.0387	25.2508	29.3449	8.40092	6.93824	13.4451
B4GALT5	185.813	113.46	121.808	180.761	188.077	272.425	252.964	323.677	391.342	318.174	275.947	169.929	279.4	226.22	166.121	260.294	190.947	197.971
B4GALT6	9.92845	10.9389	9.27299	16.3458	19.0469	10.1719	9.65441	9.52596	12.6988	27.2488	23.6223	22.1433	17.2064	10.0174	7.66969	17.3581	13.586	12.5982
B4GALT7	3.52659	1.77136	4.7564	0.398679	2.76042	0	5.13664	0.92685	0.889413	2.31152	0.957199	0.982467	1.20493	2.59071	1.33386	0	1.93625	0.952804
B4GAT1	4.32086	2.33074	1.43891	0	1.19618	0.227305	1.14491	0.978342	0.54353	0.0543888	0.0341857	0.226723	1.01214	0.621769	0.555775	0.767208	0.839043	0.423468
B9D1	20.8577	18.9567	21.7036	25.4756	20.3811	8.58077	21.382	10.8133	8.84471	14.9297	16.8194	21.3498	15.1822	11.6754	12.9496	18.2595	18.8139	14.345
B9D2	2.16043	6.02884	4.51658	2.95023	3.03646	1.307	7.58118	3.03801	1.33412	1.82202	1.84603	2.00272	2.21708	3.76516	1.44501	1.80294	1.19402	0.582269
BAALC	37.9823	10.2552	81.2386	27.5089	48.3534	13.9793	62.5061	58.752	63.0001	19.5528	26.2204	19.4982	31.6175	50.916	77.2527	9.91616	14.3283	17.9974
BAAT	0	0.217536	0.359728	0.0797358	0	0	0.34038	0	0	0	0.205114	0.188936	1.54231	0.276342	0.778085	0.0767208	0.0645417	0.0529335
BABAM1	162.731	110.259	136.617	25.7945	41.1763	24.8331	124.146	65.4459	66.4095	24.7197	34.2541	38.5051	95.3825	96.9615	68.7493	29.7293	33.8521	30.7014
BABAM2	125.257	116.817	135.537	87.5101	68.8265	57.2809	132.47	127.03	135.438	60.7795	78.6955	75.6122	119.722	142.627	115.268	77.7565	71.2218	70.4545
BAC5	0	0.124306	0.0799395	0	0	0	0	0	0	0	0	0	0	0	0	0	0	0
BAC7.5	0	0	0.199849	0	0	0	0.0618872	0.102983	0.54353	0	0	0	0.289184	0	0.66693	0	0	0
BACE1	0.953132	2.26859	1.61878	2.43194	1.2882	2.10257	2.01133	0.102983	0.395294	0.407916	0.444414	0.377872	0.963947	0.690855	2.11194	0.939829	1.22629	1.05867
BACE2	17.9983	11.0322	13.7896	6.2194	6.80904	10.7402	15.6575	1.69923	7.31295	3.94319	3.62368	3.32527	14.3628	9.84468	13.4498	6.96241	5.97011	2.17027
BACH1	2.60523	2.08213	1.65875	2.19274	2.39236	3.06862	4.02267	2.36862	1.2353	2.33872	2.32463	3.17412	3.13283	1.17445	1.66732	4.0662	3.00119	5.92856
BACH2	0	0	0	0	0	0	0	0	0	0	0	0	0	0	0	0	0	0
BAD	1.44558	1.39844	2.71794	1.47511	0.506077	0.966047	1.51624	0.30895	0.691765	0.0543888	0.273486	0.188936	1.39772	0.621769	0.833662	0.191802	1.12948	0.529335
BAG2	109.69	101.651	79.2401	54.4596	31.1007	38.3009	89.6746	80.533	67.9412	51.8325	55.2441	25.5064	56.6801	49.9488	79.976	43.4815	27.6884	35.3067
BAG3	7.25969	17.9933	12.4306	2.03326	2.02431	35.9142	4.6106	5.50961	11.8588	1.65886	1.12813	1.51149	7.13321	4.0415	10.3374	0.671307	1.80717	1.32334
BAG5	8.49876	10.0377	5.31598	0.159472	1.01215	1.87527	11.4801	5.97304	7.56001	0.734249	0.4786	0.453446	9.92865	5.94135	9.11471	1.05491	0.322709	0.688136
BAG6	9.53132	14.9789	11.2715	14.3525	22.8655	20.9121	9.56158	4.53127	7.46118	7.01616	7.52085	5.5925	13.3025	7.87575	11.838	9.53256	15.135	4.23468
BAHCC1	0	0.372918	0.199849	0	0	0	0	0	0	0	0.615342	0	0.0963947	0	0	0.172622	0.129083	0
BAHD1	0.0317711	1.0566	0.199849	0	0.184028	0.0568263	0.0309436	0.30895	0	0.108778	0.307671	0.377872	0.385579	0.138171	0.22231	0	0.129083	0
BAIAP2	106.703	121.665	150.126	238.41	197.094	79.4431	88.901	49.4835	68.1389	80.2507	90.7972	188.294	100.25	93.7836	78.8089	118.035	188.72	202.365
BAIAP2L1	512.245	306.943	412.768	126.182	171.928	231.51	322.897	293.245	306.452	164.581	162.861	133.049	282.195	250.09	317.514	146.69	172.068	207.288
BAIAP2L2	1.03256	0.497224	0	0.0797358	0	1.42066	0.309436	0.411934	0.296471	0	0	0	0.0481973	0.207256	0.333465	0	0	0.317601
BAIAP3	0.476566	1.67813	1.43891	0	0	0.113653	0.618872	0.257458	0.444706	0	0.341857	0.302298	0.337381	0.103628	0.500197	0	0	0.0529335
BAK1	0	0.062153	0.159879	0	0	0	0	0.411934	0	0	0	0	0	0	0.333465	0	0	0
BAMBI	130.881	147.272	127.683	33.0505	33.9532	11.2516	180.339	93.1485	102.826	7.15213	14.2212	14.8882	118.903	77.4794	119.881	22.5751	16.5872	14.9802
BANF2	0	0.124306	0	0	0	0	0	0	0	0	0	0	0	0	0	0	0	0
BANK1	0.937246	2.92119	2.35822	1.03657	1.74827	2.95497	2.9087	2.36862	0.840001	3.15455	4.61507	3.43863	1.25313	0.518141	4.39062	1.5536	0.580876	0.741069
BANP	139.809	103.702	133.579	171.233	224.514	124.222	81.2889	39.2882	54.6989	85.3904	92.7116	73.5339	90.6592	75.6486	53.2988	137.445	136.151	124.129
BARHL1	0	0	0	0	0	0	0	0	0	0	0	0	0	0	0	0	0	0
BARHL2	11.104	18.9256	9.43287	3.94692	8.41928	21.7076	6.09589	5.66409	6.76942	7.88638	2.90578	5.70587	5.97647	5.07778	7.1695	6.1952	5.45378	5.24042
BARX1	0.222397	0.248612	2.07843	2.15287	1.15018	1.19335	0.278492	0.205967	0	0.299138	0.923014	0.717957	0	0.138171	0.111155	0.0767208	0.129083	0.794003
BARX2	32.6765	15.3518	17.8665	25.7945	31.7908	27.5607	17.9164	11.6371	10.08	12.9717	18.597	16.0973	21.8816	19.6203	19.341	29.0005	24.0418	19.5854
BASP1	41.7789	50.4993	53.8992	143.086	66.8482	61.7133	31.5006	21.0086	29.6965	48.6508	73.5334	89.4423	27.7135	29.6722	25.2878	82.4173	70.0923	109.043
BATF	1.58855	1.77136	2.29826	0.95683	0.874133	1.0797	1.33058	0.720884	1.18588	0.870221	1.6751	0.869105	0.72296	0.276342	0.166732	1.09327	0	0
BATF2	0	0	0	0	0	0	0	0	0.247059	0	0	0	0	0	0	0	0	0
BATF3	0	0.248612	0.81938	0	0	0.45461	0.433211	0	0.494118	0	0	0.151149	0.0963947	0.518141	0.22231	0	0.129083	1.32334
BAX	0.158855	0.372918	0.459652	1.47511	2.11632	0.113653	0.123774	0.411934	0.840001	0.24475	0.512785	0	0	0.587227	0.66693	0.748028	0.225896	0.635202
BAZ1A	161.254	202.526	121.448	403.822	483.028	443.188	222.67	304.47	455.725	468.696	430.671	326.67	239.348	207.809	251.655	404.894	406.516	477.937
BAZ1B	40.2857	20.1997	12.1108	24.5188	68.1824	84.7848	10.7065	13.9542	21.7412	42.0425	39.4503	26.8289	14.7966	15.4406	16.9511	27.0057	41.5003	33.8245
BAZ2A	18.8879	21.101	15.2884	25.7547	67.3543	78.5907	11.0159	4.73724	8.89413	27.004	18.2552	17.1554	10.6034	11.2955	13.5053	24.1862	41.0808	23.132
BBC3	0	0.124306	0.159879	0	0	0	0	0	0	0	0	0	0	0	0	0	0	0
BBIP1	292.691	341.935	316.86	40.0274	39.29	59.2698	272.458	280.218	325.426	48.7324	42.6637	65.7497	259.928	287.637	359.142	31.3404	43.4043	40.7059
BBLN	58.2522	35.8001	39.4901	0.119604	0.230035	0.568263	22.8983	15.4475	8.3506	1.22375	0.649528	0.453446	18.7488	20.173	20.4525	0.652127	1.38765	0.423468
BBOF1	0.587764	0.590454	2.01847	2.27247	1.38021	1.19335	0.897365	0.205967	1.13647	1.03339	0.820457	1.39813	1.10854	1.17445	2.44541	0.97819	1.61354	1.05867
BBOX1	0	0	0.779411	0.318943	0	0	0.928308	1.02983	0	0.489499	0	0	0.385579	0.483598	0.611352	1.43851	0	1.00574
BBS1	0	0.186459	0.459652	0	0	0	0.371323	0.102983	0.0988236	0	0.170928	0	0.0481973	0.138171	0.555775	0.0767208	0	0
BBS10	0.222397	4.69255	3.1776	2.91036	1.93229	1.02287	2.50643	2.36862	2.66824	5.8196	2.35881	0.906893	4.57875	2.79796	5.89121	3.22227	4.25976	3.54655
BBS12	29.3882	17.8379	28.2586	13.1564	3.9106	6.64867	28.9632	6.95138	28.2141	5.76521	8.95665	6.91506	20.0501	14.6807	26.7883	11.393	10.004	6.72256
BBS2	474.151	283.729	415.306	388.632	367.458	422.56	388.404	224.195	236.534	329.351	423.629	264.057	282.388	231.229	178.515	399.485	378.828	347.667
BBS4	54.8368	43.1342	50.6017	23.4423	47.2952	15.6841	62.4751	45.4672	44.4212	27.9015	28.716	24.4861	42.751	29.7413	27.7887	20.5995	22.4283	20.5911
BBS5	109.801	138.601	143.591	148.189	64.1338	170.649	115.698	156.483	153.967	238.25	234.651	258.54	140.351	144.458	123.493	193.854	201.951	222.215
BBS7	55.6947	34.1531	65.1907	117.331	145.106	47.9045	43.7543	38.2583	32.0189	65.049	85.9428	51.3906	45.2091	29.9486	30.0118	83.3571	87.1959	79.2944
BBX	170.007	153.704	131.82	462.428	351.54	388.805	149.922	209.108	201.353	413.654	422.74	462.288	153.171	173.681	184.851	256.036	330.357	334.752
BCAM	5.73467	4.69255	7.1346	0.478415	0.276042	1.19335	3.1253	1.28729	0.741177	0.761443	0.102557	0.680169	3.663	2.07256	3.61254	0.287703	0.0645417	1.16454
BCAN	0	0	0.959275	0	0	0	0.556985	0	0.197647	0.43511	0.546971	0.151149	1.34953	1.03628	0.44462	1.13163	0.35498	0.688136
BCAP29	164.066	274.841	252.869	99.4306	118.238	208.666	180.989	300.866	301.165	185.547	134.897	186.669	231.203	287.948	330.63	140.61	154.448	180.98
BCAP31	91.0399	115.449	86.8143	10.3657	20.4731	29.3224	100.938	53.1394	52.4259	5.68363	7.11062	6.31046	78.6581	65.8039	48.7415	8.01732	7.71274	10.8514
BCAR1	5.95707	18.4594	12.6304	9.92711	11.1797	27.9017	6.5291	3.03801	3.7553	8.32149	7.96527	8.46433	10.7962	7.8412	16.7288	15.0948	16.684	8.31056
BCAR3	45.099	22.0022	26.3401	13.2361	10.2596	11.6494	28.9323	21.7295	20.0612	5.05816	6.32435	5.8948	30.7499	19.2058	33.68	10.0696	4.58246	6.66962
BCAS1	0.174741	0.062153	0.179864	0	0	0.45461	0.123774	0	0.0988236	0	0	0	0	0	0.333465	0.0383604	0	0
BCAS3	158.839	139.036	184.341	55.3765	56.0365	66.7709	184.053	119.358	138.65	69.9712	76.8494	98.1711	184.451	171.608	132.497	72.0983	76.3529	63.732
BCAS4	12.7243	22.4683	18.446	8.01345	11.2717	10.797	14.0175	6.23049	4.99059	5.03096	2.73486	6.57497	10.1696	7.97938	7.94758	5.33209	4.19521	5.45215
BCAT1	17.9824	18.273	18.486	1.83392	7.40713	6.08041	14.1103	10.7618	12.6	9.35487	7.96527	8.01088	13.4471	15.4752	12.5605	3.37571	5.55059	6.14029
BCAT2	8.75292	4.53717	5.89554	4.90375	4.69271	5.17119	2.66115	4.84022	2.22353	3.12736	1.09394	2.38059	2.84364	2.62525	5.89121	4.23882	3.74342	2.91134
BCDIN3D	3.08179	2.61043	1.61878	1.83392	2.53039	1.307	1.94945	1.8537	3.06353	1.60447	0.546971	0.453446	0.963947	1.24354	0.611352	0.613766	0.225896	0.423468
BCHE	0	0.124306	0.119909	0	0	0	0.0618872	0	0	0	0.0683714	0	0	0.0690855	0.66693	0.594586	0	0
BCKDHA	32.9148	17.5272	31.2364	0.75749	1.9783	1.42066	27.3232	11.4826	9.33883	0.978998	1.12813	0.226723	12.7241	8.60114	6.78045	2.64687	0.871314	1.48214
BCKDHB	118.697	110.757	104.641	102.341	84.2848	106.833	132.624	141.242	121.899	107.554	101.942	62.1221	92.8763	101.383	115.823	102.403	116.078	132.651
BCKDK	43.574	14.1087	25.6006	24.439	26.04	3.35275	25.1572	6.53944	6.96707	11.9655	11.4522	12.0163	17.7366	10.5355	10.5597	22.2874	13.8765	19.1619
BCL10	319.553	298.77	364.684	119.085	65.698	425.004	267.012	329.238	397.518	180.163	171.954	144.725	341.912	276.826	366.311	197.709	155.642	187.967
BCL11A	12.6608	10.2242	10.4321	15.1099	20.6111	10.5129	11.0469	12.7699	6.96707	19.308	20.7849	24.9395	3.6148	12.8154	4.16831	10.0696	14.1024	13.4451
BCL11B	0.158855	0.435071	0.599547	0.478415	0.046007	0.852394	0.154718	0.6179	0.840001	0.734249	0.615342	0.302298	0.433776	0.621769	0.500197	0.901469	0.322709	0
BCL2	5.06748	3.32519	4.03695	1.39538	2.34636	2.67083	2.47549	2.11116	2.0753	1.958	1.23068	0.906893	3.42201	1.89985	2.50099	1.13163	0.677688	0.476402
BCL2A1	0	0	0	0	0	0	0	0	0	0	0	0	0	0	0	0	0	0.211734
BCL2L11	33.0419	21.3496	30.5569	4.90375	9.38543	3.35275	21.4749	14.3147	12.9953	2.74663	3.28183	3.02298	25.1108	21.5892	13.5609	3.9703	3.25936	2.17027
BCL2L12	56.5525	65.1053	80.4791	1.83392	2.20834	37.6758	79.7107	46.6	26.7318	4.97658	1.46998	1.85157	62.2228	50.5706	45.0178	1.80294	4.8729	7.25189
BCL2L13	2.03335	2.20643	2.21832	1.15617	1.10417	1.0797	2.01133	1.80221	1.63059	0.978998	1.84603	1.66264	1.59051	2.10711	2.33425	0.613766	0.839043	1.53507
BCL2L14	27.8632	30.7968	48.8031	14.1531	16.1485	9.43316	34.007	28.6294	19.9624	7.58724	7.38411	9.78688	21.3514	27.7033	46.6851	13.0425	5.84103	11.2219
BCL2L15	6.3701	22.9034	18.0863	4.50508	6.67102	13.2405	21.3201	25.6944	23.5694	1.79483	3.62368	5.93259	23.0383	29.5341	47.5743	5.46635	6.58326	9.89857
BCL2L2	2.73231	1.30521	2.13838	2.99009	2.85243	0.738742	1.42341	1.13282	1.08706	2.77383	1.26487	1.85157	1.8797	0.621769	0.555775	1.59196	2.96892	1.69387
BCL3	7.83156	2.79689	5.79562	9.12975	7.95921	6.08041	2.59926	2.93503	0.889413	3.10016	5.2646	7.44408	3.85579	3.93787	2.00079	10.2422	8.1968	7.83416
BCL6	1.90626	6.6193	4.37669	0	0.368056	14.8317	3.28002	2.83204	6.57177	1.22375	1.29906	0.529021	5.06072	2.76342	3.16792	1.57278	1.12948	0.0529335
BCL6B	15.3454	16.7813	21.3039	2.2326	3.35851	5.34167	16.2763	7.05436	6.76942	1.9308	1.12813	1.28476	7.51878	6.66675	7.22507	2.87703	0.871314	1.1116
BCL7A	2.1922	4.16425	3.07767	0.318943	1.56424	2.1594	2.07322	2.78055	2.9153	1.08778	0.786271	1.776	2.84364	4.24876	2.55656	1.32343	2.19442	2.27614
BCL7B	53.4071	21.0388	50.242	88.1878	44.6728	30.1179	33.6666	12.8214	10.3765	44.2453	50.3555	38.8452	37.1119	27.0815	10.2263	56.0062	49.923	52.0337
BCL7C	6.68781	13.0521	11.851	19.1366	21.7153	10.2287	7.55024	4.99469	2.0753	12.0199	11.7941	13.3011	4.28956	2.86705	3.89042	10.2422	10.2299	9.58097
BCL9	2.22397	7.89343	7.2745	2.51168	3.68056	20.7416	1.76379	4.3253	4.94118	3.67124	2.93997	2.79625	6.41025	2.86705	5.16871	3.33735	3.25936	1.58801
BCL9L	1.84272	1.18091	0.799395	0.0398679	0.368056	0.284131	0.742647	0.978342	0.494118	0.0543888	0.0341857	0	0.481973	1.24354	1.7229	0.191802	0	0.105867
BCLAF1	38.1729	25.1409	23.3623	46.8448	90.8178	58.3606	30.0462	30.998	31.2283	76.0355	75.8922	89.0266	33.7863	35.7517	25.6768	57.5406	65.0903	69.3429
BCLAF3	54.3285	80.5814	59.7548	106.846	142.806	116.608	51.026	59.9363	68.4848	125.121	106.933	99.6826	63.9579	65.2858	61.0241	118.706	120.887	115.025
BCNT	144.908	166.011	124.106	41.4228	64.6858	204.234	122.196	125.485	114.092	84.9825	91.9937	91.2183	134.615	145.529	123.104	101.617	128.696	111.107
BCO1	2.92294	1.27414	2.97775	0	0	0	3.28002	0	0.741177	0	0.410228	0.415659	1.54231	0.75994	0.944817	0.249343	0	0.317601
BCO2	0.333596	3.23196	6.73491	1.87379	0.828126	0.90922	1.98039	2.36862	4.44706	2.80102	0.581157	3.62757	2.07249	1.79622	0.66693	2.49343	2.5494	2.22321
BCOR	6.49718	16.9056	35.733	49.197	44.9028	53.0757	15.4409	7.51779	12.0565	29.7779	25.0239	48.5187	3.80759	3.76516	9.50375	15.2866	16.0064	11.3807
BCORL1	1.27084	4.87901	4.0969	2.95023	2.57639	6.36454	1.98039	0.772375	1.08706	1.16936	0.444414	1.09583	2.50626	1.93439	2.44541	2.55097	2.42032	0.582269
BCR	0.683078	0.062153	0.0399698	0.0398679	0	0	0.464154	0.205967	0	0	0	0	0	0.0690855	0	0.0575406	0	0
BCS1L	90.7699	56.8079	69.2876	1.67445	0.276042	1.47748	77.4209	43.8709	35.2306	2.66505	0.957199	1.32255	35.907	33.6101	36.2921	1.76458	1.48446	1.16454
BDH1	5.33754	2.42397	4.15686	6.81741	7.82119	6.64867	2.10417	1.33878	1.13647	4.05197	3.07671	3.81651	2.60266	1.83077	2.00079	4.77587	3.3239	3.07014
BDH2	17.6965	27.5959	33.3348	17.0635	13.066	33.8685	29.7059	18.2795	25.3483	21.6467	20.6482	40.9991	28.2436	34.7845	43.9062	13.2152	19.7175	24.9317
BDKRB1	0	0	0	0	0	0	0	0	0	0	0	0	0	0	0	0	0	0
BDKRB2	0	0	0.179864	0	0	0	0	0	0	0	0	0	0	0	0	0	0	0
BDNF	22.8275	45.9622	36.9521	47.5624	28.8924	61.4292	35.5542	30.6376	34.6871	46.3393	50.0137	35.5955	31.3765	28.4287	31.6792	53.2442	50.5039	46.5815
BDP1	66.2268	62.557	40.3095	100.985	192.493	124.961	51.7068	52.0581	70.6589	110.436	111.958	140.077	51.3784	38.4806	36.7367	100.485	102.75	113.913
BEAN1	3.9555	5.53162	2.73793	0.239208	0.184028	1.19335	2.87776	4.78873	1.58118	1.30533	0.649528	1.20919	5.10892	2.72888	6.28026	1.49606	0.419521	0.89987
BEGAIN	0	0	0	0	0	0	0	0	0	0	0.0341857	0	0	0	0.0555775	0	0	0
BEND3	0.714849	0.155383	0.399698	0.0797358	0.276042	0.568263	0.990196	0.669392	0.296471	0.108778	0	0.302298	0.867552	0.207256	0.22231	0	0	0.476402
BEND5	5.0516	5.22085	5.5558	3.46851	3.03646	2.95497	4.6106	7.20884	7.70824	3.07297	2.6323	2.72068	3.95218	5.18141	6.55814	1.57278	1.83944	1.21747
BEND6	0	0	0.119909	0	0	0	0.0618872	0	0	0	0	0	0	0	0	0	0	0
BEND7	2.44637	8.35958	4.8963	0.996698	0.690105	2.95497	5.78646	3.24398	2.81647	0.843026	0.4786	1.05804	5.4463	1.48534	3.89042	0.824748	0.774501	1.48214
BEST1	11.8029	8.63927	7.39441	1.83392	0.506077	1.25018	7.58118	6.69392	13.5882	0.707054	0.649528	0.151149	4.09677	12.8844	7.33623	0.0575406	0.38725	1.05867
BEST2	0	0.0310765	0.179864	0	0	0	0.216605	0	0.197647	0	0.854642	0	0.0963947	0	0.111155	0.441144	0.516334	0
BEST3	0.0158855	0.310765	0.299773	0.279075	0.046007	0.511436	0	0.411934	1.38353	0.380722	0.0341857	0.151149	0	0.0345427	0.333465	0.786388	0.0645417	0.264668
BEST4	0	0.248612	0.599547	0.239208	0	0.90922	0.587929	1.2358	0	0	0.136743	0	0.674763	0.172714	0	0	0	0.370535
BET1	117.537	277.948	300.453	681.024	512.886	237.363	174.77	338.712	280.807	598.032	317.482	373.073	192.886	217.757	265.271	335.385	331.228	306.432
BET1L	22.7481	34.8678	33.3348	0.837226	1.01215	1.76161	27.0757	30.4316	23.7177	0.489499	0.102557	3.77872	26.123	25.2162	35.7919	4.96767	0.806772	1.58801
BEX4	1.08022	1.4606	0.719456	0.478415	0.184028	0	0.897365	2.78055	0.790589	1.08778	0.512785	0.377872	0.144592	0.75994	1.94521	1.13163	1.549	0.794003
BEX5	1.08022	0.652607	3.51734	0	0	0.966047	0.77359	8.18718	0	0.135972	0	0	0.144592	0.207256	5.89121	0	0.290438	0
BFAR	5.97296	16.3773	11.6912	7.5749	16.6085	14.3202	6.83854	4.11934	13.193	5.41169	7.76015	3.06076	8.14535	3.3161	7.72527	11.2396	10.6494	13.0216
BFSP1	0	0.372918	0.879335	0.478415	0	0.113653	0.309436	0	0.197647	0	0.205114	0	0.674763	0.0690855	0	0.537045	0	0.317601
BFSP2	0.778391	0	0.0799395	0	0	0	0.123774	0	0	0	0	0	0	0	0	0	0	0
BGLAP	0	0.124306	0.119909	0	0	0	0.309436	0.772375	0.0988236	0	0	0	0.771157	0.552684	0	0	0	0
BGN	0	0	0.0799395	0.239208	0	0	0	0	0	0	0	0	0	0	0	0	0	0
BHLHA15	0	0	0	0	0	0	0	0	0	0	0	0	0	0	0	0	0	0
BHLHE22	0	0.062153	0	0	0.046007	0	0	0	0	0	0	0	0	0	0	0	0.161354	0
BHLHE23	0	0	0	0	0	0	0	0	0	0	0	0	0	0	0	0	0	0
BHLHE40	2.60523	2.54827	10.592	1.63458	0	0.795568	1.29963	22.3474	1.68	0.625471	0.581157	0.491233	0.289184	0.932654	0.833662	0.728847	0.193625	0.211734
BHLHE41	1.68387	0.372918	2.87782	1.07643	0.46007	0.738742	0.309436	0.669392	1.28471	0.489499	0.546971	1.20919	0.289184	0.898111	1.44501	0.95901	2.48486	1.1116
BHMT	10.3891	14.1709	9.87253	7.61477	3.63455	11.5926	9.96384	9.8864	11.9082	6.28191	7.41829	8.5399	6.31385	8.53206	8.3922	5.37045	7.1964	5.61095
BHMT2	0.222397	0.963372	0.319758	0	0.736112	0	0.526041	0.257458	0.148235	0.217555	0.376043	0.0755744	0.337381	0.345427	0	0.0767208	0	0
BICC1	25.9252	26.7258	24.2816	47.6422	91.0939	61.6565	26.3949	19.3609	20.6047	43.1847	52.475	42.9262	35.2805	28.9123	30.3453	47.6436	55.28	49.4399
BICD1	0.413024	3.26303	1.85859	1.1163	5.42883	2.10257	3.43474	0.463425	0.0988236	2.01239	3.89717	4.34553	1.34953	2.83251	0.611352	2.89621	2.90438	3.91708
BICD2	5.09925	21.2253	12.7903	8.452	19.783	36.8803	12.6559	4.42829	12.6	11.6664	15.7596	9.10671	14.3628	13.0226	17.5625	16.9553	23.1059	19.6913
BICDL1	3.54247	4.81686	4.0969	0.318943	0.46007	1.81844	1.73284	1.08133	2.32236	0.0543888	0.2393	0.226723	2.07249	1.86531	1.88963	0.709667	1.22629	0.105867
BICDL2	0.111199	0.186459	0	0	0	0.0568263	0.216605	0	0	0	0.102557	0	0.0481973	0	0	0	0	0
BICRA	0.571879	1.21198	0.619531	1.03657	1.10417	3.18227	0.0618872	0	0.296471	0.43511	0.136743	0.226723	0.337381	0.207256	0.0555775	0.421964	0.677688	0.211734
BICRAL	9.436	15.7558	15.2884	5.38217	5.79688	9.26268	10.5518	8.49613	11.0682	2.47469	4.0681	5.17684	11.5674	9.08474	12.6161	3.4908	4.80836	2.96428
BIN1	0	0.310765	0.559577	0.518283	0	0.511436	0.0618872	0.30895	0.197647	0	0.136743	0.377872	0	0	0	0	0	0
BIN3	172.549	140.279	183.122	17.7014	19.461	21.0257	105.889	89.6985	89.2377	11.8568	14.1871	14.7748	139.869	124.941	109.154	16.3607	22.4605	14.1333
BIRC2	40.4922	52.7679	37.3318	52.9845	82.0305	60.6905	45.6418	36.0442	55.8353	56.4556	49.6718	40.5457	24.1951	32.8502	28.4001	43.8651	52.8274	53.9922
BIRC3	2.62111	2.01997	3.09766	3.54824	3.9566	11.1379	2.35171	2.83204	2.61883	3.48088	1.36743	1.776	2.31347	2.00348	6.05795	3.31817	2.35577	1.58801
BIRC6	48.4032	66.9699	45.1858	103.696	87.5973	141.156	47.8079	25.3854	52.4753	106.792	88.0281	82.1871	69.1632	41.175	40.8495	103.228	115.368	81.7823
BIRC7	0	0.062153	0.119909	0	0	0.227305	0	0	0	0.190361	0	0.0755744	0	0	0	0	0.35498	0
BIVM	2.97059	5.12762	4.8963	11.2428	7.59116	6.98963	5.44608	3.39845	16.7012	6.93457	14.1871	6.4994	5.30171	4.21422	2.50099	8.57355	8.32588	11.116
BLCAP	7.81568	4.19533	8.51356	14.8707	13.296	3.40958	7.64307	4.42829	4.00236	3.26333	5.36715	3.47642	5.06072	5.0087	3.27907	6.55963	5.29242	4.71108
BLK	0.365367	1.0566	0.139894	0	0	0	0.0618872	0.154475	0.148235	0	0.512785	0.0755744	0.481973	0.414513	0.333465	0.0383604	0	0
BLM	107.958	78.7168	81.4784	95.9222	127.531	141.384	81.5983	70.5951	79.9977	133.905	161.664	142.76	84.008	96.927	74.3627	118.534	129.503	167.535
BLMH	29.8171	22.9345	29.5776	15.6681	27.7882	20.0597	27.6636	19.6183	23.273	19.2264	27.9981	17.231	18.9416	16.7532	18.7852	13.6371	29.0438	23.2908
BLNK	1.57267	2.5172	4.91628	0.318943	3.54254	3.40958	7.85968	14.9326	3.36	3.97038	1.50417	0.415659	13.688	7.63395	13.7832	8.95715	3.48525	7.35776
BLOC1S2	5.94119	14.5127	11.851	0.797358	0.644098	6.64867	9.40686	18.1766	18.7765	0.843026	1.16231	1.13362	12.5795	11.0191	12.1715	0.498685	0.516334	2.01147
BLOC1S3	1.17553	3.91564	4.41666	0.0797358	0.184028	0.0568263	3.65135	1.44177	1.58118	0.0815832	0.102557	0.226723	0.72296	1.41625	1.11155	0.364424	1.03267	0.317601
BLOC1S4	0.74662	1.61598	2.03846	2.2326	3.40452	1.13653	3.52757	1.28729	2.22353	1.65886	1.70928	2.15387	0.819355	0.75994	1.2227	2.20572	1.38765	0.846937
BLOC1S6	7.70448	6.40176	8.1938	9.40883	13.066	14.2066	6.90043	9.62895	6.76942	12.4006	10.6317	11.8652	9.30209	11.8136	5.61333	9.53256	9.64899	8.41643
BLTP1	81.5722	105.039	78.1209	197.506	204.179	244.978	75.9356	83.88	101.838	159.74	153.528	144.045	103.19	67.842	83.7553	181.541	195.82	152.872
BLTP2	0.428909	2.79689	0.539592	0	1.19618	0.966047	0.990196	0.978342	0	0.24475	0.546971	0.982467	0.385579	0.863569	2.7233	0.901469	0.516334	0
BLTP3A	0.0317711	0.155383	0.139894	0	1.01215	0.738742	0	0	0	0.163166	0.170928	0	0.578368	0.552684	1.00039	0.153442	0.38725	0.105867
BLTP3B	8.27636	5.87346	4.21681	16.0269	30.3186	12.5018	4.48682	8.0842	10.3765	18.4378	14.2554	15.455	6.74763	7.66849	8.00316	13.1576	17.5554	11.6454
BLVRB	0	2.20643	8.7334	0	0	0	1.9185	14.9841	0.741177	0	0	0	1.92789	0.345427	3.00118	0	0	0
BMAL1	11.7076	11.2186	5.59577	10.2859	12.7899	9.14903	9.15931	4.22232	7.46118	8.78379	10.3924	8.01088	9.39848	4.69781	3.27907	9.70518	11.8111	11.7512
BMAL2	1.89038	2.54827	3.09766	0.318943	4.32466	0.568263	1.17586	1.69923	2.71765	0.571082	1.70928	0.113362	1.30133	0.241799	0.389042	0.095901	0	0.211734
BMERB1	0	0	0.239819	0	0	0	0.123774	0	0	0	0	0	0	0	0.333465	0	0	0
BMF	0	0	0.639516	0	0	0	0.371323	0	0	0.0543888	0	0	0.144592	0.207256	0.111155	0	0.0645417	0.211734
BMI1	0	3.07657	0.379713	1.03657	0.368056	1.47748	2.69209	0.411934	0.889413	0	1.33324	0	0	0.656312	1.66732	0.421964	0.129083	0.741069
BMP1	1.0961	0.155383	0.0399698	0	0	0	0.123774	0	0	0	0	0	0.0963947	0	0	0	0	0
BMP10	0	0	0	0	0	0	0	0	0.0494118	0	0	0	0	0	0	0	0	0
BMP15	2346.85	2135.89	2441.97	2652.73	3433.36	1530.33	1982.46	1032.72	980.923	1505.26	2360.69	1574.14	1371.21	1133.35	963.769	2191.99	1558.07	1782.75
BMP2	0.158855	1.92674	2.3782	3.50838	0.276042	2.50036	0.835477	1.33878	0.592942	4.13355	2.18788	2.15387	1.44592	1.17445	4.39062	1.22753	4.22748	1.79974
BMP2K	5.97296	12.7103	8.05391	7.41543	9.61546	21.8781	3.89889	0.566409	6.17648	9.92596	5.87994	6.42382	9.97685	3.24702	8.33662	9.686	10.9721	8.62817
BMP3	0.969017	0.310765	0.619531	0	0	0	0.402267	0.514917	1.38353	0	0	0	0.578368	0.483598	0.333465	0	0	0
BMP4	19.0785	15.3207	20.1847	33.1302	11.2717	31.7659	18.7828	9.9379	14.28	19.7975	39.5528	28.945	19.6163	11.4682	12.8384	30.9568	17.7813	20.3265
BMP5	3.08179	0.62153	1.69872	2.15287	0	0.284131	1.85662	1.2358	0.741177	2.09397	0.991385	0.529021	0.578368	1.24354	1.55617	0.249343	0	0
BMP6	29.7854	36.95	30.437	21.2895	15.2743	18.98	24.7239	11.6886	18.48	13.5972	7.99945	7.55744	34.3647	19.6548	24.3985	16.4374	28.2047	11.963
BMP7	0	0.963372	1.41893	0.239208	1.01215	0.795568	0.309436	0.205967	0.741177	0.43511	0.2393	0.831318	0.963947	0.0690855	0.44462	0.498685	0.580876	0.741069
BMPER	7.37088	6.77468	14.2093	4.78415	16.4245	33.1865	14.2031	10.6073	13.2424	10.5786	8.78572	31.5901	21.8816	28.256	50.2976	35.1573	30.141	26.308
BMPR1A	19.0309	12.7724	8.81333	18.7778	27.0521	13.411	19.4945	14.0572	10.673	30.4849	21.5028	24.9018	13.2061	12.5045	6.28026	20.5612	28.6888	20.7499
BMPR1B	89.0225	78.6857	88.8328	38.1935	46.4211	69.9531	96.6678	89.0806	82.7648	45.2515	48.0993	47.1584	100.491	106.703	97.5941	48.5067	44.0497	44.57
BMPR2	6.00473	5.50054	3.59728	7.29583	11.2257	25.7991	5.47702	3.14099	7.70824	5.13974	5.81157	5.81923	8.38634	6.73584	3.89042	3.89358	9.16493	5.71682
BMS1	77.7438	113.616	76.4222	60.8783	139.723	174.4	93.6663	89.4411	82.8142	131.621	132.025	115.856	85.4539	99.3104	107.32	87.4809	131.052	129.793
BMT2	11.5805	10.5971	5.87556	8.69121	5.8889	10.6265	7.89062	7.26033	6.72001	9.27329	6.49528	10.7693	7.56698	7.08126	7.66969	6.06094	7.74501	12.9687
BMX	0	0	0.799395	0.239208	0	0	0.649816	1.18431	1.08706	0	1.05976	0.26451	0.481973	0.414513	0.88924	0	0	0
BNC1	46.3698	109.451	50.9015	31.1767	45.1329	157.125	33.7595	32.3368	40.5671	61.6497	40.8519	33.0638	60.7286	41.8313	75.9744	56.4857	68.4788	51.6631
BNC2	30.8656	40.9278	31.5162	28.8644	34.8273	27.9017	45.3014	30.8435	40.6659	25.6987	28.3399	20.5562	40.7749	50.1561	51.298	22.5943	24.3645	31.9719
BNIP1	106.242	86.2373	88.8128	45.4494	50.3317	13.5815	89.7365	66.5273	65.4212	17.7851	16.6484	36.1623	89.2133	86.3914	80.6985	27.8113	25.1067	21.0675
BNIP2	9.6584	10.6903	11.1516	19.7346	12.1919	13.5247	16.7405	15.0356	13.0447	22.1362	27.4853	27.6602	17.3028	15.6824	19.7856	16.9553	19.2334	24.7729
BNIP3	323.366	210.264	347.217	360.964	277.008	176.332	258.41	160.294	133.017	123.027	161.63	219.884	214.044	238.414	193.298	234.42	278.369	263.344
BNIP5	0	0.186459	0	0	0	0	0.0618872	0.205967	0	0	0	0	0	0.207256	0	0	0	0
BNIPL	0	0	0	0	0	0	0	0	0	0	0	0	0	0	0	0	0.0322709	0
BOC	34.1221	19.2053	23.1025	10.9637	10.7196	23.0146	15.8122	11.6886	9.33883	9.57243	12.5461	7.0662	22.6046	11.0191	19.6744	25.2028	15.845	8.31056
BOK	0	0	0.0399698	0	0	0	0	0	0	0	0	0	0	0	0	0	0	0
BOLA1	43.844	96.5237	61.0139	13.1165	8.69532	32.8456	56.8434	37.5889	35.1812	15.3376	9.98222	8.38876	46.3176	41.9004	42.4612	12.8699	11.553	10.9043
BOLA3	160.873	213.029	215.697	25.9141	11.5938	62.0543	128.447	190.983	214.052	36.5493	35.1087	56.5296	131.386	174.165	203.302	35.982	45.1147	50.0751
BOLL	130.913	110.166	170.051	63.39	73.9793	128.768	128.323	141.551	126.395	118.404	144.708	108.676	156.111	153.646	136.165	151.044	119.467	150.649
BOP1	6.799	14.2641	13.6896	0.558151	0.828126	0.681915	5.66268	2.36862	4.00236	0	0	0.0755744	3.85579	3.35065	3.33465	0.115081	0.129083	0.211734
BORA	213.66	174.557	259.284	788.109	547.943	328.797	311.819	324.295	399.05	600.915	676.295	552.789	286.196	299.417	242.596	541.591	440.175	607.942
BORCS5	431.562	318.752	357.43	13.874	5.42883	22.5032	326.672	312.915	271.024	9.98035	9.43525	9.90024	318.729	361.041	256.935	12.6397	12.1338	11.4866
BORCS6	0.841933	0.559377	0.399698	0	0.736112	0.227305	0.247549	0	0.148235	0.516694	0	0.151149	0.0963947	0.276342	0	0.556226	0.0645417	0
BORCS7	0.174741	0.217536	0.979259	0.797358	4.41667	0.227305	0.587929	1.49326	0	2.20275	1.50417	0.642382	1.63871	2.38345	0.778085	1.45769	1.64581	1.85267
BORCS8	45.242	29.8335	33.5746	6.49847	3.9566	1.93209	33.6666	29.0928	20.753	3.15455	1.84603	3.13634	18.7006	34.9227	9.78164	3.10719	3.64661	5.08162
BPGM	935.133	1064.03	1046.35	131.684	102.78	226.225	1124.8	834.062	872.958	108.207	123.342	117.858	890.349	940.426	881.57	110.459	107.236	126.617
BPHL	68.7526	58.3306	53.9192	17.1033	24.6598	10.2287	66.0337	15.499	35.0824	11.1225	15.5545	10.3159	18.8452	35.5445	9.00355	5.6198	10.1653	10.6396
BPI	0	0.248612	0.759426	0	0	0	0.897365	0.102983	0.0494118	0	0	0	0.674763	0.483598	0.22231	0	0	0
BPIFA1	0	0	0.0399698	0.478415	0	0	0	0	0.691765	0	0	0	0	0	0	0	0	0
BPIFA3	0	0.124306	0.219834	0	0	0	0	0	0	0	0	0	0	0	0	0	0	0
BPIFB1	0	0.062153	0	0	0	0	0	0	0	0	0	0	0	0	0	0	0.193625	0
BPIFB2	0	0	0	0	0	0	0.123774	0	0	0	0	0	0	0	0	0	0	0
BPIFB3	0	0	0.159879	0	0	0	0	0	0	0	0	0	0	0.276342	0	0	0	0
BPIFB4	0	0	0	0	0	0	0.123774	0	0.642354	0	0	0	0	0	0.111155	0	0	0
BPIFB6	0	0	0.0799395	0	0	0	0.0309436	0	0	0	0	0	0.192789	0	0.277887	0	0	0
BPIFC	0	4.19533	5.67571	8.65134	9.61546	7.10328	8.66421	3.81038	4.5953	9.43646	9.67455	5.17684	6.94042	4.21422	3.61254	7.13503	6.84142	9.26337
BPNT1	105.416	112.155	233.603	262.57	180.854	150.59	149.55	127.545	145.073	204.855	243.641	185.951	163.775	154.441	133.719	221.627	196.142	154.09
BPNT2	1.77918	2.82796	3.29751	1.47511	3.17448	8.12616	2.4136	5.30364	2.56941	1.35972	0.4786	1.13362	0.481973	1.69259	2.7233	2.20572	1.64581	0.952804
BPTF	27.1484	35.9244	19.6252	34.9642	54.8403	88.649	25.0334	25.9003	41.8518	52.2404	45.296	40.8102	28.4364	22.8673	26.6216	55.9294	56.2481	35.6772
BRAF	38.5065	32.6925	37.5316	38.0739	33.4011	35.0618	48.829	30.0711	34.9836	35.3255	38.288	42.9262	37.6421	41.3822	36.2365	39.4153	35.5625	45.8934
BRAP	153.343	90.588	93.6292	80.7325	163.601	69.7827	144.259	121.366	118.341	111.279	153.084	89.8579	86.3214	81.8663	73.7513	95.2105	69.4146	98.1917
BRAT1	2.68465	4.72363	4.17684	0.119604	0.552084	0.625089	2.69209	2.00818	1.48235	0.707054	0	0.642382	2.31347	2.27982	1.27828	0.920649	0.839043	0
BRCA1	177.489	98.3261	96.8468	125.664	212	191.732	102.98	97.1133	75.2542	224.463	252.154	194.68	101.841	124.63	82.8105	186.815	189.14	168.911
BRCA2	554.294	554.281	409.39	939.208	1190.39	1412.13	620.914	590.146	798.791	1429.26	1343.6	1327.62	749.565	748.541	715.449	1251.16	1298.39	1411.74
BRD1	12.4225	51.3695	43.1274	18.9771	17.2066	124.165	17.8235	12.358	29.3012	26.9768	20.3747	19.5738	30.4125	19.0331	37.4592	36.4232	64.929	33.8245
BRD2	23.8601	21.3496	21.4038	17.0236	28.9384	34.1526	12.3465	6.07602	10.3765	11.2585	11.1445	13.0366	14.3146	12.539	10.0595	18.7199	28.2693	18.5797
BRD3	9.89668	10.566	8.51356	30.1003	29.6745	29.777	5.97212	3.39845	4.49647	9.57243	8.95665	11.4495	7.80797	4.87053	5.78006	15.6127	19.2334	18.0503
BRD8	56.06	62.961	59.2752	23.0038	30.6867	41.5968	66.1884	36.1987	45.4095	37.9362	29.1604	41.5659	54.3666	46.3564	60.5239	24.0328	26.7203	23.5554
BRD9	12.0889	16.5949	9.83256	17.2229	27.5582	22.3896	9.15931	9.62895	7.21412	9.54523	11.5889	16.3241	9.54307	6.94309	14.339	20.5036	17.2326	17.5739
BRDT	149.483	224.994	200.269	516.29	469.041	199.062	229.014	177.646	227.838	344.444	352.044	453.484	146.038	127.566	143.946	300.573	224.315	217.663
BRF2	0.365367	0.590454	1.11915	0.677755	0.552084	0	0.835477	0	0.592942	0.407916	0.205114	0.377872	0.867552	0.103628	0.389042	0.613766	0.580876	0.529335
BRI3	279.426	296.252	279.449	381.337	408.91	278.392	222.454	255.244	186.875	220.601	213.319	186.366	265.278	215.685	232.036	333.313	401.127	287.111
BRI3BP	70.6588	47.7646	68.4882	164.814	170.962	75.5789	65.1672	53.6028	53.7601	108.968	92.5065	89.0644	53.4027	53.4376	31.4569	125.304	122.5	140.591
BRICD5	0.46068	0.62153	0.259804	0	0	0	0.0309436	0.102983	0	0	0	0	0	0	0.166732	0.0767208	0	0
BRINP1	0.969017	1.02552	1.17911	0.797358	0	0.852394	2.44455	0.514917	0.197647	1.08778	0	0.491233	0.674763	1.17445	1.27828	0	0.677688	1.00574
BRINP2	15.9491	11.2186	30.457	0.478415	5.61285	5.96676	11.9442	4.47978	5.83059	0.625471	1.9144	1.88936	20.1947	11.1573	8.44778	1.05491	4.8729	4.23468
BRINP3	43.8758	36.7324	25.7605	60.2404	73.9333	62.1111	43.5377	42.3777	54.7977	49.3306	53.569	97.7555	35.5696	37.2716	47.9078	56.0253	54.5378	55.4743
BRIP1	277.139	207.374	237.52	172.548	163.693	146.1	264.97	423.262	320.831	260.849	312.15	225.325	244.071	232.784	231.48	241.747	194.561	276.207
BRIX1	613.102	742.263	536.674	357.296	452.019	579.287	697.129	1203	1158.76	948.078	742.24	720.715	756.795	951.86	836.997	528.338	601.465	727.624
BRMS1	61.1593	25.5138	38.2111	2.07313	2.20834	0.397784	29.7987	9.42298	8.3506	0.625471	2.25626	0.982467	17.6884	13.6444	12.7272	1.82212	1.09721	1.21747
BRMS1L	12.9308	11.8402	10.7719	11.6813	5.61285	12.2745	14.3578	17.1467	17.7388	20.0423	19.9303	16.8909	13.2543	12.3663	21.1194	23.6684	21.1052	22.3909
BROX	217.616	239.817	191.355	35.7615	36.8056	30.7998	157.874	258.746	237.028	58.0057	58.2182	79.4665	182.234	227.775	182.016	40.0674	41.9199	46.5815
BRPF1	3.41539	4.03995	2.93778	2.95023	4.14063	5.73945	4.1155	2.98652	2.42118	1.958	0.923014	0.377872	7.2778	4.2833	4.89082	2.64687	1.74263	1.2704
BRPF3	113.883	24.7991	75.7827	69.0512	168.11	25.6286	65.4457	6.84839	13.4894	33.6123	53.2271	30.3053	46.7032	26.5979	16.9511	63.6399	39.1446	37.1593
BRS3	0	0	0	0	0	0	0	0	0	0	0	0	0	0	0	0	0	0
BRSK1	2.36694	1.39844	1.17911	0	1.61025	0.227305	0.835477	1.18431	0.395294	0.217555	0	0.604595	0.819355	0.829026	1.33386	0.824748	0.580876	0.211734
BRSK2	0.841933	1.49167	3.61726	0.0797358	1.10417	0.795568	0.309436	0	0.592942	0.217555	0.341857	0.604595	0.481973	0.414513	0.333465	0.364424	0.774501	0.317601
BRWD1	42.462	45.3717	34.0742	60.0411	168.156	101.89	45.1467	49.0201	56.4777	97.1928	86.6265	58.8347	63.3795	47.0472	59.857	85.1984	98.1035	86.1758
BRWD3	31.9458	49.567	26.42	45.9677	110.555	135.531	37.6274	23.2228	46.6448	50.2281	61.0898	51.6551	32.003	28.5323	21.6196	51.9975	61.8633	46.6344
BSCL2	14.0428	20.9456	29.4577	5.66124	4.69271	7.16011	22.5269	12.667	3.50824	4.26952	5.67482	6.72612	9.0611	8.49752	9.17028	4.27718	4.03386	3.07014
BSDC1	3.5107	3.97779	3.61726	2.95023	5.8889	4.09149	2.53738	1.39028	0.296471	3.04577	2.1537	1.54927	2.31347	3.24702	1.88963	3.81686	3.19482	4.28762
BSN	1.03256	1.49167	0.439667	0	0.184028	0.284131	0.77359	0.205967	0.592942	0.0543888	0.0683714	0	0.674763	0.725398	0.333465	0	0.258167	0.105867
BSND	0	0	0	0	0	0	0	0	0	0	0	0	0.337381	0.0690855	0	0	0	0
BSPH1	63.9075	16.0976	28.2187	6.65794	5.06077	96.1501	28.2825	84.1374	58.4048	33.2044	19.4175	13.8679	72.3442	8.73932	37.7927	20.8489	3.06573	2.01147
BSPRY	37.9982	14.202	22.7428	7.17623	11.2257	1.87527	27.7255	11.5341	6.96707	3.42649	2.52974	1.24698	14.0736	12.6426	7.11392	3.79768	4.51792	4.18175
BST1	0.413024	12.1509	0.139894	4.06653	1.3342	3.4664	7.98345	5.40663	10.92	0.0271944	0.820457	2.0783	1.06034	0.310885	11.1711	1.24671	0	0.264668
BSX	5.8141	14.3884	20.5844	1.79406	4.09462	2.84131	14.9458	23.3257	7.41177	4.02477	3.55531	3.62757	16.1943	14.5425	14.2834	3.85522	3.22709	2.32908
BTAF1	122.7	110.539	99.0051	176.176	259.848	208.552	116.967	120.13	139.44	265.88	210.345	205.827	162.666	149.95	138.61	211.193	271.882	249.793
BTBD1	140.746	127.476	119.27	15.1099	5.98091	25.0036	141.134	95.0537	125.16	18.7641	16.6142	13.7167	93.0209	57.8936	125.216	26.5837	14.2315	21.5439
BTBD10	612.196	506.92	607.121	1213.3	1379.61	571.218	645.886	515.329	507.608	1221	1393.58	985.565	547.474	619.524	517.815	1041.33	1059.32	1070.63
BTBD16	1.84272	17.1542	4.83634	1.43525	1.79427	1.47748	3.06342	4.11934	10.1294	0.326333	1.1965	0.302298	3.08463	3.76516	2.50099	0.575406	0.709959	0.105867
BTBD17	0	0.124306	0.239819	0	0	0	0	0	0	0	0	0	0	0	0	0	0	0
BTBD18	0	1.5849	1.59879	2.79075	2.48438	2.27305	0.649816	0.92685	1.03765	0.625471	0.307671	0.529021	0.240987	0.794483	1.50059	1.18917	1.29083	0.423468
BTBD19	6.71958	1.92674	2.43816	0.19934	1.05816	0.738742	0.959252	0	0	0.43511	0.273486	0.302298	2.50626	0.75994	1.27828	0	1.22629	0
BTBD2	1.38204	1.0566	2.17835	1.87379	2.25434	2.27305	0.866421	0.205967	0.296471	0.299138	0.546971	0.226723	1.30133	1.03628	0	1.5536	2.35577	2.01147
BTBD3	9.53132	13.8601	17.1071	4.82402	7.9132	9.83095	9.06648	9.68044	5.97883	7.07054	4.68344	5.63029	7.95256	11.1573	13.1163	8.74617	7.80955	4.86988
BTBD6	0.873704	0.870142	1.4589	2.19274	1.10417	0.45461	1.11397	0.30895	0.0494118	0.897415	0.786271	0.831318	2.07249	1.55442	0.88924	1.47687	1.74263	1.48214
BTBD7	1.35027	2.73473	3.07767	7.69451	6.44098	11.5926	3.68229	4.22232	0.938824	7.36968	3.3502	5.36578	2.94004	2.83251	6.33583	4.50735	4.51792	5.34629
BTBD8	5.27399	7.24083	4.41666	3.98679	6.34897	9.71729	3.37285	3.81038	8.59766	5.08535	8.54642	3.81651	4.96433	3.41973	6.05795	4.46898	7.03505	4.76402
BTBD9	210.547	148.546	160.079	221.387	193.597	134.906	188.013	238.046	167.901	176.057	198.721	204.051	178.909	204.804	155.561	182.346	201.435	241.006
BTC	0	0	0	0	0	0	0.123774	0.30895	0	0	0	0	0	0	0	0	0.0645417	0
BTD	8.10162	9.57157	18.526	2.91036	5.98091	9.54681	12.5322	4.3253	5.18824	4.10635	3.89717	1.32255	9.83226	6.59767	5.22428	9.30239	4.55019	5.08162
BTG1	4.57503	5.12762	6.71492	7.69451	12.3299	8.18298	7.27175	11.9461	6.2753	5.00377	5.91412	5.93259	3.90398	2.00348	4.72409	5.83078	5.16334	5.71682
BTG2	335.121	275.4	89.0127	8.05332	20.0591	37.3349	438.873	261.423	156.191	149.896	76.2683	108.411	234.721	141.004	271.663	187.774	23.5255	24.9846
BTG3	20.6353	43.1342	30.2571	62.194	61.9254	59.5539	30.9746	35.0658	40.8636	60.7795	56.5773	48.8588	33.4971	26.5288	25.2878	64.5797	37.7892	33.9304
BTG4	12116.8	13339.7	8710.33	26364.9	15870.4	22902.5	11305.3	16584.3	12487.3	33655.2	27438.5	28795.3	12731.4	12460.2	12469.1	27275	23910.4	24829.8
BTK	0.969017	0.963372	0.339743	0	1.2882	0.340958	0.866421	0.0514917	0.54353	0.190361	0.546971	0.642382	1.06034	0.138171	0.333465	0.728847	0.548605	0.211734
BTLA	0	0.279689	0.119909	1.1163	0	0	0.123774	0	0	0	0	1.62485	0.289184	0.276342	0	0	0	0
BTN1A1	0	0	0	0	0	0	0	0	0	0	0	0	0	0	0	0	0	0
BTN2A2	0	0	0	0	0.138021	0	0	0	0	0	0	0	0.0963947	0	0	0	0	0
BTNL2	0.174741	6.24638	7.99395	3.78745	2.99046	9.20586	4.39399	0.102983	5.97883	4.97658	7.48667	2.90961	2.94004	0.587227	6.00237	0.632946	0.709959	0.741069
BTNL9	0	0	0	0	0.092014	0	0.0618872	0	0	0	0	0.0377872	0	0	0	0	0	0
BTRC	455.645	176.39	250.191	128.375	117.686	78.0225	314.294	211.837	225.516	90.8837	88.7119	90.8404	265.037	295.997	213.751	117.459	107.849	125.823
BUB1	60.921	79.7113	60.2145	26.6716	40.8082	87.342	54.306	41.3993	54.7977	38.6432	55.0048	39.5632	46.9924	36.2353	48.1857	36.826	39.8868	39.2767
BUB1B	244.033	225.522	239.119	308.897	501.246	587.243	190.922	158.491	226.356	332.723	314.919	259.598	233.082	213.06	237.983	395.764	416.972	333.64
BUB3	2694.3	1795.17	2113.8	318.664	377.671	1597.44	2953.26	2533.39	2613.14	1080.92	1247.33	1052.34	2476.33	2706.32	2016.24	1276.04	1093.01	1202.97
BUD13	10.6115	12.8657	13.5098	22.4855	18.5868	14.2066	11.9752	4.63425	7.85648	16.9421	14.9733	17.6088	10.4106	8.84294	7.892	21.6161	23.0091	19.7442
BUD23	414.993	458.72	514.331	129.571	86.2171	294.587	468.734	279.857	327.156	155.579	127.034	159.84	507.855	399.072	415.108	164.451	163	133.498
BUD31	312.119	300.945	204.725	7.85398	8.00522	25.515	246.621	319.197	256.003	14.2771	13.3324	20.1028	220.165	226.013	280.333	8.88043	10.5526	10.2691
BVES	123.844	86.6413	119.669	20.8111	21.5313	16.9342	89.2723	87.8963	90.6707	20.7493	20.2037	23.5792	94.2258	89.0512	95.5377	20.5228	29.8828	20.4853
BYSL	77.9185	32.5371	58.196	39.1503	78.0739	34.8913	38.5867	28.6809	14.3788	27.5479	27.0067	40.5457	29.8342	32.0902	29.4005	37.4014	50.3103	52.8806
BZW1	113.216	136.208	142.612	101.344	107.058	84.1597	113.903	117.761	136.97	103.801	128.88	121.524	123.192	106.703	115.712	97.9532	105.332	119.365
BZW2	38.7448	39.7469	54.9984	94.8059	107.104	105.242	38.2154	40.421	31.7224	64.9674	66.5937	77.237	47.86	56.5465	29.8451	98.9314	90.1325	101.315
C10orf120	0	0	0	0	0	0	0.0618872	0	0	0	0	0	0	0	0	0	0	0
C10orf143	31.0085	25.0477	31.3963	94.5268	71.6789	16.5933	27.0138	32.0278	20.6047	38.7248	44.6123	55.2827	33.3526	33.7137	23.5093	60.6669	53.7633	55.4214
C10orf53	0	0	0	0	0	0	0	0	0	0	0	0	0	0	0	0	0	0
C10orf62	0	0	0	0	0	0	0.0309436	0	0	0	0	0	0	0.207256	0	0	0	0.211734
C10orf67	0	0	0.0399698	0	0	0	0.433211	0	0.0988236	0	0	0	0	0	1.00039	0	0	0
C10orf71	0	0	0	0	0	0	0	0	0	0	0	0	0	0	0	0	0	0
C10orf82	1.2073	1.24306	2.09841	0	0	0.45461	1.88756	0.102983	0.988236	0	0	0	3.18102	0.967197	2.00079	0	0	0
C10orf90	30.4526	28.0621	39.8299	22.4456	22.5894	31.9364	26.0855	19.2579	23.52	19.7159	29.7757	39.4498	27.7135	23.869	23.3981	30.2663	23.5577	22.3909
C11orf1	20.7942	27.9067	16.6674	46.0474	19.3229	28.9246	30.3247	25.8488	48.0777	44.9523	19.3833	35.7845	27.8581	26.0452	69.0828	16.6868	19.6207	16.8858
C11orf16	24.8291	20.5105	22.6429	34.5256	43.7527	20.2302	20.5156	7.67226	10.92	16.8877	13.4692	10.4671	19.3271	15.6133	9.11471	25.1069	24.784	19.0031
C11orf42	0.794276	1.30521	1.11915	0.0797358	0.598091	0	1.54718	0.823867	0.345883	2.12116	0.205114	0.377872	1.68691	1.00174	0.166732	0.479505	0.419521	0.635202
C11orf54	1.01667	5.09655	1.59879	0.318943	0.736112	0.90922	2.87776	1.44177	0.642354	0.380722	1.53836	0.566808	0.481973	0	1.2227	0.690487	0	0.105867
C11orf58	77.7279	87.325	77.0218	37.6353	44.9488	77.511	101.774	112.664	111.621	80.6858	75.3453	72.8159	79.3328	90.9856	92.1475	68.2623	59.9916	64.526
C11orf65	0.984903	0.870142	0.839365	0.0797358	1.38021	0.45461	0.154718	0	0	0.326333	0.888828	0.302298	0.915749	0.449056	0.111155	0.671307	0.419521	0.794003
C11orf68	3.98727	3.38734	3.73717	0.318943	1.05816	0	2.66115	0	0.296471	0.326333	0.0683714	0.151149	2.21708	0.967197	0.778085	0.402784	0.290438	0
C11orf71	21.4296	14.7924	14.1093	0.95683	0.736112	1.36383	23.61	16.1169	21.1977	1.55008	1.4358	2.56953	22.3154	22.5564	21.175	0.95901	0.903584	1.58801
C11orf86	0	0.341842	0.259804	0	0	0.0568263	0.216605	0	0	0.0543888	0.205114	0	0.192789	0.518141	0.333465	0.441144	0	0.423468
C11orf87	0	0	0	0	0	0	0	0	0	0	0	0	0	0	0.111155	0	0	0.105867
C11orf91	0.285939	3.72918	0.659501	0	0.184028	0.738742	2.75398	1.8537	0.988236	0	0	0.0755744	1.10854	0	0.66693	0.460325	0.129083	0
C11orf97	0	0	0.119909	0	0	0	0	0	0	0	0	0	0	0	0	0	0	0
C11orf98	470.863	492.501	356.75	145.877	222.674	243.103	371.509	503.331	413.725	242.384	176.261	262.319	432.186	428.814	546.327	204.403	241.322	237.936
C12orf29	392.404	404.057	404.994	32.2133	39.52	46.768	352.293	425.527	463.384	54.7967	62.6624	60.6484	356.419	381.628	407.216	59.5929	51.6979	61.297
C12orf4	125.813	84.3417	93.4693	8.37226	5.52084	13.1269	87.9727	65.3944	73.0801	8.18551	11.042	13.9435	70.0789	72.9888	64.5255	9.53256	9.32628	11.8042
C12orf40	8.02219	18.8324	11.3714	9.96698	7.82119	19.6051	13.739	8.95955	23.2236	8.2399	9.84548	9.56016	15.9533	16.1315	11.7268	7.17339	7.39003	10.6396
C12orf43	23.0817	9.44726	11.4913	10.7245	26.6381	14.5475	12.7797	8.85657	10.4753	18.3562	15.5545	20.5184	12.1939	11.5718	8.94797	20.9448	19.3303	19.0561
C12orf50	30.0078	57.7091	53.5595	30.9375	39.75	48.8706	54.4917	51.8006	64.0377	58.2776	54.7313	53.62	46.5586	59.1717	78.2531	37.3822	46.4055	49.7046
C12orf54	0.508337	3.85349	2.1184	0.398679	0.414063	1.81844	3.6204	3.34696	3.70589	1.11497	1.12813	0.831318	2.84364	1.07083	3.11234	0.863109	0.645417	0.0529335
C12orf56	2.3034	7.33406	4.55655	1.31564	0.276042	1.47748	2.4136	10.2983	5.04	1.71325	1.09394	2.45617	4.57875	4.00696	7.28065	0.863109	1.64581	2.11734
C12orf57	76.4253	100.035	69.9271	22.9639	4.6007	22.3327	61.454	33.1606	43.433	9.16451	4.44414	10.8827	55.3787	37.997	63.6362	17.7033	16.684	18.8973
C12orf73	88.816	125.176	86.0349	4.74428	5.10678	7.04646	56.8125	76.1562	86.5695	3.37211	3.38438	8.23761	53.1617	58.1009	70.4722	4.67997	6.03465	5.61095
C12orf76	48.0696	37.2297	44.4664	8.73107	14.9523	7.21694	48.6743	31.101	32.9083	9.76279	12.2043	13.8301	34.4129	37.2025	29.5672	9.32157	12.3275	10.0574
C14orf119	173.359	175.147	160.419	85.1579	180.716	221.282	145.497	144.074	173.534	151.065	131.068	185.308	176.643	158.482	163.064	111.897	144.638	149.484
C14orf28	0	0.745836	0.93929	9.88724	7.9132	3.92101	0.247549	0	0	1.19655	6.35854	1.43591	0.481973	1.31262	0.88924	4.64161	2.03306	3.54655
C14orf93	1.3185	2.95227	3.31749	0.19934	0	3.18227	5.75551	1.75072	3.60706	0.217555	0.102557	0	3.27742	0.75994	2.11194	0.0383604	0	0.105867
C15orf39	3.97138	3.63595	3.39743	0.478415	1.65625	0.340958	1.64001	0.823867	1.33412	0.407916	0.0683714	0.453446	1.97609	0.345427	2.11194	0.306883	0.290438	0.317601
C15orf48	28.6575	147.054	94.3087	24.3194	10.1675	92.5132	54.8321	73.0152	93.3389	52.6212	47.2104	74.1385	92.6353	97.2378	134.775	69.2021	56.5063	61.8264
C15orf61	76.8542	123.902	87.8935	103.178	65.698	102.628	86.5493	75.4868	81.233	99.4771	125.94	146.803	89.2615	88.1876	115.935	119.627	108.237	115.872
C15orf62	0.0476566	0	0	0	0	0	0	0	0	0	0	0	0	0	0	0	0	0.211734
C16orf46	4.11435	1.49167	3.09766	1.07643	0.506077	1.76161	1.14491	0.6179	2.81647	0.761443	1.29906	1.81379	1.20493	0.967197	1.27828	1.72622	1.06494	0.846937
C16orf54	0	0	0	0	0	0	0	0	0.0494118	0	0	0	0	0	0	0	0	0
C16orf74	16.2827	18.7391	17.8465	42.4195	31.0547	20.4006	17.1428	9.8864	7.80707	20.7765	22.1181	18.3646	11.471	9.15383	14.7836	18.413	19.8143	26.3609
C16orf78	0	0	0	0	0	0	0	0	0	0	0	0	0	0	0.333465	0	0	0
C16orf86	0	0	0	0	0	0	0	0	0	0	0	0	0	0	0	0	0	0
C16orf87	47.879	75.4538	60.6541	116.972	137.285	109.675	39.8863	73.2212	76.2918	122.511	111.069	147.219	52.7761	41.7276	66.1928	106.469	84.0656	106.396
C16orf89	35.2818	59.6669	29.8774	4.94362	4.55469	7.67155	53.5634	15.0871	27.9177	2.33872	2.6323	3.70314	26.9905	20.7947	44.6843	2.33998	1.7749	2.54081
C16orf90	0	0	0	0	0	0	0	0	0	0	0	0	0	0	0	0	0	0
C16orf91	132.644	124.617	147.568	229.201	189.457	112.005	141.35	123.529	103.419	139.099	166.006	157.497	126.807	141.28	130.162	184.494	199.66	178.862
C17orf100	0.270054	0	0.159879	0	0	0.45461	0.34038	0.205967	0	0	0	0.113362	0	0	0	0	0	0
C17orf49	80.206	61.0653	78.9803	170.077	113.591	83.0232	75.3786	73.3242	58.4048	126.617	121.906	124.395	80.9715	85.7006	65.1924	123.233	145.316	131.01
C17orf50	0	0	0	0	0	0	0	0.154475	0	0	0	0	0	0	0	0	0	0
C17orf58	36.7273	40.6481	59.8148	10.5251	9.01737	9.37634	42.6712	40.6269	50.0542	9.51804	7.21318	9.56016	48.7757	51.4342	58.0785	8.43928	7.74501	6.24616
C17orf67	0	0	0	0	0	0	0	0	0	0	0	0	0	0	0	0	0	0
C17orf75	2.65288	2.26859	2.7779	1.87379	2.57639	3.35275	3.37285	1.13282	0.395294	2.09397	4.786	2.83404	1.92789	2.24528	0.333465	3.12637	1.87171	6.03442
C17orf78	0	0.062153	0.119909	0	0	0	0.247549	0	0	0	0	0	0.385579	0	0.44462	0.268523	0	0
C17orf98	0	0.186459	0.159879	0	0	0	0.247549	0.102983	0	0	0.170928	0	1.92789	0	0.778085	0.0767208	0	0
C18orf21	51.072	64.5459	57.2367	15.4289	24.0157	66.4867	57.7408	49.535	122.739	26.3242	24.3744	27.9625	84.5863	71.538	79.4202	26.8139	29.0115	26.4668
C18orf25	177.6	163.742	163.836	64.6259	132.822	154.681	209.21	205.658	183.367	91.6723	93.532	79.2397	177.607	164.838	217.975	89.1495	81.7421	102.321
C18orf32	94.09	146.65	146.949	330.346	229.023	160.364	99.1124	137.174	97.5389	314.123	273.246	293.795	140.784	132.817	111.488	241.44	258.264	207.341
C18orf54	66.7351	48.8212	65.0908	124.428	147.36	86.8305	92.9237	125.846	125.16	156.912	159.032	137.092	83.1886	110.433	80.4762	123.885	159.128	201.518
C18orf63	13.6457	11.8402	6.41515	12.9571	5.70487	6.13724	6.28155	12.255	11.8094	7.80479	10.1531	6.12152	9.63947	5.31958	10.0595	6.48291	8.22907	9.58097
C19orf12	3.08179	1.61598	3.87707	2.99009	1.79427	1.02287	3.83701	0.566409	0.741177	1.49569	1.40161	1.62485	3.5666	1.38171	0.778085	2.43588	2.12988	1.69387
C19orf25	0.222397	0.279689	0.459652	0	0	0	0.309436	0	0	0	0.170928	0	0	0	0	0.095901	0	0.105867
C19orf38	7.19614	4.87901	7.59426	0	0	1.36383	8.231	3.50143	5.53412	0	0	0	5.30171	3.76516	2.7233	0	0	0
C19orf44	3.14533	0.652607	2.13838	1.67445	2.43837	0.625089	0.680759	0.514917	0.494118	0.217555	0.410228	0.377872	0.481973	0.276342	2.38983	1.91802	1.48446	0.635202
C19orf47	4.76566	2.79689	7.55429	4.38547	5.8889	1.36383	2.97059	1.08133	1.72941	1.9308	1.81184	1.85157	1.97609	2.65979	2.38983	2.55097	2.64621	2.43494
C19orf53	24.972	19.5782	24.9212	0.797358	0.644098	1.13653	26.3021	10.6073	13.3412	0.571082	0.717899	0.529021	18.4596	12.9881	22.5645	0.632946	0.709959	0.846937
C19orf54	2.33517	1.02552	2.3782	0.837226	1.9783	0.170479	0.928308	0.6179	0.54353	0.734249	0.376043	0.906893	1.06034	0.518141	0.389042	0.210982	1.32311	1.21747
C19orf84	0	0	0	0	0	0	0	0	0	0	0	0	0	0.0690855	0.333465	0.115081	0	0
C1D	9.53132	20.9766	10.8718	5.30243	5.19879	4.3188	12.9963	11.7401	7.41177	9.98035	9.46944	14.019	7.90436	8.29026	14.6169	6.52127	5.67967	4.71108
C1GALT1	61.7947	69.5492	54.7386	22.9639	32.2969	30.743	67.1476	64.0557	53.1177	31.2192	31.6901	29.0206	38.5097	40.035	50.8534	23.2848	33.4972	38.0592
C1orf100	0	0.559377	0.239819	0	1.38021	0	0.216605	1.54475	0	0.271944	0	0.226723	0.578368	0.621769	0	0	0.35498	0
C1orf105	242.175	264.306	229.586	71.7224	43.4766	96.5478	242.196	319.763	231.396	40.7372	66.9356	58.1923	269.134	264.563	367.2	47.4902	56.4095	54.7333
C1orf109	6.94197	6.15315	7.75414	0.159472	0.644098	0.966047	6.40533	9.16552	4.54589	0	0.170928	1.96493	3.27742	4.62873	5.72448	0.306883	0.35498	0.794003
C1orf112	143.748	52.6747	116.272	35.1236	53.8282	43.3584	90.0459	49.2261	67.0024	50.9351	49.1932	49.0856	70.7055	63.3859	42.2945	36.7301	41.7908	32.3953
C1orf115	0	0	0.0999244	0	0	0	0	0.360442	0	0	0	0	0	0	0	0	0	0
C1orf116	11.374	10.9389	7.81409	0.398679	0	3.06862	5.72457	14.8296	8.49883	6.09155	3.55531	4.15659	9.54307	2.62525	7.1695	2.80031	1.29083	2.32908
C1orf122	2.87528	6.33961	6.05542	1.07643	0.230035	0.738742	4.70343	3.81038	3.80471	0.652666	0.717899	1.4737	7.56698	6.80492	4.89082	0.767208	0.806772	0.741069
C1orf131	47.8631	62.1841	41.6685	56.7321	98.639	78.818	38.2772	57.1558	64.3836	91.7267	80.4731	104.104	48.1491	38.0316	40.4604	62.7	75.9656	66.2198
C1orf141	4.4956	9.16757	11.3314	2.83062	1.84028	8.97855	6.5291	5.92154	11.9082	6.00996	6.2218	6.65055	10.2178	14.957	11.1155	5.83078	6.8737	5.18749
C1orf146	10.8657	15.1032	14.1693	0.478415	0	9.66047	12.1608	13.7483	17.4918	1.87641	0.581157	0.604595	11.7602	20.173	29.6228	0.498685	0.322709	2.54081
C1orf159	0	0.248612	0.279788	0	0	0	0.618872	0	0	0	0	0	0	0	0	0.0383604	0	0
C1orf162	0	0.372918	0.339743	0	0	0	1.67095	0	0.296471	0.108778	0	0	1.63871	0.518141	0.111155	0	0	0.158801
C1orf174	28.6257	37.6647	74.064	5.06323	4.96876	13.8088	56.1936	36.3016	26.88	8.91976	6.52947	4.4211	32.3886	44.8365	21.5085	7.42273	13.5538	10.6396
C1orf185	0	0	0	0	0	0	0	0	0	0	0	0	0	0	0	0	0	0
C1orf198	2.33517	0.435071	0.279788	0.318943	0	0.284131	0.309436	0	0	0.163166	0.410228	0.566808	0	0.276342	0.111155	0	0	0.423468
C1orf210	0	0.062153	0	0	0	0	0.247549	0	0	0	0.2393	0	0.192789	0.0345427	0.22231	0.517865	0.193625	0.317601
C1orf216	0.953132	0.310765	0.219834	0	0	0	0	0	0	0	0	0	0.481973	0	0.22231	0	0	0
C1orf35	50.4683	41.1142	37.4117	65.3834	62.0174	57.565	36.2969	29.2988	40.0236	50.3368	49.8085	45.3824	45.2573	43.213	52.8542	77.2386	74.0617	64.526
C1orf50	322.349	231.271	263.86	5.3423	6.53299	15.8545	487.021	387.269	380.52	9.00135	10.5976	7.14178	309.571	344.84	400.047	9.35993	9.42309	9.73977
C1orf68	0	0	0	0	0	0	0	0	0	0	0	0	0	0	0	0	0	0
C1orf74	352.15	338.33	407.912	68.4931	35.9775	79.0453	440.977	160.963	308.28	75.6548	51.9281	64.6539	396.519	258.138	371.313	75.9536	55.0864	55.4214
C1orf87	48.0696	31.7913	26.6598	6.2194	23.1415	31.5954	56.1008	38.4128	22.5318	29.098	55.5517	44.0976	48.9685	66.253	87.479	36.1738	43.0171	57.6446
C1orf94	0	0	0.239819	0	0	0	0.0618872	0	0	0	0	0	0	0	0	0	0	0
C1QA	0	0	0.0199849	0	0	0	0	0	0	0	0	0	0	0	0	0	0	0
C1QB	0	0	0	0	0	0	0	0	0	0	0	0	0	0	0	0	0	0
C1QBP	725.365	443.835	501.381	758.248	504.513	486.944	623.514	714.447	774.036	592.185	585.669	505.139	486.118	467.536	590.122	608.434	534.761	668.762
C1QC	0	0	0	0	0	0	0	0	0	0	0	0	0	0	0	0	0	0
C1QL1	2.31929	1.52275	2.05844	0.159472	0	0	0.928308	0.102983	0.148235	0.326333	0	0.831318	0.385579	0.725398	0.722507	0.575406	0	0
C1QL2	0	0	0	0	0	0	0	0	0	0	0	0	0	0	0	0	0	0
C1QL3	0.444795	0.652607	0.519607	0.239208	0.598091	0.397784	0.0309436	1.02983	0.494118	0.380722	1.70928	0.491233	0.915749	0.518141	0.44462	0.479505	0.580876	0.105867
C1QL4	0.778391	0.372918	0.239819	0.159472	0	0	0.309436	0.92685	0.197647	0.217555	0.0683714	0.0755744	0.192789	0.483598	0.333465	0.191802	0	0
C1QTNF1	0	0	0	0	0	0	0	0	0	0	0	0	0	0	0	0	0	0
C1QTNF12	0	0	0	0	0	0	0	0	0	0	0	0	0	0	0	0.153442	0	0
C1QTNF2	0.254168	0.372918	0.639516	0.239208	1.3342	0.340958	0.247549	0.205967	1.38353	0.598277	0.2393	0.491233	0.385579	0	0.277887	0.594586	0	0.105867
C1QTNF3	0	0	0	0	0	0	0	0	0	0	0.0683714	0	0	0	0.111155	0	0	0
C1QTNF4	0.206512	0	0.0799395	0	0	0	0	0	0	0	0	0	0	0	0	0	0	0
C1QTNF5	0	0	0.199849	0	0	0	0	0	0	0	0	0	0	0	0	0.115081	0	0
C1QTNF6	0	0	0.0399698	0	0	0	0	0	0	0	0	0	0	0	0.333465	0	0	0
C1QTNF7	0	0	0	0	0	0	0	0	0	0	0	0	0	0	0	0	0	0
C1QTNF8	0	0	0	0	0	0	0	0	0	0	0	0	0	0	0	0	0	0
C1R	0	0	0	0	0	0	0	0	0.0494118	0	0	0	0	0	0	0	0	0
C1RL	0.428909	0.186459	0.0399698	0	0	0.227305	0	0	0.0988236	0.163166	0	0	0	0	0	0	0	0
C1S	0	0	0	0	0	0	0	0	0	0	0	0	0	0	0	0	0	0
C2	0	0	0.439667	0.159472	0	0.227305	0.309436	0	0	0.271944	0	0	0.867552	0	0.44462	0.0767208	0	0.529335
C20orf141	0	0	0	0	0	0	0	0	0	0	0	0	0	0	0	0	0	0
C20orf202	0	0	0	0	0	0	0.247549	0	0	0	0	0	0	0	0	0	0	0
C20orf27	85.623	30.6104	55.6579	105.092	95.4185	28.8109	42.238	17.7131	18.5788	37.3107	57.808	39.4876	36.8228	37.3062	17.1734	73.5177	62.9927	59.9737
C20orf85	0	0	0.0399698	0	0	0	0	0	0	0	0	0	0	0	0	0	0	0
C20orf96	1.2073	0.901219	0.85935	0.239208	1.74827	1.307	0.804534	1.8537	0.790589	0.163166	0.341857	1.02025	0.385579	0.829026	1.44501	0.268523	0	0.105867
C21orf91	55.4405	58.0199	39.5101	38.3131	21.1632	15.3999	39.7316	60.1938	48.1765	28.255	33.4678	34.7264	48.7757	26.7015	59.6346	24.7424	17.3617	19.903
C22orf23	3.36773	1.08768	1.4589	0.159472	0	0.397784	1.39246	1.44177	0.741177	0	0.0683714	0.0755744	1.54231	1.83077	1.7229	0.0383604	0.0645417	0.211734
C22orf31	0	0	0	0	0	0	0	0	0	0	0	0	0	0	0	0	0	0
C22orf39	138.093	96.9276	181.423	1.67445	4.00261	6.64867	113.996	137.277	40.4189	1.63166	2.97415	4.95012	166.618	141.245	132.997	5.27455	4.35657	2.96428
C2CD2	1.06433	2.42397	2.59804	1.63458	4.27865	5.73945	1.57812	0.30895	0.691765	0.543888	2.05114	1.20919	1.68691	0.621769	0.778085	2.16736	2.38804	1.37627
C2CD2L	0.349482	3.94672	0.81938	0.398679	1.79427	2.04575	1.9185	0.102983	0.395294	0.380722	0.170928	1.13362	1.8797	0.414513	0.66693	1.01655	0.645417	0.952804
C2CD3	38.856	34.4328	27.759	56.134	41.4983	52.1097	24.5073	16.9408	13.3906	51.3974	61.671	68.8483	27.2797	28.3596	30.2342	61.6835	60.6692	55.739
C2CD4C	0	0.248612	0.0999244	0.318943	0	0	0.247549	0.30895	0	0	0	0.0755744	0	0.138171	0	0	0.322709	0
C2CD4D	0	0	0	0	0	0	0	0	0	0	0	0	0	0	0	0	0.0645417	0
C2CD5	30.119	43.476	45.2458	98.5136	137.055	95.184	40.3505	43.665	51.3389	104.155	77.2255	70.5865	50.0288	45.0783	36.0142	78.1209	91.1329	80.8295
C2orf15	0	0	0	0	0	0	0	0	0	0	0	0	0	0	0	0	0	0
C2orf42	52.6287	24.0221	46.4848	62.4332	39.0599	12.6154	38.3391	24.922	26.8306	25.4812	54.4578	21.9166	31.1355	27.4615	25.4545	36.5574	48.0513	53.5158
C2orf49	280.014	261.478	193.134	18.7379	42.7865	144.85	212.273	255.914	246.713	37.6099	35.6899	57.6632	203.296	218.828	250.154	38.9933	50.0199	52.0866
C2orf50	0	0	0	0	0	0	0	0	0	0	0	0	0	0.138171	0	0	0.0322709	0.158801
C2orf68	2.17632	1.52275	0.759426	0.518283	0.644098	0	0.433211	0	1.18588	0.0815832	0.307671	0.0755744	1.10854	0.898111	1.7229	0.210982	0.290438	0
C2orf72	0	0	0.0599547	0	0	0	0.0618872	0	0	0	0	0	0	0	0	0	0	0
C2orf73	0.333596	1.02552	0.219834	0.398679	0.092014	0	0.154718	0.463425	1.77883	0.108778	0.410228	0.529021	0.289184	0.103628	0.611352	0.249343	0.129083	0.264668
C2orf74	0	0	0	0	0	0	0	0	0	0	0	0	0	0	0	0	0	0
C2orf76	290.562	481.903	315.342	145.119	178.737	244.239	338.492	492.775	494.909	194.222	216.054	269.007	340.466	410.506	504.088	192.569	167.131	191.249
C2orf80	12.5496	25.6381	13.21	11.2029	9.70748	15.5704	13.2439	21.987	19.4188	16.7518	18.8021	24.675	15.5677	12.8154	20.2302	17.8759	14.7801	14.6626
C2orf81	0.190626	1.39844	1.39894	0	0.184028	0	0.804534	0.720884	0	0.0543888	0	0	1.20493	0.0345427	0.66693	0	0	0
C2orf88	0	0.652607	0.0599547	0.358811	0.828126	0	0.959252	1.08133	0.592942	0.190361	0.546971	0.226723	1.30133	0.449056	2.16752	0.671307	0.290438	0.476402
C3	1.19141	1.5849	13.6297	2.31234	2.02431	0.397784	1.33058	0.92685	2.76706	0	0.136743	1.02025	1.20493	0.276342	6.83603	0.230162	0	0.158801
C3AR1	0	0.590454	0.519607	0	0	0.966047	1.02114	0	0	0.43511	0	0.604595	0	0.552684	0	0	0	0.105867
C3orf14	64.5111	52.2085	100.204	6.29913	3.68056	11.4221	61.8872	70.6981	95.9577	2.66505	3.45275	4.57225	59.3309	70.5363	82.477	3.95112	4.22748	5.87562
C3orf18	0.333596	0.403995	0.179864	0	0	0	0.804534	0	0.197647	0	0	0	0	0	0.111155	0	0.0322709	0
C3orf20	0	0.0932295	0.0599547	0	0	0	0	0	0	0	0	0.188936	0	0	0	0	0	0
C3orf33	0.873704	4.78578	2.83785	4.46521	3.2665	3.35275	2.28983	7.51779	3.70589	4.56866	3.28183	5.51693	1.7351	0.75994	5.78006	3.41407	3.35617	3.81121
C3orf38	328.433	421.584	429.355	130.488	190.285	151.101	394.655	383.922	443.718	191.829	157.972	185.46	341.093	344.115	300.285	132.171	159.192	151.39
C3orf49	115.694	110.601	100.524	51.1904	50.6077	45.461	114.925	176.308	180.798	91.0469	86.7291	79.8065	146.52	151.85	238.928	69.6625	68.3174	65.4788
C3orf52	0	0	0	0	0	0	0	0	0	0	0	0	0	0	0	0	0	0
C3orf62	0.158855	0.341842	0.539592	0	0	0.113653	0.185662	0.411934	0.148235	0	0	0	0.240987	0.276342	0.333465	0	0	0
C3orf70	5.51228	6.2153	10.2323	6.69781	10.6736	4.94389	8.32383	9.06254	7.70824	8.48465	4.47833	2.45617	7.61518	6.56312	9.50375	5.35127	1.41992	0.582269
C3orf80	0	0	0	0	0.046007	0	0	0	0	0	0	0	0	0	0	0	0	0
C3orf84	42.7479	28.6525	41.4087	1.27577	1.38021	0.738742	27.7874	31.8219	27.2753	1.22375	2.56393	2.15387	23.2311	21.6238	24.3985	1.43851	1.61354	0.635202
C3orf85	0.778391	0.124306	0	0	0	0.113653	0	0	0.840001	0.0271944	0.205114	0	0	0	0	0	0	0
C4BPB	0.285939	0.062153	0.0399698	0	0.276042	0	0.928308	0.154475	0	0.0543888	0.273486	0.377872	0.0481973	0.0690855	0.166732	0	0	0
C4orf17	11.1358	9.60264	60.5342	4.86389	17.0686	3.4664	87.5085	8.0842	51.5859	7.26091	13.6401	18.1379	58.6562	11.2609	9.6149	19.794	4.00159	3.44068
C4orf19	1.58855	2.33074	2.83785	0.0398679	1.88629	0	1.39246	0.823867	0.840001	0.217555	0.820457	0.491233	1.30133	1.38171	0.333465	0.613766	0.968126	0.741069
C4orf33	415.613	524.323	445.023	627.72	152.421	360.165	452.55	605.851	552.325	395.706	476.07	496.07	591.285	371.922	362.198	494.082	219.022	272.555
C4orf36	5.89353	4.97224	7.21454	0.877094	1.47222	1.98892	7.20986	5.5611	5.33648	0.516694	1.29906	0.566808	4.57875	5.45775	8.22547	1.89884	0.580876	0.635202
C4orf45	0	0	0	0	0	0	0.247549	0	0	0	0	0	0.0963947	0	0	0	0.0322709	0
C4orf46	0.762505	0.807989	0.579562	0	0.092014	0.0568263	0.278492	0.463425	0	0.326333	0.307671	0.340085	0.192789	0.207256	0.22231	0.115081	0.0322709	0.423468
C4orf47	34.6146	38.2863	22.1433	23.6815	24.3377	37.278	33.6976	47.2179	43.3836	36.794	52.5776	51.5039	37.8349	37.6516	34.2357	27.6962	43.3398	35.4655
C4orf48	37.5216	65.789	62.6726	10.4055	10.3976	14.718	44.3422	63.6437	32.6612	7.56004	5.53808	12.5076	38.4133	35.2681	63.6362	8.80371	7.90636	8.0459
C4orf51	0	0.372918	0.319758	0.318943	0	0.113653	0.154718	0.411934	0.642354	0	0.136743	0	0.481973	1.41625	0.333465	0	0	0.529335
C4orf54	0.778391	0.062153	0	0	0	0	0	0	0	0	0	0	0.385579	0	0	0	0	0
C5	50.1665	132.137	135.737	6.77755	7.63716	8.0125	127.673	189.541	170.965	9.35487	6.97388	6.04595	94.0812	137.653	109.654	8.09404	7.87409	11.169
C5AR1	0	0.062153	0	0	0	0.0568263	0	0	0	0	0	0.0755744	0	0.0345427	0.111155	0	0	0
C5AR2	0	0	0.459652	0	0	0	0	0	0	0	0	0	0	0	0.111155	0	0	0
C5orf15	3.49482	12.7414	13.9894	10.0467	11.5478	17.9003	9.34497	14.7781	7.60942	6.55385	7.62341	18.818	6.55484	9.11929	16.2286	6.73225	8.68086	10.0044
C5orf22	29.7377	34.3395	50.4019	118.169	118.974	63.9296	64.177	52.47	74.513	84.6834	88.917	58.6835	47.619	33.6792	38.8487	76.6632	42.6621	40.2824
C5orf24	25.0197	20.2619	20.5245	68.4532	79.7301	31.1408	14.6982	19.3609	14.4777	44.0005	48.8172	39.2987	26.3157	17.3405	14.339	53.2634	49.2454	36.2595
C5orf47	105.623	152.213	170.251	109.477	38.7379	275.721	106.291	124.97	172.694	243.036	144.435	225.136	151.291	139	222.143	208.853	208.825	224.491
C5orf49	0	0.0932295	0.579562	0	0	0	0	0.0514917	0	0.217555	0	0	0	0.0690855	0.66693	0	0	0
C5orf63	106.719	78.4993	155.622	341.947	230.311	156.272	123.836	155.35	153.127	290.654	212.943	256.953	142.375	160.486	149.67	252.124	235.255	252.652
C6	0	0	0	0	0	0	0	0	0	0	0	0	0	0	0	0	0	0
C6orf118	5.98884	7.64482	3.21757	0.159472	6.90105	0.966047	4.88909	3.7074	6.42354	0	2.76904	0.529021	12.9651	4.87053	8.05874	1.61114	1.16175	0.211734
C6orf120	16.4097	21.8468	19.9249	24.758	31.3768	12.5586	24.9405	10.7103	10.7718	13.57	17.3321	12.1675	12.2421	11.5373	13.0607	18.4705	17.1358	17.521
C6orf132	0.0794276	0.186459	0.0999244	0	0	0	0.154718	0	0	0	0	0	0	0	0.166732	0	0	0
C6orf136	27.7679	17.8068	29.7575	30.7382	31.3768	20.7416	18.2877	14.5721	12.9459	17.9483	21.0242	15.5683	21.6406	11.0191	16.173	25.3754	23.5577	15.4566
C6orf15	57.8551	25.0477	35.1134	0.438547	2.16233	1.42066	38.0297	10.0924	11.2659	1.76764	1.23068	1.28476	15.8569	6.21769	19.6189	0.537045	0.484063	0.529335
C6orf163	4.67034	10.4728	5.39592	1.43525	0.828126	0.90922	6.43627	5.20066	7.41177	0.951804	0.205114	1.20919	3.37381	2.76342	3.33465	0.517865	0.0645417	0.264668
C6orf58	0	0.0310765	0	0	0	0.0568263	0.0309436	0	0	0	0.0683714	0	0.0481973	0	0	0	0	0
C6orf89	86.1631	81.4515	82.5376	39.1902	39.7961	25.5718	98.4626	53.3454	37.8	40.6556	42.8005	59.4392	64.3916	57.2373	52.4651	42.9061	42.0812	54.0981
C7	0	0.124306	0	0	0	0	0.123774	0.30895	0.938824	0.43511	0.717899	0	0	0	0	0	0	0
C7orf25	553.642	269.9	327.512	122.235	331.112	186.674	416.037	425.27	327.65	432.445	304.253	251.171	345.575	367.673	313.902	235.59	262.362	296.534
C7orf31	63.415	22.6548	57.1768	32.2531	34.0452	45.5747	47.4366	77.392	60.8754	59.0662	49.159	66.6566	57.644	71.7107	79.2535	50.137	47.5673	64.8965
C7orf50	63.2403	47.6092	45.2258	2.35221	4.92275	0.852394	29.4893	21.1631	26.5836	1.08778	1.4358	2.38059	30.5089	33.6101	19.73	3.20309	1.25856	1.48214
C7orf57	0	0.062153	1.41893	2.99009	1.38021	1.53431	0.680759	1.13282	0.741177	0.707054	1.02557	1.20919	1.15674	0.207256	0	1.51524	0.322709	0.370535
C8A	0	0	0.359728	0	0	0.227305	0.556985	0.6179	1.43294	0.543888	0	0.755744	0	0.449056	0	0	0	0.423468
C8B	0	0.155383	0.0799395	0.438547	0.322049	0	0.154718	0	0	0	0.205114	0.226723	0	0.172714	0.500197	0	0.0322709	0
C8orf33	0	2.5172	0.659501	0	0	0.340958	1.11397	1.95668	0.197647	0	0.136743	0	0.530171	0.829026	1.05597	0.0767208	0	0
C8orf34	2.35106	4.87901	10.632	19.8542	9.15539	6.42137	5.22947	5.97304	9.48707	9.84437	12.2043	8.27539	5.4945	7.25398	4.00158	8.93797	9.35855	4.71108
C8orf48	3.09768	6.49499	5.97548	0.598019	2.66841	1.13653	4.88909	7.36331	6.96707	1.68605	1.50417	2.30502	5.15712	6.28678	4.00158	2.01392	0.935855	1.05867
C8orf74	0	0	0.0399698	0	0	0	0	0	0	0	0	0	0.481973	0	0	0	0	0
C8orf76	428.353	424.785	376.215	102.221	112.257	293.792	432.715	441.85	507.015	212.905	168.228	201.368	429.101	526.328	572.003	169.399	150.834	169.07
C8orf82	0	0.372918	0.119909	0.0797358	0.828126	0	0.0618872	0	0.148235	0	0	0	0.192789	0.207256	0.22231	0	0.0322709	0
C8orf88	12.7243	18.1798	13.7896	8.5716	7.31511	4.26197	7.42647	12.6155	10.673	10.0075	9.70874	11.0716	13.8326	11.2264	14.0611	7.97896	11.0044	12.6511
C8orf89	43.2404	41.8601	47.7239	27.9873	14.1241	59.0993	35.121	32.5942	40.073	36.5765	28.6818	31.9302	37.3529	47.5654	45.518	44.0761	38.241	49.0694
C9	0	0	0.279788	0	0	0	0	0	0	0	0.0683714	0	0	0	0	0	0	0
C9orf152	0	0.559377	0.799395	0	0.552084	0	0.154718	0	0.444706	0	0.0341857	0	0.674763	0.172714	0.0555775	0	0	0
C9orf24	1.52501	2.54827	2.01847	0	0	0	2.69209	0	2.52	0	0	0.755744	2.31347	2.34891	1.11155	0.134261	0.0645417	0
C9orf40	13.8998	25.4517	24.2816	12.9172	11.1797	38.6987	9.40686	12.9759	19.3694	10.5786	8.34131	9.10671	12.7241	13.299	12.3938	23.208	30.141	23.132
C9orf64	46.5922	67.5603	12.7304	63.8684	65.0999	23.2988	19.0613	58.855	12.5506	36.087	31.9636	27.6224	17.6884	87.9113	15.2282	37.363	159.289	148.637
C9orf72	110.531	87.3561	136.956	306.704	225.848	174.627	139.618	172.085	163.948	298.323	264.255	261.487	151.725	173.301	133.164	241.383	252.229	277.213
C9orf78	199.506	212.719	185.04	87.55	78.3959	101.492	162.609	133.209	131.287	59.6917	68.9183	82.7539	157.509	159.829	141.5	70.89	72.8999	88.7695
C9orf85	408.067	687.537	420.842	64.7455	64.5018	149.055	321.288	604.255	542.739	70.5967	57.3978	99.6448	500.626	518.383	473.242	69.4323	86.2278	76.2772
CA10	0	0	0	0	0	0	0	0	0	0	0	0	0	0	0	0	0	0
CA11	0	0.310765	0.399698	0	0	0.625089	0.371323	0	0.0494118	0	0	0.0755744	0	0	0.111155	0	0	0
CA12	0	0	0.839365	0	0	0	0.464154	0.823867	1.58118	0	0	0	2.69905	0.310885	0.111155	0	0	0.370535
CA13	0.667192	1.5849	1.41893	0.279075	0	0	0.742647	0	1.87765	0.353527	0.854642	0.94468	0.72296	0.138171	0.88924	0.632946	0.871314	0.211734
CA14	0	0.745836	1.53884	0	0	0.227305	0.433211	1.95668	0	0.0543888	0	0	0.0963947	0.241799	1.16713	0	0	0
CA2	0	0.124306	0.0399698	0.358811	0	1.307	0.309436	0.411934	0	0.543888	0.649528	0.377872	1.10854	0	0	0.613766	0	0
CA3	0	0	0	0	0	0	0	0	0.494118	0	0	0	0	0	0	0	0	0
CA4	5.1628	6.091	7.25451	2.07313	0.92014	1.81844	6.83854	4.73724	1.43294	0	1.16231	1.51149	3.32562	1.96894	1.94521	1.28507	0.516334	0.211734
CA5A	0	0	0	0	0	0	0	0	0	0	0	0	0	0	0	0	0	0
CA5B	36.918	25.4827	35.6331	45.4096	47.1112	18.8095	43.7543	48.5052	45.113	72.3915	78.1143	59.5904	43.7632	52.2632	30.0118	68.6651	57.7649	76.436
CA6	0	0.0310765	0	0	0	0	0	0	0	0	0	0	0	0	0	0.115081	0	0
CA7	4.22555	3.35626	6.23528	0	2.02431	0	2.72304	0.514917	0.988236	1.30533	1.4358	2.53174	3.42201	0.898111	0.44462	1.86048	1.45219	1.16454
CA8	0.381253	0	0.379713	0	0	0	0.185662	0	0	0	0	0.415659	0.192789	0	0	0.537045	0	0
CA9	107.688	76.1375	129.702	238.769	165.257	211.451	105.549	118.276	88.1013	231.642	195.645	232.164	147.918	182.351	92.87	276.578	284.565	266.944
CAAP1	71.8661	45.3096	48.4434	44.8913	68.0904	69.7258	56.4411	55.8685	61.5177	73.86	69.9097	74.4408	73.1636	59.9662	56.1888	85.8314	74.223	85.0642
CAB39	62.2713	140.217	112.655	79.098	92.014	189.629	83.6715	86.9695	119.922	103.964	73.8411	81.847	92.8281	75.2341	119.769	106.757	103.202	69.2371
CAB39L	8.40344	12.5549	9.11311	17.6216	5.42883	16.1955	15.0077	11.1737	6.37412	20.287	23.7249	14.0946	10.6998	15.717	12.8384	15.1524	21.1052	24.4024
CABCOCO1	5.21045	6.65037	5.57578	5.14296	2.16233	8.80807	7.89062	13.1819	7.65883	6.44507	6.80295	8.38876	3.95218	6.07952	9.89279	6.1952	4.61473	6.56376
CABLES1	8.02219	3.48057	4.25678	0.398679	1.01215	1.0797	3.49663	3.7074	4.05177	1.30533	3.93135	2.41838	6.55484	3.93787	7.28065	2.81949	1.48446	0.688136
CABLES2	7.84745	4.97224	4.61651	3.58811	4.27865	3.58006	2.47549	1.44177	2.27294	1.38691	1.6751	2.19166	2.31347	3.00522	4.16831	2.55097	4.48565	4.28762
CABP1	0.667192	0.062153	0.199849	0	0	0.966047	0.402267	0.102983	0.345883	0	0	0	0.433776	0.345427	0	0.0383604	0.129083	0.211734
CABP2	0.444795	0.217536	0.199849	0.0398679	0	0	0.34038	0	0.0494118	0.0271944	0.0683714	0	0.963947	0.37997	0.22231	0	0.225896	0.317601
CABP4	0	0	0	0	0	0	0	0	0	0	0	0	0	0	0	0	0	0
CABP7	0	0.062153	0	0	0	0	0	0	0	0	0	0	0	0	0	0	0	0
CABS1	0	0	0	0	0	0	0	0	0	0	0	0	0	0	0	0	0	0
CABYR	0	0.497224	0.0999244	0	0.184028	0.227305	0.0309436	0	0.0988236	0.516694	0.4786	0.755744	0.0963947	0	0.500197	0	0.161354	0.105867
CACFD1	1.44558	1.18091	0.839365	1.03657	0.092014	0	0.433211	0	0.691765	0.0543888	0	0.302298	0.385579	1.34717	0.333465	0.134261	0.193625	0
CACHD1	8.59407	14.4817	8.5935	2.39208	1.19618	11.1948	9.74724	5.97304	10.2282	6.20032	5.67482	4.04323	8.86831	6.73584	5.44659	3.8744	6.00238	4.97575
CACNA1A	1.89038	0.683683	1.61878	1.27577	0.736112	1.59114	2.32077	0.463425	0.741177	0.625471	0.546971	0.906893	1.68691	1.69259	0.22231	0.709667	0.806772	1.1116
CACNA1B	0	0	0.0399698	0	0	0	0.185662	0	0	0.0271944	0	0	0.0963947	0	0.22231	0	0	0
CACNA1C	1.03256	0.776913	1.11915	0.478415	0.644098	0.227305	1.57812	0.205967	1.03765	0	0.273486	0.604595	0.385579	1.24354	1.61175	0.268523	0.129083	0
CACNA1D	6.35421	8.17312	8.55353	7.05662	10.3976	7.61472	11.2944	12.358	8.94354	4.26952	4.13647	3.92987	7.75977	9.5338	8.72566	5.15947	4.8729	5.87562
CACNA1E	22.065	19.3296	14.9887	3.02996	4.23264	3.75053	23.4862	17.3012	7.5106	2.25714	3.55531	2.41838	13.688	14.0244	10.1707	3.93194	1.96852	2.64668
CACNA1F	0	0.372918	0.239819	0.0797358	0	0	0	0	0	0	0	0	0	0.276342	0.277887	0.115081	0	0
CACNA1G	0	0.062153	0.159879	0	0	0	0.34038	0	0	0	0	0	0	0.276342	0	0	0	0
CACNA1H	0.158855	0.186459	0.0799395	0	0	0.284131	0	0	0.0988236	0.0543888	0	0	0.0963947	0.0690855	0.333465	0	0	0.794003
CACNA1I	1.96981	0.776913	1.83861	0.19934	0	0.795568	0.556985	0.92685	1.33412	0	0.170928	0.151149	1.20493	0.898111	0.88924	0.0383604	0.0645417	0
CACNA1S	0	0.124306	0.299773	0	0	0	0.0618872	0	0	0	0	0	0	0	0	0	0	0
CACNA2D1	9.56309	8.04882	11.0516	3.62798	5.2448	17.1615	11.7276	13.0789	6.17648	6.00996	4.20484	10.5804	13.3507	19.2058	7.55854	5.96504	5.48605	6.82843
CACNA2D2	3.90784	2.61043	3.79713	0.797358	0.276042	1.02287	2.59926	2.05967	1.2353	0.543888	0.649528	0.529021	1.06034	0.414513	2.00079	0.671307	0	0.317601
CACNA2D3	1.84272	5.25193	7.55429	4.78415	9.89151	2.44353	6.43627	2.31713	11.2659	4.97658	9.02502	6.65055	5.4463	8.18663	8.33662	6.25274	3.90478	4.65815
CACNA2D4	0	0	0	0	0	0	0.371323	0	0	0	0	0	0	0	0	0	0	0
CACNB1	4.70212	0.994448	1.51885	0	0	0	2.75398	0	0.741177	0	0	0	2.31347	0.829026	1.77848	0	0	0.0529335
CACNB2	28.0538	35.4583	28.9181	9.52843	9.33942	17.1615	31.5315	30.2771	28.3624	10.4427	11.3496	17.2687	33.3526	30.8467	31.2345	15.2483	15.8773	18.315
CACNB3	0.0317711	0.248612	0.119909	0	0	0	0	0	0	0	0	0	0.192789	0.0690855	0.44462	0	0.129083	0
CACNB4	0.0317711	0.71476	0.199849	0	0	0.170479	0.0618872	0	0.345883	0	0.2393	0.151149	0.674763	0.0690855	0.44462	0.575406	0	0.476402
CACNG1	0	0.062153	0.399698	0	0	0	0.185662	0.514917	0.395294	0	0	0	0	0	0.277887	0.0383604	0	0
CACNG2	0	0.217536	0.699471	0	0.644098	0.852394	0.123774	0	0.938824	0.299138	0.615342	1.09583	0.0963947	0.0345427	1.88963	0.0191802	0.451792	0.846937
CACNG3	4.25732	1.52275	4.47661	2.63128	1.51823	0.90922	3.21814	1.69923	3.01412	0.571082	0.410228	0.415659	4.67514	2.48708	6.05795	1.6495	0.161354	0.317601
CACNG4	0	0	0	0	0	0	0	0	0	0	0	0	0	0	0	0	0	0
CACNG5	0.0635421	0	0.219834	0	0	0.113653	0	0	0	0	0	0.151149	0	0	0	0	0	0
CACNG6	0	0	0	0	0	0	0.247549	0	0	0	0	0	0	0	0.111155	0	0	0
CACNG7	0.301825	0.497224	0.0399698	0.279075	0	0	0.34038	0	0.691765	0	0.0683714	0	0	0.103628	0.722507	0.230162	0.0645417	0
CACNG8	0	0.062153	0	0	0	0	0	0	0	0	0	0	0	0	0	0	0	0
CACTIN	0.937246	0.497224	0.559577	1.35551	2.16233	0.90922	0.433211	0.360442	0	0.0543888	1.46998	1.09583	0.578368	0.276342	0.555775	0.97819	2.80757	0.211734
CACUL1	2.23986	1.61598	1.83861	3.34891	5.01476	5.45532	1.14491	3.19248	4.05177	1.06058	1.1965	1.4737	2.31347	2.21074	1.2227	0.843928	1.19402	2.48788
CACYBP	419.013	503.408	381.132	101.942	195.208	221.85	341.556	453.487	500.146	198.193	172.125	168.153	431.173	478.417	540.713	161.804	171.294	178.492
CAD	391.308	401.571	460.552	901.932	686.24	511.607	442.556	475.114	468.128	665.828	687.987	792.397	401.677	481.837	436.506	665.744	656.454	601.96
CADM1	39.4279	105.722	73.5844	180.96	90.7258	101.321	61.8253	71.419	169.927	109.566	145.152	171.1	98.9009	90.7438	98.4833	97.7614	117.595	122.753
CADM2	0	0	0.459652	0.797358	0	0.284131	0.247549	0.102983	0.0494118	0	1.88021	0.906893	0.0963947	0.138171	1.33386	0.345243	0.129083	0.317601
CADM3	5.28988	4.69255	6.33521	2.67115	4.87674	2.55718	5.44608	2.42011	1.38353	3.58966	3.24764	3.21191	4.33776	5.7341	3.50138	2.26326	3.16255	4.02295
CADM4	3.6219	0.901219	1.319	0.19934	0	0.113653	1.57812	0.772375	1.77883	0.734249	0.273486	0.604595	1.8315	1.72714	1.66732	0.767208	1.12948	0.264668
CADPS2	85.1146	77.7224	87.7137	26.3128	34.4592	78.4771	72.5009	73.1697	84.2471	31.1376	44.8174	44.0976	85.1647	66.5984	123.771	50.0219	46.825	40.4412
CAGE1	0.937246	1.18091	0.719456	0.119604	0.736112	0.340958	0.928308	0.154475	1.43294	0.543888	0.341857	0.604595	0.530171	0.241799	0.44462	0.690487	0.645417	0.264668
CAHI-DQA2	0	0.062153	1.25905	0	0	0.284131	0.371323	0.30895	0.395294	0.0271944	0.102557	1.05804	0.192789	0.932654	0.389042	0	0.548605	0
CALB1	0.74662	5.84238	4.95625	3.06983	6.48699	5.00071	4.42494	2.57458	6.96707	2.63786	4.3074	5.51693	7.75977	3.83425	6.11352	4.43062	2.06534	3.17601
CALB2	13.2326	12.3685	9.45285	5.78085	6.21095	5.3985	8.41666	9.01105	7.75765	6.25471	5.29878	5.06348	10.748	5.7341	8.83682	3.7785	3.74342	4.02295
CALCOCO1	2.79585	2.33074	2.15837	3.2293	2.89844	5.17119	1.64001	1.08133	0.790589	2.80102	1.36743	1.62485	3.03643	2.17619	2.33425	1.8413	2.3235	2.22321
CALCOCO2	7.92688	9.01219	18.546	6.97689	6.90105	6.7055	9.03553	10.3498	12.7977	3.12736	4.85437	3.62757	9.54307	6.97764	9.72606	4.83341	2.42032	2.59374
CALCR	3.27242	4.50609	4.2368	1.23591	2.99046	0.966047	6.90043	4.17083	2.61883	1.9308	3.28183	2.6451	4.72334	7.77212	4.39062	5.27455	3.42071	3.86415
CALCRL	0	0	0	0	0	0	0	0	0	0	0	0	0	0	0	0	0	0
CALD1	0.524222	1.11875	1.23906	0.916962	0.644098	0.625089	1.26869	0.0514917	2.17412	0.761443	1.26487	1.05804	1.01214	0.863569	2.27868	0.652127	0.613147	0.741069
CALHM1	0	0	0	0	0	0	0	0	0	0	0	0	0.192789	0	0	0	0	0
CALHM2	0	0	0.199849	0	0	0.0568263	0.123774	0.6179	0	0	0	0	0	0	0	0	0	0
CALHM3	0	0.186459	0.239819	0	0	0.340958	0.495098	0	0	0	0	0	0.0963947	0.207256	0	0	0	0
CALHM4	0	0	0.399698	0	0	0	0.309436	0	0	0	0	0	0.385579	0	0	0	0	0
CALHM5	0.397138	2.26859	1.37896	0	0	0.170479	0.742647	1.33878	0.345883	0.271944	0	0	0.626565	0.863569	1.2227	0	0.0322709	0.264668
CALM2	6681.47	11336.8	9845.17	6016.03	5670.69	21139	11618.3	17228.2	22241.1	17150.6	14503.1	16904.4	15309.3	16744.4	18518.8	15225.1	15152	16307.7
CALM3	191.564	166.197	137.096	6.97689	3.86459	18.7527	175.883	140.16	178.574	4.81341	3.52113	2.72068	166.57	134.06	197.133	4.87177	5.0988	5.24042
CALML4	0	1.95782	2.41817	3.34891	2.99046	4.14832	0.990196	0.0514917	1.43294	2.4203	2.25626	2.79625	2.98823	3.7997	4.4462	2.83867	3.48525	2.59374
CALML5	0	0	0	0	0	0	0	0	0	0	0	0	0	0	0	0	0	0
CALML6	0	0	0	0	0	0	0.0618872	0	0	0	0	0	0	0	0	0	0	0
CALN1	0	0	0.299773	0	0	0	0	0.30895	0	0	0	0	0	0.207256	0.333465	0	0.193625	0
CALR	33.0101	60.941	49.5825	15.1897	18.1268	21.8781	37.6584	25.5914	26.2377	9.30049	11.2813	12.2808	32.244	24.3526	28.3445	13.4261	10.9398	12.8628
CALR3	3.63779	3.66703	4.39667	0.358811	1.74827	1.47748	3.4038	3.55293	2.22353	0.489499	0.136743	0.755744	1.54231	2.14165	1.50059	1.13163	0.580876	1.21747
CALU	77.2672	100.781	92.2502	98.1947	70.9428	77.7383	137.792	101.49	113.746	115.658	114.454	110.15	127.434	125.563	80.1983	97.5313	75.1589	98.774
CALY	0.46068	0	0.0599547	0	0	0	0	0	0	0	0	0	0	0.207256	0	0	0	0
CAMK1	28.5463	29.8024	35.3932	38.2333	43.3846	36.9371	19.5564	13.9542	10.5247	20.1782	18.4261	21.3875	20.9658	18.584	13.7276	30.3814	39.0155	33.6657
CAMK1D	0.317711	5.87346	6.55504	0.637887	1.38021	1.76161	8.66421	3.75889	10.3765	0.108778	0.444414	1.85157	11.1818	8.11755	8.05874	0.345243	0.0645417	0.635202
CAMK1G	0	0.062153	0.159879	0	0.644098	0	0.123774	0	0	0	0	0	0	0	0	0.249343	0	0
CAMK2A	0.0317711	0.372918	0.319758	0.19934	0.368056	2.3867	1.08303	1.18431	0.345883	0.163166	0	0.302298	0.289184	0.0690855	0.88924	0.191802	0.193625	0.317601
CAMK2B	6.46541	12.3063	7.63423	6.61807	8.09723	5.73945	9.12836	8.7021	5.33648	6.44507	5.33297	8.50212	5.92827	7.80666	6.72488	5.73488	8.1968	8.31056
CAMK2G	36.775	49.3184	39.1504	31.6153	26.086	28.0722	46.2298	23.2228	22.68	28.119	31.1773	34.3863	34.2683	24.3872	25.8991	26.718	25.5263	25.514
CAMK2N1	0	0.155383	0.239819	0.0398679	0	0.113653	0.0618872	0	0	0	0.0683714	0	0.0963947	0.0690855	0.0555775	0.172622	0	0.105867
CAMK2N2	0.127084	0	0	0	0	0	0	0	0	0	0	0	0	0	0	0	0	0
CAMK4	2.33517	3.60488	3.23755	2.27247	0.552084	0.397784	3.6204	2.67757	3.16236	0.652666	0.957199	0.377872	3.47021	3.83425	4.61293	1.47687	0.548605	1.37627
CAMKK1	0	0	0.119909	0	0	0	0	0	0	0	0.0341857	0	0	0.276342	0.22231	0	0	0
CAMKK2	3.57424	5.99777	6.91477	11.6414	15.0903	2.50036	7.89062	4.68574	6.57177	6.14593	5.60645	9.71131	6.12106	4.69781	4.83524	5.06357	4.67928	6.08736
CAMKV	2.35106	2.14428	2.5181	0.717623	0.552084	1.25018	2.4136	0.978342	1.77883	0	0.410228	0.491233	1.10854	2.10711	1.11155	0.306883	0.74223	0.741069
CAMLG	141.89	199.511	170.011	43.9344	26.454	109.106	186.281	233.772	266.824	80.8761	118.18	73.5339	150.568	157.204	157.562	84.0668	82.8716	88.2402
CAMSAP1	12.7561	16.9989	10.6519	16.9837	31.2848	35.8006	12.1918	6.33348	7.70824	12.4278	9.19595	12.0919	15.4231	8.15209	12.894	16.0155	23.2673	18.7385
CAMSAP2	0.111199	2.79689	2.09841	0.398679	2.66841	1.42066	2.32077	3.60442	6.22589	0.326333	0.205114	0	3.663	2.10711	3.39023	1.41933	1.80717	3.81121
CAMSAP3	0	1.27414	0.579562	0.478415	0.506077	0	1.11397	0	0	0.108778	0.0683714	0.0377872	0.674763	0	0.111155	0.0767208	0.38725	0.105867
CAMTA1	31.358	72.9055	51.521	25.2763	39.336	128.314	26.4258	32.7487	51.2895	52.5668	46.6977	40.7724	42.5582	35.9245	45.1289	42.0813	73.3194	42.188
CAMTA2	5.43285	2.76581	4.79637	5.38217	6.90105	4.09149	2.50643	1.44177	1.97647	2.82822	1.4358	2.0783	3.22922	2.93613	1.94521	1.89884	3.06573	3.65241
CAND1	127.148	178.41	152.964	71.1642	131.212	72.1694	161.928	117.195	195.473	90.6117	105.087	89.8201	146.038	107.808	120.103	95.6516	84.0656	47.8519
CAND2	21.5408	18.5216	21.3838	3.94692	9.01737	3.18227	17.8854	6.53944	9.88236	2.03958	3.93135	4.91233	22.5564	14.8534	20.6748	7.78716	3.16255	2.91134
CANT1	3.57424	13.0211	10.4521	12.4787	29.3065	23.0715	8.10723	2.16265	4.64471	6.44507	9.87966	4.30774	9.0129	5.63047	7.44738	17.7033	18.5558	11.6454
CANX	94.8048	41.2696	32.4954	60.679	149.937	86.6032	40.8456	52.779	51.4377	99.6131	55.415	48.1031	34.7985	38.0661	76.5858	55.8911	70.4473	63.6261
CAP2	5.40108	5.46947	3.77714	5.2227	8.5573	12.7859	4.73437	2.78055	4.54589	4.18794	7.07644	6.83948	2.36167	7.15035	5.39102	6.59799	7.51911	3.65241
CAPG	1.08022	0.62153	3.4374	0	0	0.113653	2.16605	0.463425	1.53177	0	0	0	2.40987	0.75994	1.77848	0.0383604	1.06494	0
CAPN1	0.0317711	0.559377	0.659501	0.0797358	0.184028	0.397784	0.123774	0	0.0494118	0.380722	0.0683714	0.0377872	0.0481973	0	0.111155	0.134261	0	0.105867
CAPN10	0.492451	1.27414	1.11915	2.67115	1.2882	0.795568	0.402267	0.360442	0.691765	0.92461	0.341857	0.869105	1.30133	1.00174	0.66693	0.575406	1.09721	0.264668
CAPN11	1.14376	0.994448	1.33899	0	0	0.0568263	0.371323	0.205967	0.395294	0	0	0	0.530171	0.241799	1.27828	0	0.193625	0
CAPN12	0	0	0	0	0	0	0	0	0	0	0	0	0	0	0	0	0	0
CAPN14	0.333596	0.217536	0.419683	0	0	0	0.464154	0.566409	0.345883	0	0.170928	0	0.0963947	0.449056	0.722507	0	0.0322709	0
CAPN15	0	0	0.239819	0.0797358	0.092014	0	0.123774	0	0	0	0	0.151149	0.0481973	0.0345427	0	0	0.290438	0.423468
CAPN2	1.73152	2.39289	2.61802	0.358811	0.46007	0.227305	1.9185	3.55293	2.76706	0.217555	0.376043	0.226723	0.963947	2.07256	2.55656	0.172622	0.419521	0.105867
CAPN3	0	0.310765	0.519607	0	0.138021	0.568263	0.959252	0	0	0.407916	0.136743	0.0755744	0.0963947	0.794483	0.500197	0.153442	0	0.105867
CAPN5	0.492451	0.372918	0.539592	0	0	0.113653	0.0928308	0.205967	0	0.326333	0	0.491233	0.626565	0.138171	0.66693	0.268523	0.129083	0
CAPN6	0	0.062153	0.339743	0	0	0	0.742647	0	0	0.843026	0.957199	0	0.0963947	0.898111	0.111155	0	0	0.476402
CAPN7	136.6	150.783	142.432	211.818	224.514	290.325	106.57	117.607	150.311	174.398	175.783	135.732	108.781	96.6506	91.3138	161.19	167.034	154.513
CAPN8	0	0.186459	1.41893	3.26917	1.15018	0.45461	1.82567	0.30895	0.0988236	0.815832	0.683714	0.0755744	1.44592	0.414513	1.77848	0.767208	0	1.58801
CAPNS1	13.9951	22.6237	11.3514	1.43525	3.45053	0.568263	23.7647	15.705	18.48	1.27814	0.888828	2.19166	14.5074	10.6737	20.3969	0.632946	2.22669	0.89987
CAPRIN1	23.733	20.7591	35.4932	13.6747	20.1511	22.1054	29.7368	17.6616	26.9294	16.8605	23.5881	17.042	26.4121	17.3405	16.0619	27.6387	19.6852	12.4394
CAPRIN2	243.033	282.517	197.99	104.932	270.521	213.553	230.808	207.306	307.243	168.361	218.447	166.415	203.055	192.507	252.044	192.186	258.619	239.948
CAPS	0	0	0	0	0	0	0	0.0514917	0.0988236	0	0	0	0	0.0690855	0	0	0	0
CAPS2	0	4.07102	6.77488	9.16962	1.10417	4.48928	5.75551	6.89989	6.96707	11.612	10.119	14.0568	2.40987	12.8844	0.500197	8.49683	18.4589	11.116
CAPSL	0	0	0.559577	0	0	0	0.309436	1.80221	0	0	0	0	0	0	0	0	0	0
CAPZA2	21.5567	26.0421	26.5	19.7745	36.0695	20.6279	36.3278	41.5023	40.1718	32.5789	34.4592	27.2068	29.9787	21.6928	29.4005	29.4224	28.1079	28.4253
CAPZA3	0	0.062153	0	0	0	0	0	0	0	0	0	0	0	0	0	0.0191802	0	0
CARD10	0	0.279689	0.259804	0.0797358	0.138021	0	0.278492	0.411934	0.0988236	0	0	0	0.385579	0	0	0.115081	0.129083	0
CARD11	1.33438	2.42397	1.09917	0	0	0	0.526041	0.205967	0.0988236	0.0543888	0	0	1.15674	0.207256	1.83406	0.537045	0	0
CARD14	1.01667	0.186459	0.0799395	0.119604	0	0.681915	0.742647	0.411934	0	0.326333	0.0683714	0	1.10854	0.138171	0.277887	0.863109	0	0
CARD19	56.473	54.5082	61.9332	41.064	30.1806	22.3327	45.8584	34.5509	24.953	19.1721	36.2026	30.3431	50.2216	37.7552	33.4576	30.5924	22.6542	24.72
CARD6	3.57424	3.91564	1.57881	0	4.18664	2.67083	6.43627	3.75889	1.68	8.94696	8.47805	12.4698	7.71157	7.32306	2.16752	3.64424	10.3267	7.09309
CARD9	0.333596	0.870142	1.73869	0.0398679	0	0	0.649816	0.823867	0.0494118	0	0	0	0.0963947	0.207256	1.50059	0	0	0
CARF	3.59013	6.30853	6.77488	5.38217	4.09462	4.60293	7.20986	5.50961	9.04236	7.7504	11.3838	5.32799	5.01252	1.76168	1.7229	8.38174	5.77649	4.18175
CARHSP1	59.1418	48.1375	37.3917	2.79075	8.18925	24.6058	41.7429	19.5153	13.8353	3.48088	6.18761	4.61004	29.6414	21.9346	29.7895	5.88832	4.00159	2.48788
CARM1	1.92215	2.70366	1.61878	1.67445	1.19618	1.93209	3.65135	2.05967	0.889413	3.15455	4.3074	3.96765	2.16888	3.00522	1.11155	1.82212	1.51673	2.85841
CARMIL1	22.621	23.8668	23.5022	21.5685	33.5391	27.3334	26.0855	21.2146	41.4565	42.7768	31.485	36.8803	43.8114	31.1576	27.4553	30.6116	25.5585	31.019
CARMIL2	14.3605	20.9766	20.2047	10.0068	14.0781	9.88777	9.74724	5.87005	8.49883	3.61686	3.24764	7.10399	17.7848	16.9605	10.2818	5.8116	11.0689	8.25763
CARMIL3	1.04844	0.186459	0.319758	0	0	0	0.495098	0	0	0	0	0.151149	0.0963947	0.276342	0.22231	0	0.0645417	0
CARNMT1	20.0793	17.7136	15.1485	6.77755	3.3125	11.0811	10.5827	23.2228	13.0941	10.2523	5.91412	6.72612	14.893	17.3059	10.2263	7.71044	11.8434	11.4336
CARS2	66.2903	61.9976	62.6526	78.1411	40.8542	41.0854	66.0027	19.7728	25.5953	25.1004	36.3394	30.0786	49.6915	44.6983	37.0702	38.7056	49.6649	48.8576
CARTPT	0	0.310765	0.699471	0	0	0.340958	0	0.411934	0	0	0.341857	0	0	0	0.111155	0	0	0
CASC3	9.97611	5.65593	9.43287	12.7577	20.1051	9.48999	7.14797	5.25215	3.11294	9.05574	12.3752	9.67352	7.95256	4.24876	4.72409	12.3904	13.5538	13.3922
CASD1	7.19614	9.60264	13.4898	12.8773	12.974	11.5357	11.0778	13.0789	13.3412	10.1435	9.33269	15.3416	7.95256	4.24876	8.11431	13.7522	3.5498	9.52804
CASK	11.5964	16.253	11.9909	15.8674	26.592	25.7991	13.0273	10.9162	16.2071	20.3958	12.5803	15.3416	13.4471	6.63221	10.782	6.63635	7.80955	7.19896
CASKIN1	1.77918	3.07657	1.73869	0.318943	0.736112	0.113653	0.990196	1.90519	0.296471	0.326333	0.410228	0.226723	0.674763	0.75994	1.94521	0.575406	0.451792	0.264668
CASKIN2	0.158855	0.559377	0.459652	0.0797358	0.092014	0.340958	0.309436	0.411934	0	0.0543888	0.170928	0.302298	0.530171	0.276342	0.44462	0.210982	0.35498	0
CASP14	0	0	0	0	0	0	0	0	0	0	0	0	0	0	0	0	0	0
CASP2	1.44558	0.807989	1.09917	1.15617	2.30035	1.13653	0.897365	0.823867	0	2.66505	0.341857	1.73821	1.25313	0.690855	0	0.690487	1.03267	1.2704
CASP3	13.3597	13.9223	15.1885	6.73768	12.2379	6.08041	21.6296	16.2714	23.1741	9.95315	13.3324	9.03114	15.375	16.4078	18.7852	7.28847	8.22907	9.7927
CASP6	107.1	152.741	163.037	284.856	214.945	169.285	164.156	131.561	132.374	249.781	248.906	269.574	129.603	110.917	166.51	192.07	192.238	173.516
CASP7	0	0	0.119909	0.797358	0	0.568263	0.0618872	0	0	1.19655	0.820457	0.226723	0.240987	0.138171	0	0.230162	0.451792	2.01147
CASP8	0	1.0566	0.239819	1.15617	0.092014	0	0.123774	4.17083	0	0.978998	2.42718	0.377872	0.481973	0.518141	0	1.13163	0.580876	0.423468
CASP8AP2	276.805	237.86	190.116	637.448	847.955	729.365	328.528	468.317	409.229	1230.36	1023.04	1188.22	439.897	492.994	419.666	772.962	964.48	1080.8
CASP9	0.794276	1.42952	2.67797	0	0	0.340958	0.928308	0.102983	0.54353	0	0	0.151149	1.06034	0.483598	0.833662	0	0	0
CASQ1	0	0.341842	0.519607	0	0	0.45461	0.371323	0.257458	0.395294	0.190361	0	0.113362	0.433776	1.48534	0.277887	0.115081	0.677688	0.264668
CASQ2	0	0.62153	0.0799395	1.15617	1.93229	0.113653	0.371323	1.39028	2.47059	0.0543888	1.26487	0.453446	0.385579	1.13991	3.33465	2.28244	1.67809	0.105867
CASR	11.8347	5.87346	17.3269	7.89385	10.7196	5.34167	21.1345	5.81856	14.4282	7.83199	11.4522	6.95284	21.8816	19.413	11.2267	15.9196	11.1335	19.4795
CASS4	0	0	0.179864	0	0.046007	0	0.278492	0	0.0494118	0	0.546971	0.0377872	0.192789	0	0	0.0191802	0	0
CAST	8.21282	2.92119	3.47737	9.84738	18.6788	10.2287	5.13664	8.0842	8.84471	6.93457	17.1612	9.4468	5.88008	5.7341	4.27947	8.24748	8.55178	9.05163
CASTOR1	92.5332	43.6314	90.2717	174.661	157.436	36.6529	51.5521	8.49613	22.4824	41.5259	68.9867	54.867	34.0755	36.4426	12.0603	69.2597	73.8035	82.8939
CASZ1	0	0.652607	0.779411	0	0.414063	1.19335	1.23774	0	0.395294	0.489499	1.16231	0.755744	0.289184	0.449056	0.44462	0.306883	0.129083	0
CAT	10.3891	9.29188	19.0456	19.4954	9.66147	11.6494	12.3465	10.3498	10.3271	23.6047	13.6401	12.7721	20.4357	9.15383	9.44817	34.3709	14.3928	16.6211
CATIP	0.158855	0.062153	0.81938	0.318943	0	0.227305	0.34038	0	1.2353	0	0	0.151149	0.337381	0	0.333465	0.115081	0	0
CATSPER2	16.2032	19.4539	16.3077	3.18943	5.47483	3.92101	18.4424	26.7242	23.7177	2.937	3.17927	2.90961	28.3882	25.8034	28.9003	3.41407	4.29203	3.28188
CATSPER3	8.68938	8.35958	8.79335	0	0.874133	0.113653	6.68382	5.97304	6.86824	0	1.29906	0.453446	4.96433	4.42147	6.55814	0.805568	0.193625	0
CATSPER4	0	0	0	0	0	0	0	0	0	0	0	0	0	0	0	0	0	0
CATSPERG	0.635421	0.932295	0.199849	0	0	0	0.0928308	0	0	0	0	0	0.433776	0.587227	1.2227	0	0.0645417	0
CAV1	0	0.062153	0	0	0	0.795568	0	0	0	0	0	0	0	0	0	0.460325	0	0
CAV2	6.48129	11.4362	10.612	30.0205	20.8872	15.8545	10.0567	12.8729	25.3977	26.025	31.109	13.0366	13.9772	16.0969	7.83643	33.5078	19.1689	25.4081
CAV3	0	0	0	0	0	0	0	0	0.642354	0	0	0	0	0	0	0	0	0
CAVIN1	1.08022	0.901219	0.89932	0	0.046007	1.02287	0.309436	0.30895	1.08706	0.299138	0.273486	0	0.289184	0.587227	0.944817	0.383604	0.161354	0.105867
CAVIN2	0	0	0	0	0	0	0.0309436	0.102983	0	0	0	0	0	0.207256	0	0.0383604	0	0
CAVIN3	2.22397	3.29411	4.97624	0.558151	0.230035	1.307	2.53738	2.83204	0.642354	1.11497	1.33324	1.02025	1.39772	1.62351	1.11155	1.95638	1.12948	1.00574
CAVIN4	0	0	0	0	0	0.284131	0	0	0	0.190361	0	0	0	0	0	0	0	0
CBARP	0	0	0	0	0	0	0.0309436	0	0	0	0	0	0	0	0	0	0	0
CBFA2T3	0.174741	0.435071	0.419683	0	0.138021	0	0.711703	0.205967	0	0	0.102557	0	0	0.0345427	0.111155	0	0	0
CBFB	6.67192	5.09655	4.65648	3.82732	16.7465	2.72766	3.00153	4.47978	2.52	4.59585	1.77766	2.0783	4.19317	3.52336	1.83406	4.81423	3.84023	3.65241
CBL	9.80137	5.12762	6.95474	12.9571	12.2839	5.96676	5.56985	4.3253	2.56941	5.3573	7.62341	6.76391	4.38596	3.66153	3.72369	7.82552	5.93784	5.82269
CBLB	29.7377	75.2362	60.3144	36.4393	26.7301	60.8041	44.0018	50.4104	72.9318	59.7189	46.1507	40.5079	58.608	44.6983	71.2503	49.9644	45.986	38.3239
CBLC	25.3374	32.0399	27.5392	2.15287	6.85504	7.61472	23.8575	14.5207	10.9694	1.63166	2.11951	2.45617	22.3636	14.4734	14.2834	3.5867	4.51792	2.17027
CBLIF	0	0	0	0	0.046007	0	0	0.0514917	0.0494118	0.0543888	0	0	0	0	0	0.0383604	0.0322709	0
CBLL1	1365.17	766.658	1284.09	3281.61	2652.21	1266.83	1426.78	1136.94	919.999	2696.92	2712.4	2777.51	1516.82	1728.97	1046.3	2717.47	2462.98	2921.14
CBLN1	0.301825	1.64706	0.699471	0.478415	0	0	0.34038	0.978342	0.840001	0.271944	0	0.113362	0.192789	0.207256	1.27828	0.0767208	0.129083	0
CBLN2	0	0.124306	0.579562	0	0.092014	0.966047	0.464154	0.411934	0.840001	0	0	0	1.10854	3.3161	1.2227	0.594586	0.129083	0.635202
CBLN3	0	0	0.119909	0	0	0	0	0	0	0	0	0	0	0	0	0	0	0
CBLN4	5.1628	2.42397	6.71492	4.78415	4.73872	3.97784	1.57812	4.84022	1.97647	2.22994	4.82018	8.16203	2.07249	0.75994	1.11155	3.04965	2.12988	2.11734
CBR3	481.109	553.535	326.313	30.8578	31.7448	36.1415	303.062	247.932	213.854	34.2649	26.7332	38.0517	326.874	271.23	317.292	37.0561	23.6868	32.7129
CBR4	20.4606	7.36513	9.31296	18.3791	22.7735	27.3334	11.6039	8.95955	7.46118	24.7197	25.7418	24.2216	13.8808	10.0519	8.33662	21.6544	14.3605	18.1033
CBS	7.38677	5.5627	8.93324	0.398679	0.092014	0.568263	8.9427	0.92685	8.3506	0.380722	0.4786	0.415659	7.51878	3.45427	3.83485	0.402784	0.129083	0
CBX2	0.0317711	2.01997	1.319	0.996698	1.3342	1.70479	0.959252	0.411934	0.592942	0.815832	0.820457	0.680169	1.54231	0.483598	0.722507	0.479505	1.48446	0.211734
CBX4	0.349482	0.963372	0.119909	0.358811	0.138021	0.397784	0.216605	0.205967	0.296471	0.217555	0.102557	0.0377872	0.433776	0.207256	0.111155	0.575406	0.0645417	0
CBX5	60.365	117.594	78.6805	74.6726	116.95	118.994	76.5854	92.5821	93.4871	105.487	86.4556	130.101	112.3	112.851	104.208	83.3379	105.881	117.565
CBX6	0.714849	0.435071	0.399698	0.318943	0.184028	0.170479	0.123774	0.6179	0.0494118	0.217555	0	0	0.578368	0	0.778085	0.0383604	0.38725	0.0529335
CBX7	2.46226	1.11875	0.579562	1.95353	1.38021	0.681915	0.680759	0.669392	2.12471	0.24475	0.512785	0.377872	0.867552	0.725398	0.611352	0.421964	0.322709	0.105867
CBX8	52.6446	39.2807	40.1496	1.87379	2.39236	8.52394	27.1375	17.6616	16.0094	2.28433	1.98277	3.06076	26.9423	24.3872	19.73	2.24408	3.35617	1.16454
CBY2	0.333596	1.52275	2.27828	0	0.138021	1.13653	0.649816	0.360442	0	0	0.0683714	0.0755744	1.34953	0.172714	1.38944	0.115081	0	0
CBY3	0.285939	0.466148	0.519607	0	0.092014	0	0.154718	0.463425	0	0	0	0.113362	0.192789	0.103628	0	0.134261	0	0
CC2D1A	0.683078	1.42952	0.719456	0	0	0.795568	0.216605	0	0.0988236	0.0543888	0.0683714	0	0.0963947	1.00174	0.333465	0.0383604	0.0645417	0
CC2D1B	1.95392	4.00887	2.49811	1.27577	0.690105	0.852394	2.01133	1.64773	1.48235	0.625471	0.444414	1.39813	3.27742	3.24702	1.7229	0.728847	0.516334	1.05867
CC2D2A	1.00079	2.08213	1.41893	1.1163	0.184028	1.87527	1.48529	1.54475	1.33412	1.27814	0.888828	0.604595	1.10854	2.17619	3.16792	1.5536	2.35577	0.741069
CCAR1	132.898	89.0653	76.722	239.726	317.632	156.613	129.592	111.428	138.798	257.803	236.018	202.086	108.781	105.528	87.9792	201.737	211.406	227.402
CCAR2	3.71721	2.57935	4.31674	2.2326	5.52084	1.70479	1.88756	0.669392	1.53177	1.84922	1.94858	3.47642	4.48235	2.72888	1.11155	1.97556	2.12988	2.43494
CCBE1	3.16122	8.82573	7.47435	0.837226	2.20834	0.340958	5.94117	4.01635	3.80471	0.788638	1.02557	1.43591	6.69943	5.69955	3.72369	2.74277	1.29083	1.00574
CCDC102A	0	0.403995	0.699471	0.0797358	0.046007	0	0.216605	0.566409	0.0494118	0	0	0	0.385579	0.37997	1.83406	0	0	0.211734
CCDC103	9.24538	7.48944	7.05466	2.07313	1.2882	5.85311	7.14797	4.06784	6.57177	1.60447	0.410228	1.96493	6.02467	2.55616	1.66732	2.66605	2.58167	1.74681
CCDC105	12.1365	10.4106	7.91401	2.83062	4.96876	6.13724	10.3042	5.35514	7.21412	1.79483	7.07644	8.04867	3.27742	4.73236	17.7848	0.632946	0.871314	2.32908
CCDC106	5.14691	2.98335	7.11462	0.717623	0.368056	1.76161	2.44455	1.59624	0.54353	0.108778	0.717899	0.906893	1.30133	2.17619	0.944817	0.95901	1.03267	0.476402
CCDC107	152.072	149.229	134.978	1.71432	1.2882	3.69371	107.498	108.647	99.5648	4.3783	7.41829	4.7234	103.624	88.464	98.7612	2.89621	3.3239	5.24042
CCDC112	0.428909	1.30521	0.879335	2.07313	1.2882	1.93209	0.247549	1.75072	1.33412	1.65886	2.29044	0.906893	1.01214	0.241799	1.11155	1.86048	1.06494	1.37627
CCDC113	0	0	0.0399698	0	0	0	0	0	0	0	0	0	0	0	0	0	0	0
CCDC117	21.0483	16.9056	14.6289	32.0538	39.0599	24.8899	16.1526	24.4071	19.6659	27.3032	18.1184	17.6088	13.9772	13.5408	16.1175	24.5123	29.8828	28.3194
CCDC12	7.355	5.34516	6.97473	0.75749	0.644098	0.397784	7.61213	3.14099	7.26354	0.0543888	0.170928	0.415659	6.45844	5.80318	4.61293	0.517865	0.35498	0.211734
CCDC120	2.89117	0.901219	2.79788	0	0.184028	0.738742	0.897365	1.08133	0.54353	0	0	0.0755744	0.72296	1.38171	0.44462	0.537045	0.0645417	0
CCDC122	0	1.4606	0.479637	0.159472	0.736112	0	0.123774	0.411934	0.395294	0.843026	0.991385	0.26451	0.144592	0.829026	0.44462	0.671307	0.419521	0.105867
CCDC124	71.2466	72.3461	67.2491	1.43525	2.48438	7.84203	44.4969	29.5047	24.5577	4.73183	3.69205	5.21463	46.5586	36.0626	28.8447	3.37571	1.93625	4.28762
CCDC125	0	0.372918	0.139894	0	1.01215	0	0.216605	0.360442	0	0.190361	0	0	0.0481973	0.310885	0	0.383604	0.258167	0
CCDC126	92.0407	117.656	101.383	132.282	84.9749	107.231	116.565	111.943	153.522	128.738	143.204	165.092	120.156	121.729	135.387	133.456	109.431	141.703
CCDC127	58.3793	48.759	52.9599	86.9519	88.4715	47.6772	55.946	25.9003	25.0518	60.5891	61.9103	48.2165	43.0884	39.2751	42.2389	77.9483	61.6374	67.4903
CCDC13	0	0.776913	0.459652	0.279075	0.46007	0.681915	0.680759	0.875359	1.03765	0.598277	1.26487	1.20919	1.59051	0.276342	1.11155	1.40015	0.806772	0.317601
CCDC134	4.81331	2.45504	3.33748	0	0.736112	1.36383	2.197	2.00818	0	1.41411	0.0683714	0.377872	2.21708	1.58897	1.77848	0.824748	0.0645417	1.32334
CCDC136	0.222397	4.78578	1.77865	1.63458	1.51823	1.81844	3.55852	2.05967	4.99059	1.08778	0.786271	1.24698	4.57875	2.55616	2.50099	0.805568	1.51673	0.635202
CCDC137	6.9102	4.25748	5.13612	4.30574	3.3125	4.37562	4.27022	3.60442	3.21177	3.31772	3.55531	3.2497	3.6148	3.3161	5.50217	5.14029	4.61473	4.18175
CCDC138	15.679	29.0565	37.8913	72.5596	41.1763	38.6987	26.1783	13.0789	38.64	42.5592	46.6977	57.0209	29.0148	42.004	19.8412	36.2889	38.4346	29.5369
CCDC14	114.535	70.4505	108.378	174.94	179.887	208.098	106.539	108.544	144.332	194.848	234.992	171.969	128.831	141.004	117.102	223.814	185.622	209.299
CCDC142	0.428909	0.0932295	0	0.0797358	0	0	0	0	0.0494118	0	0	0	0.0481973	0	0	0	0	0
CCDC146	92.2472	111.503	90.8913	55.4164	43.1546	61.7133	102.114	85.4247	107.52	60.0452	68.1321	89.2911	87.9601	64.0768	106.876	50.1562	43.5657	44.1995
CCDC148	56.3142	106.841	77.3015	16.1465	13.296	94.4453	77.8851	117.556	174.078	22.0547	19.52	30.1164	97.214	107.67	184.517	13.196	16.7486	19.5854
CCDC149	8.0063	5.687	10.8318	1.67445	1.47222	1.25018	5.87929	4.37679	4.15059	2.17555	3.21345	4.38331	5.01252	5.14687	4.05716	2.45506	4.42111	3.81121
CCDC15	106.131	71.3517	102.203	238.968	414.937	197.074	103.878	128.729	127.631	185.901	214.823	211.684	115.625	74.0942	79.8093	215.163	196.046	193.684
CCDC150	13.0897	10.4417	9.3929	14.9505	13.6641	17.1615	13.4914	14.2117	11.4635	15.664	16.2724	17.3821	16.3871	11.6064	17.3958	14.4043	9.03584	11.91
CCDC152	0	1.77136	0.119909	0.318943	0.092014	0.568263	0.433211	0.30895	0.691765	0.163166	0	1.13362	1.06034	0.449056	1.05597	0.345243	0.225896	0.688136
CCDC153	323.064	377.082	244.995	10.8839	9.15539	34.1526	227.436	150.459	179.315	9.05574	9.26432	15.7195	255.59	203.526	222.421	8.86125	9.81035	10.4808
CCDC154	0	0.186459	0.119909	0	0	0	0.0618872	0	0	0	0	0.0755744	0.0963947	0	0.111155	0	0	0
CCDC157	1.08022	0.248612	0.299773	0	0	0	0.216605	0	0	0	0.0341857	0	1.15674	0	0.44462	0	0	0.158801
CCDC158	4.59092	5.1587	6.73491	2.2326	1.42622	5.56897	3.03247	6.95138	8.10354	6.47227	3.86298	8.57769	7.42239	7.73758	7.39181	4.27718	8.45497	7.35776
CCDC159	2.27163	8.82573	9.45285	0.558151	0	3.01179	4.98192	6.89989	2.32236	0.516694	0.205114	0.377872	8.67552	2.62525	11.5045	0.134261	0.193625	0.476402
CCDC160	13.5821	20.6037	14.8088	6.65794	7.72918	11.4789	9.28308	16.1169	18.2824	9.46365	9.16176	10.127	9.35028	9.39563	12.9496	6.65553	6.06692	10.2162
CCDC170	2.93882	3.51165	3.35746	1.83392	2.76042	2.89814	5.19853	3.03801	4.64471	1.76764	4.82018	2.9474	5.3499	6.63221	3.946	2.51261	1.83944	1.95854
CCDC171	30.8656	29.647	24.3216	38.1536	47.6633	30.3452	26.8591	33.5726	39.3318	31.3823	45.6721	46.6672	40.8231	36.6844	27.1218	44.1912	60.2497	45.364
CCDC172	20.2223	55.1608	29.7775	6.69781	8.05123	24.3785	25.3738	31.9248	37.9483	19.0633	10.9736	22.3322	25.2072	30.5358	37.5148	13.196	14.3605	19.3737
CCDC174	49.3563	62.6813	39.3902	43.1371	59.027	54.0986	39.3912	64.0042	51.6848	61.5409	52.646	73.3071	51.4266	30.3285	77.3083	47.4518	36.5629	43.0879
CCDC175	0	0	0	0	0	0	0	0	0	0	0	0	0	0	0	0	0	0
CCDC177	0	0	0	0	0	0	0	0	0	0	0	0	0	0	0	0	0	0
CCDC18	82.0646	95.7467	70.6865	203.326	213.657	225.828	74.5741	119.873	134.598	188.648	186.346	204.58	99.4311	111.953	125.661	184.897	229.446	254.928
CCDC181	64.114	157.9	100.884	196.629	192.217	195.255	85.8376	106.691	116.859	195.446	168.706	206.696	114.179	106.461	127.828	195.369	191.624	203.794
CCDC182	0	0	0	0	0	0	0	0	0	0	0	0	0.192789	0	0.111155	0	0	0
CCDC183	0	1.11875	1.03921	0	0.184028	0	1.79473	0.463425	0.0988236	0.380722	0.205114	0.226723	1.49412	0.276342	0.500197	0.901469	0	0.317601
CCDC185	0	0	0	0	0	0	0	0	0	0	0	0	0	0	0	0	0	0
CCDC186	297.488	306.943	242.876	630.192	1029.68	738.798	263.763	326.56	396.876	826.601	786.066	812.765	337.96	366.084	300.452	710.051	976.549	930.836
CCDC190	0	0	0	0	0	0	0	0	0	0	0	0	0.0963947	0	0	0	0	0
CCDC191	28.038	25.6692	16.6474	27.1501	40.2561	31.1976	22.8364	24.716	24.0141	42.4505	42.6637	43.3797	22.9901	20.2421	30.2342	28.4059	43.9529	28.7958
CCDC192	3.16122	1.86459	1.33899	0.0797358	0.46007	2.61401	2.13511	1.8537	0.54353	0.24475	0.444414	0.415659	0.771157	4.55964	1.16713	0.402784	1.38765	2.27614
CCDC196	30.1507	48.6658	30.6768	1.27577	1.05816	3.52323	30.5723	28.4234	38.5906	1.25094	2.22207	5.74365	35.4732	33.4374	37.0146	2.33998	2.48486	3.01721
CCDC197	0.873704	0	0.799395	0	0	0	0	0.257458	0.148235	0	0	0	0	0	0	0	0	0
CCDC198	0	0.870142	0.259804	0.598019	0	0.284131	0.433211	0.205967	0.296471	0.43511	0	0.188936	0.337381	0.483598	0.333465	0.287703	0	0.211734
CCDC22	21.4137	9.29188	15.1485	1.35551	2.53039	1.87527	9.25214	4.11934	2.76706	0.43511	0.0683714	1.36034	9.78406	4.42147	6.50257	1.34261	2.19442	1.64094
CCDC24	5.5917	1.80244	2.61802	0.717623	3.35851	0	1.11397	1.28729	0	0	0.683714	0.604595	0.626565	0.518141	0	0.421964	0.774501	0.211734
CCDC27	0.571879	0.62153	0.399698	0	0	0	0.959252	0	0.0494118	0	0	0	0.385579	0.172714	0.44462	0.095901	0	0
CCDC28A	8.62584	14.0466	11.6512	18.6183	19.507	12.5586	12.1608	8.75359	16.3059	14.9841	18.05	15.3794	12.1457	8.25572	10.1151	18.9884	16.7486	15.7213
CCDC28B	147.656	164.706	114.314	15.8276	13.342	38.4146	113.006	97.4223	83.6048	23.7679	21.1609	27.5846	125.265	106.737	105.041	20.3502	22.1055	27.3137
CCDC3	69.0067	38.0998	44.3465	19.8144	40.2101	5.11436	47.0343	15.19	10.3765	7.47846	11.1787	4.79897	37.2565	19.0331	21.7864	14.366	11.3916	16.1447
CCDC30	0	1.11875	0.81938	0.478415	1.47222	0.227305	1.39246	0.772375	1.53177	1.19655	1.46998	1.66264	0.771157	1.27808	0.66693	1.28507	0.35498	0.635202
CCDC32	46.6717	51.2452	51.3012	3.74758	5.79688	7.04646	72.0677	61.1206	86.026	10.2795	8.40968	10.0514	56.0053	46.08	46.0737	7.25011	6.16374	8.5223
CCDC34	62.2077	96.1818	46.0452	197.506	178.185	117.005	50.0358	77.5465	76.1436	169.856	114.727	159.726	61.0178	86.1496	49.6307	118.994	184.686	171.187
CCDC38	5.62348	9.13649	5.17609	13.0767	10.3056	14.377	7.20986	11.3282	11.7106	13.57	14.5631	12.4698	15.8087	9.22291	8.67009	13.9248	10.5526	10.7984
CCDC39	0.206512	2.73473	1.85859	2.95023	1.70226	4.65975	2.35171	0.6179	4.54589	2.58347	2.56393	3.58978	2.74725	5.42321	1.77848	3.64424	5.61513	5.98149
CCDC40	37.3945	24.768	22.8227	2.91036	1.93229	2.04575	38.3082	17.8161	24.5577	4.65024	4.27321	5.5925	27.8099	20.9674	24.8431	5.67734	3.84023	2.22321
CCDC42	0	0.372918	2.03846	0	0	0	2.66115	0	0	0	0	0	1.92789	2.55616	2.2231	0.0191802	0	0
CCDC43	64.9559	58.2374	52.0007	49.3166	85.0209	77.0564	52.697	49.329	61.9624	60.3444	50.3897	77.1614	45.4019	64.7677	54.7438	64.6181	79.6768	70.9309
CCDC47	32.8513	20.6037	24.1817	34.406	48.0773	18.2412	31.5934	30.792	35.0824	51.2343	34.4934	29.0583	33.4971	25.6998	25.3433	41.8128	34.788	38.8003
CCDC50	113.168	108.799	117.891	76.7059	135.813	136.269	133.8	150.201	165.233	86.2878	83.7549	82.1871	104.01	114.337	131.052	99.737	92.4238	94.4864
CCDC51	1.2073	2.98335	1.75867	1.23591	2.39236	1.19335	2.04228	0.720884	0.592942	1.19655	0.205114	0	0.626565	0.587227	1.33386	0.939829	1.549	0.741069
CCDC54	0	0	0	0	0	0	0	0	0	0	0	0	0	0	0	0	0	0
CCDC6	65.9726	49.6913	59.8347	29.0637	49.5035	57.565	41.712	40.9359	41.16	25.4812	23.7249	26.451	53.981	44.042	39.071	31.398	49.3099	35.9419
CCDC60	56.9178	50.5615	66.15	21.13	20.5191	30.5725	48.6434	35.7867	44.9153	9.98035	14.6315	15.1149	54.3666	44.6638	40.2381	17.0512	16.0386	16.8329
CCDC61	52.4858	47.6092	42.4679	20.0934	28.5243	12.3881	34.038	24.2011	22.3836	12.6726	12.4778	20.7452	33.5935	15.5097	29.5116	14.155	12.5211	15.933
CCDC63	0	0.155383	0.239819	0	0	0	0.278492	0.102983	0.0988236	0	0	0	0.626565	0.310885	0	0	0	0
CCDC65	12.4384	14.2952	15.1086	0	0.276042	3.18227	12.594	15.6535	5.63295	1.27814	1.05976	1.776	20.4357	21.1747	23.4537	0.709667	1.25856	1.16454
CCDC66	337.345	349.02	372.438	676.28	869.854	805.171	365.97	588.962	702.636	1145.18	1062.18	956.62	492.529	560.94	492.194	734.314	871.991	881.449
CCDC68	0	0.497224	0.199849	0	0	0.625089	0.433211	0.92685	0.889413	0.163166	0	0.453446	0.192789	0.0690855	0.44462	0	0.322709	0.105867
CCDC69	0	0.062153	0.159879	0	0	0.227305	0.123774	0.102983	0	0	0	0	0.192789	0	0	0	0	0
CCDC70	0	0	0.119909	0	0	0	0	0	0	0	0	0	0	0	0	0	0	0
CCDC71	0	0.71476	0.659501	0	0	0.0568263	0.928308	0.360442	0.197647	0.0543888	0	0	1.39772	0.449056	0.88924	0	0	0
CCDC71L	0.0953132	0.062153	0.139894	0	0.138021	0	0	0	0	0.108778	0	0.0377872	0	0	0	0.134261	0.0645417	0.105867
CCDC73	59.4436	162.344	102.043	88.0682	164.889	128.655	91.9025	127.184	123.134	104.291	169.971	125.642	91.334	87.6695	127.884	120.221	105.235	104.12
CCDC77	78.9352	60.0709	74.6835	239.008	300.012	156.784	68.602	78.5248	165.085	152.207	120.06	110.754	108.444	113.507	72.1396	158.774	183.589	146.467
CCDC8	2.49403	2.5172	4.51658	0	0	0.795568	1.82567	0.102983	2.96471	0.516694	0.273486	1.05804	2.12068	1.62351	2.50099	0.134261	0.709959	0.158801
CCDC80	0	0.807989	0.119909	0.0797358	0	0	0.34038	0	0	0	0	0.377872	0.289184	0	0	0.0767208	0.451792	0
CCDC81	12.3589	33.9977	27.719	19.0967	29.0764	46.768	27.5708	16.3229	22.0871	33.7483	23.6907	33.2905	39.1844	36.0281	49.6307	19.8707	17.5876	18.2621
CCDC83	0	0.248612	0	0	0	0	0.247549	0.514917	0	0	0	0.0755744	0	0.276342	0.111155	0	0	0.158801
CCDC85A	0.683078	2.5172	2.69796	4.70441	1.65625	1.25018	3.31097	3.14099	3.55765	1.79483	1.4358	2.34281	6.07286	1.24354	2.11194	1.97556	1.61354	0.952804
CCDC85B	0.524222	0.497224	0.419683	0	0	0.113653	0.0618872	0	0	0.0543888	0	0.226723	0.289184	0.138171	0.111155	0.172622	0	0.317601
CCDC85C	0.0794276	0.559377	0.0199849	0.19934	0.092014	0.227305	0	0	0.345883	0	0	0	0.192789	0.138171	0	0	0.0645417	0
CCDC86	7.2438	5.40731	8.43362	1.43525	0.322049	1.25018	6.06495	3.86188	2.02588	0.951804	2.05114	0.642382	2.36167	4.42147	1.83406	0.517865	1.51673	1.58801
CCDC87	3.01825	3.20088	1.77865	0.0797358	0	1.64796	0.526041	0.720884	0.197647	0.407916	0.717899	0	0.674763	1.51988	2.44541	0.153442	0.645417	0.158801
CCDC88A	35.6471	72.0975	38.0912	67.9349	91.2779	170.933	40.2886	51.0798	105.247	86.9677	71.619	70.9266	51.1856	47.9799	63.8585	76.1454	90.3584	89.1401
CCDC88B	0	0	0.0399698	0	0	0	0	0	0	0.0271944	0	0	0.0963947	0.138171	0	0	0	0
CCDC88C	6.29067	38.9699	16.5675	2.07313	7.36112	14.3202	17.6688	4.78873	10.1788	3.8616	4.37577	3.21191	10.507	6.77038	13.6165	4.31554	6.29282	4.18175
CCDC89	0	0.0310765	0.299773	1.91366	0	0	0.0309436	0	4.2	0	0	0	0.674763	0.829026	0.111155	0	0.0645417	0
CCDC9	1.38204	1.95782	2.09841	0.558151	0.184028	0	0.742647	0.102983	0.988236	0.108778	0.170928	0.566808	0.771157	0.829026	1.00039	0.0767208	0.645417	0.688136
CCDC90B	47.7995	41.9222	59.3751	53.7021	76.4176	93.7634	55.8532	38.8247	36.0212	52.9203	74.2171	111.434	68.392	60.4844	55.4663	103.036	86.97	81.3059
CCDC91	17.76	22.344	17.5667	16.6249	30.6867	18.7527	19.0613	32.5427	22.7788	39.2415	36.1685	22.3322	25.5928	15.5442	23.1202	28.7895	27.6239	30.7014
CCDC92	8.49876	8.7325	10.3722	0.119604	0.046007	1.47748	8.50949	9.21701	6.91765	0.788638	0.649528	0.906893	7.08501	3.86879	7.94758	0.268523	0.0322709	0.423468
CCDC92B	0	0	0	0	0	0	0	0	0	0	0	0	0	0	0	0	0	0
CCDC93	199.141	124.959	144.95	155.405	259.387	118.54	167.467	136.968	161.33	193.896	225.796	188.029	150.424	136.064	130.829	162.59	180.588	203.529
CCDC97	0	1.49167	0.739441	0.478415	2.76042	0.795568	0.556985	0.205967	0.790589	1.16936	1.6751	1.20919	0.289184	1.10537	1.11155	1.68786	1.12948	0.952804
CCDC9B	0.127084	0.683683	0.619531	0	0	0.284131	0.526041	0	0.0988236	0.0815832	0	0	0.192789	0.414513	0.778085	0.0191802	0	0
CCER1	0	0	0	0	0	0	0	0	0	0	0	0	0	0	0	0	0	0
CCHCR1	8.51464	8.11097	4.93627	1.03657	4.41667	0.795568	4.33211	1.64773	2.9153	0.271944	1.33324	0.680169	3.03643	2.48708	3.22349	0.805568	0.839043	0.476402
CCIN	13.1214	10.2242	9.33294	1.1163	0	1.25018	15.9669	8.39315	10.8706	1.41411	0.273486	0.0377872	8.77192	10.9846	10.5597	0	0.74223	0.317601
CCK	11.6441	15.9733	20.7443	4.26587	5.19879	11.7062	26.8281	15.0871	23.3718	4.16074	5.5039	7.9731	23.1829	19.3094	21.6752	8.80371	6.58326	5.13455
CCKAR	0.285939	1.33629	1.79864	1.15617	0.736112	1.47748	1.98039	1.33878	0.345883	2.01239	3.38438	2.75846	2.07249	1.13991	1.16713	2.0331	1.16175	1.05867
CCL11	0	0	0	0	0	0	0	0	0	0	0	0	0.0963947	0	0	0.0383604	0	0
CCL14	0	0	0	0	0	0	0	0	0	0	0	0.0755744	0	0	0	0	0	0
CCL17	0.14297	0.0932295	0	0	0	0	0.185662	0	0.642354	0	0.512785	0	0.819355	0	0	1.5536	0	0.423468
CCL19	0	0	0.0799395	0	0	0	0	0	0	0	0	0	0.0481973	0	0	0	0	0
CCL2	0	0	0	0	0	0	0.0309436	0	0	0	0	0	0.0963947	0	0	0	0	0
CCL20	0	0	0	0	0	0.738742	0	0	0	0.0543888	0	0	0	0.0690855	0	0	0	0
CCL21	0	0	0	0	0	0	0	0	0	0	0	0	0	0	0	0	0	0
CCL22	0	0	0	0	0	0	0	0	0.0988236	0	0	0	0	0	0	0	0	0
CCL24	0.14297	0.807989	0.89932	0	0	0.113653	0.587929	0	0.345883	0	0	0.0755744	0.0963947	0	1.00039	0.191802	0	0.158801
CCL25	770.321	616.496	864.146	1026.6	866.818	380.395	627.227	337.065	296.224	554.249	440.756	916.15	665.846	460.628	451.289	428.255	461.215	415.634
CCL26	0.889589	0.62153	0.799395	0.637887	1.24219	1.0797	0.804534	0.823867	0.296471	0.67986	1.02557	2.53174	1.25313	0.0345427	0.611352	1.68786	0.193625	1.00574
CCL27	0	0	0	0	0	0	0	0	0	0	0	0	0	0	0	0	0	0
CCL28	0.270054	0.279689	0.259804	0	0	0.340958	0.433211	0.102983	0.197647	0.108778	0	0.0755744	0.433776	0.725398	0.778085	0.230162	0.129083	0
CCL8	0	0	0.399698	0	0	0	0.0618872	0	0	0	0	0	0.192789	0	0	0	0	0
CCM2L	0	0.062153	0.299773	0	0	0	0.495098	0.205967	0	0	0	0.26451	0	0	0.22231	0	0	0
CCN1	1.36616	0.963372	0.999244	0.558151	2.80643	1.59114	0.618872	0.205967	0.0988236	0.163166	0.2393	0.113362	0.240987	0.138171	0.66693	0.843928	0.580876	0
CCN2	9.26126	3.29411	11.851	3.30904	0.368056	11.8199	3.46568	4.01635	9.28942	3.07297	2.05114	3.09855	6.41025	1.4508	3.50138	7.11585	3.90478	4.02295
CCN3	54.9163	26.788	54.3789	111.192	104.942	56.2012	50.3453	31.2555	24.6071	134.748	137.973	76.5568	53.8846	45.7346	38.5152	133.743	122.468	100.891
CCN4	0	0.124306	0.179864	0	0	0	0	0.102983	0.0988236	0	0	0	0	0	0	0	0	0
CCN5	0	0	0	0	0	0	0	0	0	0	0	0	0	0	0	0	0	0
CCN6	125.369	88.8478	78.4407	26.871	42.6025	38.7555	90.6648	93.2	71.9436	25.1004	36.8864	31.0233	72.6334	63.0751	56.8002	30.4773	25.5263	26.7844
CCNA1	18.6814	11.5915	16.5875	14.3923	8.28126	18.8663	21.3511	18.743	19.32	8.10393	10.4266	5.44136	18.5078	8.84294	11.0043	11.9301	5.45378	8.09883
CCNA2	137.029	130.024	183.281	368.858	449.58	382.611	140.236	109.368	123.826	241.269	258.034	197.211	162.714	103.076	131.107	318.756	351.139	257.416
CCNB1IP1	0	0.0310765	0	0	0	0	0	0	0	0	0	0	0	0.0690855	0	0.0191802	0	0
CCNB2	1809.96	1631.58	2275.46	1157.92	804.662	1793.04	1459.95	922.113	1132.62	1032.73	1167.13	1369.29	1473.1	1537.91	1069.92	1335.06	1294.8	1262.57
CCND1	0	0.71476	0.319758	0.159472	0.184028	0.795568	0.464154	0.360442	0.0494118	0.598277	0	0.869105	0.0963947	0.621769	0.66693	0.153442	0.580876	0
CCND2	4.63857	2.48612	12.8103	1.03657	1.01215	2.04575	6.5291	18.4855	2.22353	1.63166	1.74347	0.226723	2.12068	2.45254	6.6693	0.95901	0.839043	0.741069
CCND3	5.97296	2.54827	5.45587	6.89715	13.8021	0.227305	5.94117	1.69923	0.790589	1.76764	2.90578	2.90961	2.60266	4.21422	1.2227	4.3539	2.87211	2.27614
CCNDBP1	518.694	386.872	449.62	244.59	258.191	118.54	510.353	414.405	469.165	112.558	154.759	129.799	436.186	421.422	424.668	176.285	161.871	139.268
CCNE1	6.86255	9.10542	7.85406	12.5983	20.5651	12.7291	8.91176	7.77524	4.99059	10.0891	14.8024	6.04595	6.60304	9.39563	9.00355	16.6484	10.5526	12.0159
CCNE2	9.992	12.4306	18.486	2.67115	2.07032	13.752	15.2243	14.2632	16.9977	8.81099	3.62368	7.9731	20.2429	10.7773	12.7272	6.32946	4.48565	4.07588
CCNF	0	0.590454	0.539592	0.159472	0.322049	0.397784	0.649816	0	0	0.353527	0.102557	0.491233	0.530171	0.0690855	0.111155	0.115081	0.0968126	0
CCNG1	417.837	241.154	384.209	347.369	516.429	144.907	328.776	359.463	267.763	286.874	282.169	164.828	272.604	234.58	288.892	397.912	314.899	299.498
CCNG2	11.6917	24.1775	18.1463	14.193	18.3108	16.025	11.542	11.5856	12.6494	23.496	11.7257	17.042	11.1336	7.70303	13.6165	17.2046	13.9087	9.7927
CCNH	218.887	293.176	188.857	52.9845	39.612	53.985	138.844	224.246	167.704	46.3393	66.3202	58.4946	150.906	201.799	203.914	49.3123	53.3438	59.6561
CCNI	44.0347	54.2285	32.7552	24.5985	67.0782	114.505	26.89	24.9735	22.3836	29.6419	24.9214	21.4253	33.1598	26.4597	24.0095	35.3875	59.6043	33.1364
[truncated: 13,004 more rows]

## Sheet: Translatome
gene	adult_vivo_GV_a	adult_vivo_GV_b	adult_vivo_GV_c	adult_vivo_MII_a	adult_vivo_MII_b	adult_vivo_MII_c	adult_vitro_GV_a	adult_vitro_GV_b	adult_vitro_GV_c	adult_vitro_MII_a	adult_vitro_MII_b	adult_vitro_MII_c	prepubertal_GV_a	prepubertal_GV_b	prepubertal_GV_c	prepubertal_MII_a	prepubertal_MII_b	prepubertal_MII_c
3BHSD	0	1.29121	1.84812	0	0	0	1.43457	1.28827	2.44138	0	0	0	0	0	0	0	1.89366	4.89953
A1BG	0.357893	0.892455	1.19155	0	0	0	2.52137	3.90776	1.35632	0	0	0	0.52804	1.92897	1.36705	0	0.962352	0
A1CF	25.142	16.387	16.2683	1.13968	0.648626	13.2235	22.0837	12.0239	26.4821	8.3047	5.12818	2.98018	19.9544	10.2157	2.55771	4.76602	5.02907	4.22836
A2ML1	0	0	0	0	0	0	0	0	0	0	0	0	0	0	0.26459	0	0	0
A3GALT2	0	0	0	0	0	0	0.0434719	0	0	0	0	0.0186261	0	0	0	0	0	0
A4GALT	0	0	0.170221	0	0	0	0	0	0	0	0	0	0	0	0.52918	0	0	0
A4GNT	2.41578	1.36717	0.99701	0	0	0	0.608606	0.0429425	0.881608	0	1.41467	0	0.555832	0.570818	0.0440984	0	0	0
AAAS	83.2101	51.6485	82.8977	0	12.9401	9.12117	63.5559	73.7752	65.612	0.0597461	3.21838	2.79392	36.5737	63.8922	77.4808	0.0366617	4.34611	3.3894
AACS	48.6734	14.3552	38.8347	0.965831	0	11.5651	37.7336	53.8069	36.3494	4.39133	24.7214	10.0581	33.1554	71.3719	35.3228	1.1915	88.4123	44.4313
AADACL2	0	0	0	0	0	0	0	0	0	0	2.82934	0	0	0	0	0	0	0
AADACL3	35.3419	25.4635	37.5216	15.1442	18.6156	0	42.1677	21.9436	32.7212	0.268857	5.02208	3.55759	28.403	44.5238	42.2462	5.46259	6.89169	14.5979
AAK1	22.2788	9.05747	21.0345	5.64045	17.221	9.07753	18.9537	16.3181	22.6166	23.2412	27.3385	17.4713	15.8968	26.8284	22.0051	11.915	27.722	23.7929
AAMDC	14.8525	22.8051	15.2713	0	4.05391	2.44395	12.8242	10.7786	16.3097	0.68708	0	0	25.1514	4.99958	18.83	0.0366617	0.310436	0
AAMP	6.48681	5.14586	8.31652	2.26004	2.62694	1.65839	5.2601	2.23301	3.01781	8.39432	6.04772	9.87184	1.9732	4.80274	4.18935	0.0733234	6.92273	7.28217
AANAT	0.805259	0.303815	0.36476	0	0	0	0.347775	0.944734	0.406896	0	0	0	0.0555832	0.0787335	0.793771	0	0	0
AAR2	11.721	4.38632	6.10365	0	10.8321	4.66969	11.0419	3.04891	11.427	0	2.01591	0	3.89082	9.74327	3.04279	0	1.36592	5.26867
AARS1	28.4077	3.62679	21.2533	0	0	0	9.38993	17.3058	22.2436	0	0	0	4.00199	19.5653	2.51361	0	0.186262	0.0671168
AARS2	1.87894	0.759536	0	0.0193166	0	0	0.260831	0	0.271264	0.029873	0	0	0	0	0.573279	0.0183308	0	0
AARSD1	353.285	306.663	339.324	254.129	387.295	95.4886	244.747	255.379	267.297	169.589	140.654	102.108	224.751	241.653	214.627	111.433	80.9307	105.642
AASDH	187.312	163.547	270.36	209.547	126.061	308.811	140.11	259.029	197.073	129.828	154.73	113.619	217.219	325.898	157.431	168.974	274.674	258.635
AASDHPPT	43.7524	56.1677	49.2182	19.0462	26.6585	37.0084	69.0333	63.3401	96.8412	35.3995	29.4959	37.364	57.5286	54.0112	83.0372	4.60104	63.2359	60.2709
AASS	0	0	1.45904	0	0	0	0	0.558252	0.440804	0	0	0	0	0	0	0	0	0
AATF	89.9653	69.4786	79.0556	55.516	8.39971	27.9745	61.078	58.6594	51.7436	11.3219	21.0079	17.3968	70.3127	63.0459	75.4523	4.05112	17.788	14.1281
AATK	0	0	0	0	0	0	0	0	0.135632	0	0	0	0	0	0	0	0.0310436	0
ABAT	0.760522	0.0759536	2.74786	0	0	0	1.04333	4.2513	1.05115	1.04556	0	0	0.778164	0.236201	0.573279	0	0	0
ABCA1	0.492102	0.0189884	0.218856	0	0	0	1.04333	0	0.271264	0	0	0	0	0.669235	0	0	1.45905	0
ABCA10	11.1841	12.8741	16.9492	14.6806	30.2584	16.2348	14.9978	5.28192	10.3758	30.5601	21.8567	49.2475	6.36427	10.57	8.59918	24.5817	14.4974	22.0479
ABCA12	11.2289	35.5463	11.6237	0	5.05928	0	12.3895	11.9809	14.8856	7.22927	11.9186	4.33989	10.4218	3.70048	19.6679	0	2.88706	3.82566
ABCA13	8.49995	7.59536	10.2862	0	0	1.92025	8.99868	9.31851	17.2931	10.3361	8.27582	7.32007	7.94839	9.38897	19.9766	0	8.10239	4.36259
ABCA2	0	0.0379768	0.0486346	0	0	0	0.652078	0.687079	0	0	0.141467	0	0	0	0.0440984	0	1.76949	0
ABCA3	1.29736	0	0.194539	0	0	0.043642	0.565134	0	0	0	0	0	0	0.0787335	0	0	1.89366	0.469818
ABCA4	15.6131	8.16501	10.3349	0.0193166	0	14.5764	8.08577	2.36184	6.91723	10.4556	4.80988	18.6261	4.58561	7.44032	8.46689	0	6.89169	10.2353
ABCA5	8.00785	11.0133	13.8366	0.328382	11.1564	21.0354	12.3895	9.23263	19.6327	32.472	22.4933	15.8695	12.1449	11.2983	19.0505	0.128316	22.8171	31.2429
ABCA6	0.178946	0	0	1.68055	0	0	0	0	0.203448	0	0	0	0	0	0.26459	0	0	0
ABCA7	0.715785	0	1.1186	0	0.0648626	0	0	0	0.135632	0	0	0.0186261	0	0	0	0	0	0
ABCA9	0.0894732	0.0759536	0.243173	0	0	0	0.260831	0	0.50862	0	0	0	0	0	0	0	0	0
ABCB10	42.8577	15.7414	13.0827	16.7282	34.1502	22.0392	47.08	15.5452	18.6833	51.6206	28.8239	23.4875	8.80993	20.077	27.5615	7.29567	36.4763	34.8672
ABCB11	5.32365	4.61418	6.63863	17.2884	19.6534	5.10611	5.2601	7.77259	6.91723	0.896191	7.49776	4.71241	8.42085	8.44417	3.43967	0	13.9386	6.87947
ABCB4	1.47631	3.19005	2.18856	0.0579498	0.162157	4.01506	1.65193	0.987677	1.66149	5.55638	2.12201	1.73223	1.77866	2.1258	1.67574	5.51758	2.76288	3.08737
ABCB5	0	0.854478	0	0	0	0	0	0	0	0	0	0	0	0	0	0	0	0
ABCB6	0	2.35456	9.33785	0	0	0	1.43457	22.8454	3.08563	0	0	0	0	0.0787335	29.5459	0	0	0
ABCB7	114.481	79.4095	89.0986	19.4711	10.3132	87.8949	97.3335	118.779	136.988	33.9656	47.4622	80.6325	102.801	119.714	113.597	101.809	93.9691	52.8545
ABCB8	1.3421	0.11393	0.413394	0.0193166	0	0	0.69555	2.57655	2.81436	0	0	0	0	0	0.705574	0	0.745047	0
ABCB9	3.04209	1.10133	1.65358	0	0	0.392778	1.21721	2.14712	0.610344	0	0	0	0.861539	0.767652	1.45525	0	0.248349	0
ABCC1	24.4709	8.96253	12.6207	0.695398	2.91882	2.13846	12.2591	11.5515	4.88275	8.81254	6.61359	4.47027	10.1995	8.68037	8.33459	2.71296	7.97821	4.56394
ABCC10	11.2289	4.46228	3.84214	0.772665	0.713489	1.3529	3.60817	4.63779	3.62815	0.268857	2.26347	0.91268	0.778164	1.92897	2.55771	0.384948	3.16645	1.44301
ABCC11	1.11841	0	1.48336	0	0	5.49889	1.30416	3.17774	0	4.0926	0	0	0	0.905435	2.24902	0	0	0
ABCC12	0	0.227861	0	0	0	0.654629	0.69555	0	0	0	0	0	0	0.708602	0	0	0	0
ABCC2	162.886	155.781	28.3783	117.503	30.5503	17.3695	73.424	32.4645	104.708	115.519	53.616	41.3314	139.681	102.787	90.2694	62.3615	80.7134	59.0292
ABCC3	6.17365	3.13309	7.48973	21.4221	2.33505	4.14599	5.60787	1.50299	3.59425	0	4.84525	2.66354	6.11415	6.71203	6.83525	0.0366617	6.02246	9.32924
ABCC5	15.4789	23.5266	17.2896	0.0386332	59.5439	48.9663	15.7803	32.1639	19.9718	18.1628	22.2103	13.3549	28.2085	16.2978	26.2826	37.4132	20.613	15.4033
ABCC6	0	0	0	0	0	0	0	0	0.067816	0	0	0	0	0.393668	0	0	0	0
ABCC8	44.9603	50.718	13.0827	30.1919	8.72402	9.47031	14.8674	4.98133	25.7023	10.5751	8.87706	1.41559	8.19852	8.50322	24.4305	32.8855	4.15985	3.3894
ABCC9	0	0	0	0	0	0	0	0	0	0	0	0	0	0.0590501	0	0	0	0
ABCD1	1.8342	0.911444	0.389077	0	0	0	1.21721	4.89544	0.949424	0	3.50131	1.73223	0	0.17715	3.66016	0	0	0
ABCD2	0.357893	1.32919	5.4714	0	0	0	0.608606	0.429425	0	0.567587	0.141467	0	0	1.24005	0	0	5.6189	3.42296
ABCD3	83.9706	72.8395	151.643	154.939	16.7346	219.039	94.247	123.46	139.972	61.9865	94.0756	108.534	101.106	166.718	141.732	142.706	331.204	298.938
ABCD4	5.9947	0.417745	8.60833	0	0	7.68098	3.82553	4.98133	6.03562	6.96041	4.59768	1.49009	6.39207	5.8066	0.881967	0.0366617	6.89169	8.52383
ABCE1	129.11	151.129	124.942	332.922	137.055	114.822	126.59	173.187	138.209	144.645	215.56	140.273	144.683	149.889	130.531	123.312	133.953	99.7691
ABCF1	131.526	120.823	89.123	11.4934	172.697	51.8466	103.289	79.6583	85.2447	91.1725	45.7292	28.1813	53.2487	73.8127	74.9231	25.0949	30.578	47.5523
ABCF2	647.562	419.606	560.465	454.636	377.598	285.287	521.141	371.925	427.037	452.875	521.695	349.91	215.024	380.598	487.728	180.357	429.861	426.561
ABCF3	56.0549	34.426	55.9541	0	4.70254	0	44.5152	58.23	69.5114	8.81254	1.02564	1.93712	23.6506	27.7732	52.2566	0	3.4148	0
ABCG1	0	0	0	0	0	0	0	0	0	0	0	0	0	0	0	0	0	0
ABCG2	0.894732	0	1.87243	0	0	5.14975	0	4.2513	0	0.477968	0	0	2.91812	0	0.970164	0	0	0
ABCG4	5.0105	0	1.2645	0	8.14026	0	12.1287	21.5142	15.5299	0	16.9407	14.4725	2.13995	2.51947	8.90787	0	2.39036	15.3362
ABCG5	0.760522	0.0759536	1.02133	0	0	0	0.521663	0.429425	0	0	0	0	2.47345	0.216517	2.86639	0	0	0
ABCG8	217.017	237.811	218.661	0	12.1942	23.5667	214.577	155.108	147.262	5.22778	26.3129	33.5456	216.274	167.565	187.639	10.5769	9.965	8.72518
ABHD1	96.9442	127.089	143.399	22.1755	21.3398	34.9136	125.373	99.9701	90.1953	25.5116	53.9697	35.6318	68.5063	62.5931	87.4912	2.14471	20.613	17.9202
ABHD10	180.87	263.027	272.013	427.11	463.833	230.43	215.838	214.927	241.323	454.488	379.45	491.376	255.294	262.773	227.283	253.754	170.43	263.534
ABHD11	76.0522	86.4542	89.1959	57.409	120.288	39.496	64.2949	56.6411	45.5045	71.0679	58.0369	71.7664	45.467	48.677	52.5212	13.3082	29.6777	46.9482
ABHD12	67.9549	54.2309	74.5812	13.85	17.3832	13.2235	133.719	81.9772	112.846	16.1314	13.2272	22.5004	15.869	42.5358	56.049	14.958	21.6374	18.3564
ABHD12B	3.48945	3.41791	2.96671	0	3.47015	3.84049	4.4776	4.33719	1.52586	2.50933	0.212201	2.08613	5.86403	1.24005	5.15951	0	0.372524	0.738285
ABHD13	1.16315	2.4495	0.462029	0	0	0	1.78235	7.94436	8.88389	0	1.1671	0	0.222333	0.196834	4.63033	0	0	0
ABHD14A	0.357893	0.341791	1.19155	0	0	0	1.30416	1.50299	0.474712	0	0.141467	1.30383	0	0.511768	2.46951	0	0.68296	2.04706
ABHD14B	1.74473	1.02537	0.753837	0	0	0	0.478191	0.300597	1.2885	0.29873	0	0	0.222333	0.570818	0.26459	0	0	0
ABHD15	6.08418	6.60797	3.52601	0	3.04854	4.27691	8.47702	7.72964	2.44138	1.19492	1.87444	2.10475	11.0888	3.24776	7.36443	0.311624	0.931309	1.07387
ABHD16A	67.418	43.0467	80.6605	116.054	116.039	23.3048	75.2498	82.9219	51.8453	39.4025	107.833	62.1367	35.9345	65.9196	61.7818	14.3347	101.202	64.0294
ABHD16B	1.96841	0.873467	1.4104	0	0	0	2.34748	0	2.37356	0	0	0.391149	1.27841	0.472401	1.05836	0	0.34148	0
ABHD17A	68.1338	21.5518	55.6623	0.0386332	0	9.38302	49.9927	28.342	26.4143	5.88499	5.72942	6.2025	6.55881	26.8678	24.9597	0	10.0581	8.52383
ABHD17B	107.055	94.2585	130.268	104.831	84.0944	107.403	154.847	205.694	170.896	131.74	176.02	231.579	118.059	167.742	109.452	110.37	217.802	197.961
ABHD17C	57.576	39.8946	63.1521	41.5307	115.326	72.7948	89.5521	77.8547	116.915	44.1225	69.5664	74.1133	62.4477	78.9304	124.842	27.5146	83.3521	61.6468
ABHD2	2.77367	2.18367	10.9185	0	11.9996	2.96765	17.8235	12.711	7.73102	1.1053	4.06718	13.6343	0.500249	9.58581	29.59	0.604918	27.753	22.0143
ABHD3	15.7025	11.7158	11.3562	14.4295	0	23.2612	10.7376	10.5638	7.52757	67.8416	37.3119	49.3033	5.36378	9.38897	2.29312	12.5383	32.6579	23.6922
ABHD4	23.7551	20.6214	24.6578	10.8946	21.502	14.7073	24.3877	26.109	15.6655	11.292	29.1422	8.66115	5.05807	16.4356	25.3125	0.293293	45.3237	30.2697
ABHD5	14.7183	46.9773	17.6787	38.1117	6.19438	14.5764	16.6932	15.3734	14.4109	3.01718	12.6259	6.9848	13.6179	14.2508	18.7418	0.476602	12.5416	22.3163
ABHD6	103.476	153.198	97.4638	51.2663	29.9665	6.72086	74.2934	44.1449	85.0073	8.66318	47.3561	17.0802	42.6323	41.7484	51.0218	0	22.8481	17.249
ABHD8	11.2736	9.87397	9.11899	0.0193166	1.654	3.92778	13.5632	8.54555	10.2402	0.209111	2.61714	4.2095	10.6998	4.42876	9.43705	0.971535	5.1222	0.268467
ABI1	200.957	193.682	245.191	145.802	159.53	135.246	218.533	215.271	217.147	167.707	185.393	157.838	214.468	256.711	212.819	138.966	251.236	243.936
ABI2	142.039	94.7521	106.826	54.3763	19.848	23.4794	127.242	115.945	102.979	21.6878	59.8406	43.9949	60.7802	84.0874	97.1046	20.9705	86.0529	54.8009
ABI3	0	0	0	0	0	0	0	0	0	0	0	0	0	0	0	0	0	0
ABL1	10.5131	3.32297	3.9394	0	0.0648626	12.8744	8.99868	17.177	5.66263	2.3301	3.53668	6.57502	8.47643	6.25931	12.0389	0	3.97358	5.43646
ABL2	4.38419	2.48748	2.06697	0	8.04297	0	5.08621	2.31889	0.983332	7.07991	3.18301	3.09194	3.77966	5.13736	7.23213	6.47079	5.06011	7.44997
ABLIM1	88.1311	95.7775	116.747	241.747	84.0295	102.34	97.7682	107.914	111.659	69.0963	205.021	182.07	95.1584	203.349	151.522	95.357	526.562	493.342
ABLIM2	2.63946	1.59503	2.91808	0	2.52964	0	3.47775	2.87714	1.6954	0.657207	0	0	0	0.905435	1.14656	0	0	0
ABLIM3	24.1578	24.514	15.6603	0	0	0	12.7807	13.0116	13.6649	2.6587	0	0.558784	1.47295	5.94438	9.26066	0	0.589829	0
ABR	129.602	104.493	85.5483	14.7965	28.9612	25.7488	116.07	86.0567	119.085	39.4025	53.1563	25.257	59.5296	61.3925	68.6612	6.43413	20.7682	50.2369
ABRA	20.6236	16.1401	16.4871	22.6777	0	13.2672	17.3888	16.8764	18.1747	3.07692	4.91598	3.20369	16.6472	12.2824	22.0051	14.5547	0.558785	4.56394
ABRACL	29.5261	63.3263	33.5579	2.20209	2.39992	13.3981	55.5136	54.7516	42.8936	13.5325	10.9283	22.3141	57.3063	36.1977	46.171	10.5586	9.77874	13.6583
ABRAXAS1	111.484	176.763	129.538	46.3792	117.855	100.987	111.245	94.6452	92.9418	68.5586	52.7672	54.7794	137.04	96.0943	107.159	74.1849	41.5364	54.9687
ABRAXAS2	57.4865	68.2253	86.5696	88.1417	87.9861	70.4818	74.8151	93.1422	100.673	70.2016	68.6823	90.4857	80.1787	66.8251	89.8284	99.4815	92.3548	111.716
ABT1	39.9945	32.0714	58.0697	0	3.40529	16.2348	52.1228	36.6299	47.0982	7.10978	7.03799	10.5238	41.9375	43.146	31.2657	7.38733	12.2933	5.83916
ABTB1	0	0	0	0	0	0	0.434719	0.429425	0.644252	0	0	0.204887	0.750373	0.17715	0	0	0	0
ABTB2	21.1157	20.0518	38.932	0	0	1.44018	30.0391	6.87079	28.6183	2.41972	10.6454	3.53896	12.534	14.0146	14.3761	0	6.20873	4.69818
ABTB3	4.33945	9.22837	5.66593	2.54979	15.0806	0.261852	7.82494	5.84017	4.81493	0.746826	0	3.12919	5.78065	6.1609	5.4241	0.0366617	3.53897	2.78535
ACAA1	186.238	126.691	120.128	6.87672	0	3.0113	108.071	90.4368	104.674	1.91187	1.62687	1.04306	48.0239	56.4716	46.5679	0	1.98679	3.62431
ACAA2	343.398	525.808	296.598	10.373	16.6373	88.0695	282.306	284.494	322.77	18.7304	18.2493	14.3235	396.808	197.306	217.449	12.7583	11.2999	20.2022
ACACA	27.0209	14.792	25.9466	14.5068	3.01611	8.03012	35.1687	24.0478	29.466	25.9597	12.6967	12.9824	9.81043	24.2302	31.7949	11.0352	14.218	5.4029
ACACB	8.27627	1.61401	3.11262	0	4.47552	1.61475	4.1733	2.19007	11.1557	2.09111	2.36957	1.73223	3.33499	1.0629	3.96885	0	1.39696	0
ACAD11	19.0131	14.0514	18.0921	32.4133	38.496	26.9271	21.8664	5.11015	13.6649	35.2203	22.9884	33.6574	17.1474	15.4515	21.4318	17.5793	25.3626	48.6932
ACAD8	48.0471	32.4512	59.9179	10.4503	12.8752	7.24457	42.2981	43.4148	24.9902	9.23076	4.66841	8.41901	16.3415	20.5494	50.5808	0	4.78072	13.6918
ACAD9	34.9393	29.3941	41.7042	0	0.648626	0.261852	20.3883	17.5205	36.485	4.06273	0.0707335	0	2.77916	22.9902	19.3151	0	0	0.0671168
ACADL	0	0	1.24018	0	0	0	0	0	0.305172	0	0	0.968558	0	0.0393668	0	0	1.30383	0
ACADS	10.3789	2.43052	9.14331	0.0772665	0	3.92778	9.52034	2.10418	9.52814	0	0.0707335	1.60185	4.97469	4.15319	4.14525	0	2.94914	0
ACADSB	201.673	186.827	262.141	74.4849	99.0128	163.788	235.4	202.431	157.57	102.554	102.245	91.7709	284.947	303.222	234.736	156.747	174	179.772
ACADVL	18.6999	21.8177	24.9982	0	0.0972939	5.58617	30.9085	43.1572	62.0516	2.44959	11.6003	5.30844	15.2576	16.908	35.6315	0.0366617	9.49935	0.134234
ACAN	0	0	0	0	0	0	0	0	0	0	0	0.0186261	0	0	0	0	0	0
ACAP1	2.37104	0.47471	2.06697	0	0	0.261852	0.608606	2.10418	0.779884	0.029873	0	0	0.389082	0.511768	1.19066	9.18375	0	0
ACAP2	55.026	34.331	61.4255	50.5902	108.612	79.5157	38.2553	49.3838	54.3545	36.8036	84.4205	80.5766	38.2412	45.7835	61.1203	53.2878	61.3422	70.8082
ACAP3	9.75258	7.32952	5.71457	0.560182	0	1.48383	10.3463	9.49028	12.4103	0	3.04154	2.25376	5.05807	4.36971	5.60049	0	1.80053	3.35584
ACAT1	397.037	535.017	668.191	60.1713	80.0729	340.058	646.862	669.301	579.759	84.3017	61.7858	75.4917	578.815	542.336	492.314	95.1554	109.522	66.2443
ACAT2	141.323	140.761	158.5	0.0193166	25.6856	11.9143	112.027	73.8181	116.135	19.537	24.1909	16.6704	67.1445	63.5183	81.7143	0.146647	16.2979	13.6583
ACBD3	147.094	102.234	186.879	227.53	328.853	385.097	181.017	364.453	363.222	213.562	238.018	223.048	216.58	288.086	249.994	330.212	421.572	371.223
ACBD4	1.25262	2.50647	1.4104	0	0	2.1821	2.34748	0.128827	3.15344	0	0	0.726419	3.66849	0.373984	2.07262	0	0	0
ACBD5	0.984205	3.49387	2.23719	0	1.88102	3.27315	3.30386	1.67476	1.42414	4.33159	0.212201	2.90567	3.83524	2.22422	0.132295	1.92474	2.7008	1.17454
ACBD7	2.72893	14.0324	21.1561	0	2.27019	12.6125	10.8245	14.3857	10.681	2.59895	2.36957	0.502905	10.5052	6.92855	8.90787	1.81475	0	2.04706
ACCS	0.939468	2.20266	4.18258	0.17385	0	0.0872839	2.60831	1.50299	2.9839	2.09111	0	0.726419	3.22382	1.0629	2.51361	0.0183308	0.0310436	0
ACCSL	7065.52	3882.86	8661.58	13903.6	6043.19	9205.05	5603.7	7013.71	6743.93	9406.75	9770.85	8986.94	6541.06	8890.81	6844.55	2487.07	9457.04	8126.34
ACD	322.506	281.047	251.733	75.9722	51.6955	54.0724	206.274	122.171	218.842	51.6505	91.2109	110.08	107.692	136.307	137.234	37.9265	34.1169	31.7462
ACE	0.805259	0.398757	0.802471	0	0	0	0.434719	1.84653	0	0.029873	0.282934	0.130383	0	0.157467	1.14656	0	0	0
ACE2	0.0894732	0.265838	0.389077	0	0	2.00753	0.478191	1.33122	0.610344	0	0	0	1.22283	0.413351	0.52918	0	0	0
ACER1	1.8342	2.9432	2.65059	0	0	0	1.52152	1.54593	0.203448	0.0597461	2.22811	0	1.61191	1.12195	1.10246	0	0	0.872518
ACER2	1.16315	0.512687	1.65358	0	0	2.53123	0.521663	0	1.89885	0	0	0	0	0.826702	1.49934	0	0.745047	0.0335584
ACER3	3.75787	8.63973	9.24058	9.31061	0	4.58241	7.04244	8.97497	10.0368	0	1.69761	4.45164	1.52854	8.12924	7.54082	3.04292	6.23977	2.65111
ACHE	0	0	0	0	0	0	0	0.386482	0	0	0	0	0	0	0	0	0	0
ACIN1	45.2734	32.6031	34.6765	5.83362	33.1124	27.9309	28.3002	34.8693	41.0626	23.9582	23.8018	22.0533	29.7648	28.9543	31.6185	23.7934	11.8587	15.9067
ACKR1	0	0	0	0	0	0	0	0	0	0	0	0	0	0	0	0	0	0
ACKR2	0.13421	0	0	0.0193166	0	0	0.347775	0	0	0	0	0	0	0	0	0	0	0
ACKR3	0.26842	0	9.09468	0	0	0	5.5644	0.429425	2.50919	0	1.45004	12.405	0	0.275567	4.40984	0	1.42801	0
ACKR4	0	0	0	0	0	0	0	0	0	0	0	0	0	0	0	0	0	0
ACLY	73.7706	13.14	58.0697	7.49485	28.2801	0	56.2526	74.9346	58.8982	29.873	31.6179	18.4771	25.9851	27.5961	53.9764	12.6116	18.8124	32.2496
ACMSD	0	0	0.0729519	0	0	0	0	0	0	0	0	0	0	0	0	0	0	0
ACO1	152.06	120.368	103.762	31.7951	0	26.3597	126.286	135.269	155.332	14.6975	19.3456	14.9381	112.723	119.025	101.911	6.03085	41.288	1.97995
ACO2	284.39	129.52	229.166	31.7372	2.1729	19.5516	235.139	215.743	227.93	35.2502	32.8557	26.7657	72.008	182.603	161.312	0.0549925	40.7292	12.9871
ACOD1	3.44472	2.16468	0.218856	0	0	0	0.347775	0	0	0	1.98054	0	0	1.4172	1.27885	0	0	0
ACOT11	0	0	0.437712	0	0	0	0.260831	0	0	0	0	0	0	0	0	0	0	0
ACOT12	5.45786	6.58898	4.9121	0	0.162157	0.305494	1.91276	5.28192	2.06839	1.67289	0.707335	1.56459	3.05707	3.32649	3.39557	0.183308	4.50133	2.9867
ACOT7	39.6814	18.5327	16.8033	0	0	9.33938	13.5632	11.4656	28.3132	19.537	3.74888	6.16525	11.6447	11.0424	25.1361	0	3.47689	1.84571
ACOT8	12.6605	10.5006	4.03667	0	0	6.10987	6.04259	5.969	14.8517	3.28603	0	0.782297	7.08686	4.38939	9.87803	0	0.745047	0
ACOT9	307.34	449.816	432.265	36.8175	33.6961	709.793	369.598	375.789	262.075	289.141	247.391	266.428	567.615	437.817	390.094	433.304	307.673	305.046
ACOX1	0.984205	3.41791	4.96073	0	2.33505	0	4.78191	7.25728	3.62815	3.37565	0	1.93712	0.666998	1.04322	3.13098	0.0366617	2.98019	1.27522
ACOX2	0	0	0	0	0	0	0.391247	1.20239	0	0	0	0	0	0.0196834	0	0	0	0
ACOX3	6.12891	10.8044	4.62029	10.6241	0	7.24457	12.3895	12.0668	6.98505	0	1.83907	4.97317	10.1439	5.90501	14.9493	0	12.3864	11.9803
ACP2	2.3263	1.29121	0.194539	0	0.129725	0	3.91247	1.24533	1.01724	1.43391	0.424401	0.819549	0.277916	1.79119	7.40853	0	1.36592	0.335584
ACP3	0	0	0.462029	0	0	0	0	0	0	0	0	0	0	0	0.352787	0	0	0
ACP4	28.8551	27.837	15.8306	0	6.25924	7.37549	18.9972	17.4346	16.9201	4.30172	1.5915	6.277	10.7276	8.62132	14.5084	0	4.56341	3.62431
ACP5	0	0.455722	0.583616	0	0	0	0.347775	1.54593	3.96723	0	0.0707335	0	0	0.826702	0	0	0	0
ACP6	121.505	53.7942	82.3871	0	0	15.9293	71.033	35.084	74.7671	11.8297	35.0131	33.9554	36.8239	86.7447	69.94	4.89433	49.1731	45.6394
ACP7	3.04209	0.227861	1.1186	0	0	0	1.78235	0	0	0	0	0.0186261	0	0.236201	0.837869	0	0	0
ACRBP	0	0	0	0	0	0	0	0	0	0	0	0	0	0	0	0	0	0
ACRV1	2.01315	4.08251	5.03368	0	0	9.12117	3.91247	3.00597	6.06953	2.2106	6.64895	3.37133	30.1539	24.2696	28.0025	40.3828	10.6169	12.618
ACSBG1	14.5841	12.3235	31.1748	7.9005	9.66453	10.1249	18.3886	70.0392	24.2442	3.94324	15.9504	6.33288	19.5653	11.3376	45.0244	15.9112	11.2067	17.8866
ACSBG2	0.178946	0	0.63225	0	0	0	0.478191	0	0.135632	0	0	0	0	0	0	0	0	0
ACSF2	0.581576	0.721559	9.09468	1.64191	0	0	0.565134	0	2.50919	0	0	0	0	0.275567	2.02853	0	0	5.30223
ACSF3	0	1.74693	0.753837	0	0	0	2.04318	0	0.203448	0	0.0707335	0	0	0.433034	0.837869	0	0	0
ACSL1	11.0499	2.31659	10.4321	30.9259	7.75108	4.23327	12.6938	14.1281	2.17011	0.179238	3.50131	0.316644	5.47494	8.03082	12.9208	0.769895	8.81639	2.584
ACSL3	371.672	382.521	412.251	621.589	878.337	345.382	461.541	464.509	251.767	502.912	703.87	393.365	278.833	262.576	273.586	416.238	451.654	429.212
ACSL4	55.6523	47.3191	69.2071	119.068	107.121	134.155	51.5142	46.4208	46.1488	59.2681	144.792	195.593	61.9197	66.9629	94.6351	128.902	204.609	199.639
ACSL5	12.6605	5.92438	6.03069	0	0	0	3.56469	4.03659	0	0	0.954903	0	0.111166	3.54301	1.19066	0	0	0
ACSL6	11.0947	8.33591	16.8033	0	0	3.70957	17.2149	8.45967	12.2069	0	0.0707335	0.651914	1.44516	5.78691	7.98181	0	0	0
ACSM1	0	0	0	0	0	0	0	0	0.271264	0	0	0	0	0	0	0	0	0
ACSM3	6.71049	14.2983	17.9219	45.1236	32.4313	42.9437	12.5199	15.4163	7.69711	25.3622	25.7116	20.5632	22.4	19.9589	13.4059	39.5213	29.2121	33.6255
ACSM4	106.16	181.89	0.924058	0	0	0	0	2.44772	2.03448	0	0	31.7762	3.77966	101.015	1.27885	0.109985	20.2094	26.4776
ACSM5	0	0	0	0	0	0	0	0	0	0	0	0	0	0	0	0	0	0
ACSS1	0.0894732	1.10133	2.96671	0	0	0	0.652078	0	2.91609	0	0	0	0	1.00385	4.63033	0	0	0
ACSS2	13.7789	14.2223	18.9675	0.0386332	0	0	11.2157	10.2203	5.49309	0	1.1671	1.00581	2.83474	5.37356	4.93902	4.91267	1.73844	0
ACSS3	3.93682	0.493699	1.75085	0	0	0.21821	0.999853	1.46004	1.2546	6.12397	1.69761	1.41559	3.3072	0.511768	8.73148	0.0366617	4.81176	0
ACTA2	6.17365	9.87397	15.8306	29.9987	9.82669	4.58241	10.8245	8.67438	31.0936	77.0724	18.9212	16.4841	26.3742	40.036	29.149	12.135	17.3534	18.5242
ACTB	54.7128	12.6273	44.2089	4.8871	7.4592	33.7352	33.7342	63.7696	75.4792	22.823	20.5481	19.5202	23.6506	34.8199	68.3525	7.68062	44.082	12.2153
ACTBL2	0	0	0	0	0	0	0	0	0	0	0	0	0	0	0	0	1.49009	0
ACTC1	0	0	0	0	0	0	0	0	1.55977	0	0	0	0	0	0	0	0	0
ACTG1	981.208	940.724	1081.07	579.189	559.148	482.855	763.366	795.38	1095.87	398.088	500.794	386.026	443.665	604.142	862.741	266.035	692.149	536.398
ACTG2	0	0.11393	1.24018	0	0	0	0.0869438	0	0.067816	0	0	0	0.416874	0.747968	0	0.201639	0	0
ACTL10	0.805259	1.78491	2.18856	0	0	0.829197	1.60846	4.03659	0.135632	0	0	0	0	0.767652	1.85213	0	0	0
ACTL6A	343.89	525.276	582.084	504.338	428.677	861.405	475.495	429.682	397.741	554.145	668.184	539.953	621.142	442.226	483.186	516.416	403.505	530.189
ACTL6B	0.581576	0.531675	0.291808	0	0	0	0.260831	0.601194	0	0	0	0	0	0	0	0	0	0
ACTL7A	1.47631	0.0379768	0	0	0	0	0	2.23301	0	0	0	0	0	0.393668	0	0	0	0
ACTL7B	19.0578	9.03848	7.68427	0	0	9.2521	9.91159	7.64376	15.123	1.07543	1.87444	0.819549	9.53251	8.2867	10.5836	0.0366617	0.68296	0.805402
ACTL8	6.3526	3.37994	15.1983	0.424966	15.3076	5.32432	7.12939	5.19604	3.56034	2.71845	10.221	11.2502	5.66948	4.38939	2.51361	1.2465	15.8323	20.7055
ACTL9	0	0	0	0	0	0	0	0	0	0	0	0	0	0	0	0	0	0
ACTN1	65.2259	15.3996	64.5381	20.7847	20.2371	3.57864	43.1676	57.0276	48.7258	12.3973	35.6851	3.12919	19.1762	33.5208	24.3864	6.54411	14.1249	10.1011
ACTN2	6.26312	0.797513	1.84812	0	0	0	1.95623	1.20239	12.9868	10.3062	0.601235	1.2852	0.972706	2.89346	1.94033	0	2.35932	0
ACTN3	0	0	0	0	0	0	0	0	0	0	0	0	0	0	0	0	0	0
ACTN4	7.02364	3.72173	4.47439	0	1.68643	0.872839	7.08592	9.23263	9.90113	2.71845	2.36957	1.67635	7.19802	5.11768	11.4215	0.0916542	2.29723	4.02701
ACTR10	91.7547	114.234	107.555	140.181	95.6399	58.6112	93.4211	73.3028	125.154	111.934	108.753	124.311	74.148	75.9975	70.7338	105.604	83.0107	121.381
ACTR1A	34.313	19.3872	35.3817	11.1843	6.16195	2.92401	34.9949	14.4716	26.516	5.40702	21.7506	5.17806	9.72706	22.9508	29.5459	0	9.84083	10.0675
ACTR1B	30.1525	15.5515	18.6514	0	0	0.261852	14.737	17.3488	12.6816	0	0.141467	1.60185	1.80645	13.0894	13.891	0	0.68296	0
ACTR2	112.781	92.0938	181.966	209.856	107.413	177.972	169.193	284.88	224.742	152.801	164.173	114.756	224.111	345.798	205.631	219.897	420.827	326.053
ACTR5	2.54999	1.40514	1.06996	0	0	0	3.869	4.16542	4.17068	0	1.41467	0.689166	1.08387	1.47625	0	0.0366617	0	0
ACTR6	111.036	150.084	138.074	28.7238	25.3937	218.384	127.155	138.361	168.184	82.6288	65.7115	123.733	199.016	180.26	157.255	220.703	100.364	146.281
ACTR8	107.099	77.3398	78.8367	0	13.686	21.5591	81.6837	84.2102	75.8522	2.89768	36.2156	27.6784	72.0914	79.324	65.2215	38.2565	31.6335	23.256
ACTRT1	1.3421	0	0	0	0	0	0	0	0	0	0	0	0.111166	0.157467	0	0	0	0
ACTRT3	18.4762	8.71568	8.92445	0	0	1.3529	12.3025	13.0116	5.42528	2.03137	0.176834	1.13619	5.2804	11.3967	6.04148	0	3.04228	0.570493
ACVR1	110.902	60.4971	83.7002	217.582	107.867	196.04	71.2504	63.2972	63.4758	92.3375	127.285	84.6743	83.7083	59.0305	76.8194	186.095	80.434	93.6951
ACVR1B	16.7762	2.82927	8.0004	17.0373	10.2159	9.64487	9.34645	13.9563	11.1896	8.99178	14.1113	20.7309	8.97668	9.40866	7.93771	13.5465	7.91613	7.51708
ACVR1C	0.671049	0.0759536	0.340442	0	0	4.10234	0	2.79126	0.983332	2.38984	0	2.04887	0	1.90929	1.32295	0	5.06011	0
ACVR2A	20.713	22.4633	29.7887	22.1368	3.82689	18.0241	29.7782	36.0717	27.4994	18.1927	8.16972	18.0301	23.9286	20.4117	24.1218	0.109985	25.1764	28.6924
ACVR2B	4.33945	1.32919	0.729519	0	0	0	0.869438	0.687079	2.84827	0	0	1.86261	0	0.216517	3.48377	0	0	0.738285
ACVRL1	24.9183	24.6659	18.7973	0	17.8697	5.93531	30.6477	11.0362	18.6155	11.5907	7.21482	21.8484	7.83723	17.1836	24.4305	0.0366617	19.7127	13.5576
ACY1	244.709	141.748	169.711	7.74596	13.2644	15.8857	118.939	83.0937	149.093	35.1008	18.709	24.5492	104.885	65.2504	117.566	23.1885	23.469	15.6382
ADA	14.942	10.2537	16.6817	0	0	0.174568	8.78132	1.54593	5.76436	6.06422	0	4.93592	2.00099	3.83826	5.4241	0	0	0
ADA2	0.849995	0	0.389077	0	0	0	0.260831	0	0	0	0	0	0	0	0.176393	0	0	0
ADAD1	356.73	533.308	439.73	225.811	253.613	582.358	386.161	410.959	415.712	389.007	287.779	249.702	460.923	466.437	395.077	621.874	261.418	337.329
ADAD2	15.6131	2.06974	6.12796	0	9.08077	0	8.30313	6.74197	5.05229	2.6587	1.30857	0.745045	5.44715	1.7715	4.23344	0	0.0620873	0
ADAL	22.4578	42.591	22.4935	2.89749	22.1506	7.20092	24.8224	25.2072	18.073	3.70426	6.47212	5.71822	30.9042	26.356	29.2372	1.35648	11.2067	12.4837
ADAM10	19.9525	12.6463	26.1168	81.2843	12.1293	27.669	15.6499	42.513	22.3793	29.5145	19.77	12.3677	24.9013	29.0133	23.6367	18.5875	59.6348	70.2042
ADAM11	0.894732	0.550664	1.33745	0	2.20533	0	0.260831	0.472367	1.52586	0	0.141467	0.931306	0.555832	1.51562	1.05836	0	0	0
ADAM12	7.60522	20.2606	13.18	0.0386332	6.29167	5.14975	11.3896	11.0362	13.3258	0	5.62332	2.142	9.53251	12.184	7.58492	0.146647	8.25761	4.83241
ADAM15	0	0	0.0972693	0	0	0	0	0	0	0	0.0707335	0.0186261	0	0	0.661476	0	0	0
ADAM17	108.441	79.7323	124.116	90.7881	89.5753	93.0447	115.461	114.313	108.302	163.435	133.297	155.472	99.744	157.959	136.352	76.8979	159.099	155.879
ADAM18	0	0	0	0	0	0	0	0.987677	0	0	0	0	0	0	0	0	0	0
ADAM19	348.856	288.966	336.819	594.083	549.03	446.064	723.763	410.015	603.155	767.259	758.582	879.805	306.124	410.969	737.589	696.517	1146.75	784.059
ADAM2	0	0	0	0	0	0	0	0	0	0	0	0	0	0	0	0	0	0
ADAM20	0	1.10133	1.45904	0	0	8.99024	0.0434719	0	0.779884	0	0	0	0	0.846385	0	0	0	0
ADAM21	0	0	0	0	0	0	0	0	0	0	0	0	0	0	0	0	0	0
ADAM22	0.223683	0.911444	0.656567	0	0	0	0.173888	0.772964	1.08506	0	0.919536	0	0.778164	0.531451	1.49934	0	0.931309	0.771843
ADAM23	1.65525	0.47471	0	0	0	0	0.304303	1.15945	0	0	2.22811	0.707793	0	1.14164	0.926066	0	0	0
ADAM28	0	0.854478	0	0	0	0	0	0	0	2.41972	1.45004	0	0.611415	0.0393668	0	0	0	0
ADAM30	7.64996	6.89279	6.03069	0	0	4.93154	5.99912	0	0.135632	0	17.5773	0	3.89082	4.35003	2.7782	0	9.12683	6.2083
ADAM32	0	0	0.243173	0	0	0	0.652078	0.815907	1.96666	0	0.0707335	0	2.05658	0.610185	0.220492	0	1.08653	0
ADAM33	0	0	0	0	0	0	0.0869438	0	0	0	0	0.149009	0	0	0.661476	0	0	0.335584
ADAM7	0	0	0	0	0	0	0	0	0	0	0	0	0	0	0	0	0	0
ADAM8	0.26842	0.0379768	0	0	0	1.96389	0.217359	0.429425	0.067816	0	0	0.204887	0	0.0787335	0.220492	0	0	0
ADAM9	25.5893	25.1596	35.6249	75.103	15.2103	9.33938	25.3441	15.1157	23.1252	39.8805	29.6727	42.896	22.2333	35.5876	28.4875	3.72116	41.5364	45.8072
ADAMDEC1	0	0	0	0	0	0	0	0	0	0	0	0	0	0	0	0	0	0
ADAMTS1	0	0	0	0	0	0	0	1.1165	1.08506	0	0	0	0	0	0	0	0	0
ADAMTS10	0	0	0.316125	0	0	0	0	0	0	0	0	0	0	0	0.440984	0	0	0
ADAMTS12	144.947	130.279	131.265	30.2691	16.7346	43.9911	158.151	183.794	145.804	28.7976	41.1316	34.2907	137.124	154.278	102.441	88.043	50.9116	42.5185
ADAMTS13	0	0.0379768	0.243173	0	0	0	0	0	0	0	0	0	0	0	0	0	0	0
ADAMTS14	0	0.094942	0.36476	0	0	0	0.217359	0	0.067816	0.448095	1.09637	0	0	0.0787335	0.352787	0	0	0
ADAMTS15	0	0	0	0	0	0	0	0	0	0	0	0	0.0555832	0	0	0	0	0
ADAMTS16	0.26842	0	0	0.0386332	0	0	0	0	0	0	0	0	0	0.551135	0.352787	0.0366617	0	0.167792
ADAMTS17	6.79996	3.70274	0.899741	0	0	0	1.99971	0	3.66206	3.10679	0	1.47146	0	3.32649	2.8223	0	0.68296	1.91283
ADAMTS18	4.69734	11.2221	1.62926	0	5.44846	2.09481	4.21677	9.91971	3.56034	0	3.46594	0.949932	2.39008	4.13351	12.5239	0	0.68296	0.469818
ADAMTS19	11.2736	7.74727	7.17361	0	1.68643	4.01506	11.7374	9.36146	9.01953	0	5.09282	1.86261	9.50472	8.01114	9.43705	0	3.84941	1.97995
ADAMTS2	11.6315	2.35456	4.69324	0	0	0	9.4334	7.72964	7.32413	10.2763	2.44031	11.6972	0.833748	5.29483	4.23344	0	15.4287	1.54369
ADAMTS20	0	0	0	0	0	0	0	0	0	0	0	0	0	0.1181	0	0	0	0
ADAMTS3	0	0	1.53199	0	0	0	0.434719	1.84653	6.61206	0	0	0	0	0	0.396885	0	0	0
ADAMTS4	9.26047	8.37389	2.09129	1.13968	7.39434	3.18586	2.82567	0.34354	1.52586	14.0104	3.89035	6.23975	9.9216	8.42449	4.85082	8.76214	11.8897	7.81911
ADAMTS5	0	0	0	0	0	0	0	0	0	0	0	0	0.0555832	0	0	0	0	0
ADAMTS6	2.77367	3.09511	1.19155	0	7.4592	11.3033	1.99971	6.05489	4.34022	0.0896191	0	3.18507	3.22382	3.14934	4.85082	2.54799	0	2.44976
ADAMTS7	5.14471	7.17762	5.37413	0	5.05928	0	3.56469	3.73599	8.88389	0.716953	3.25374	2.30964	0.555832	1.7715	2.95459	0	8.72326	8.28893
ADAMTS9	5.05523	8.25996	4.52302	0	3.14584	3.70957	6.56425	5.53958	7.6293	4.60045	4.56231	7.74847	7.33698	4.40908	4.14525	20.8422	5.3395	4.36259
ADAMTSL1	19.4157	12.1716	16.0251	6.02678	0	6.54629	20.5187	9.83382	5.35746	6.33308	5.48185	9.29443	11.2556	17.0261	12.2152	4.54605	8.7543	2.51688
ADAMTSL2	0	0.0569652	1.09428	0	0	0.261852	0.391247	0.472367	0	0	0.424401	0.596036	0.0555832	0.275567	0.352787	0	0.869222	0.234909
ADAMTSL3	0.536839	0	0.36476	0	0	0	0.260831	0	1.01724	0	0	0	0.805956	0.157467	0.52918	0.0366617	0	4.83241
ADAMTSL4	0.715785	0	1.24018	0	0	1.44018	1.91276	0	1.93276	0.0597461	0	0.0372522	1.47295	1.02354	1.10246	0	2.29723	0
ADAP1	11.8552	5.31675	9.79988	0	0	1.92025	11.52	5.88312	5.89999	2.30022	3.46594	3.42721	3.66849	7.79462	6.04148	0	3.78732	2.34909
ADAP2	0	0	0	0	0	0	0.173888	0	0	0	0	0	0	0.216517	0	0	0	0
ADAR	5.90523	2.20266	7.53837	2.53048	0	2.00753	15.2152	21.1706	21.8028	17.7446	4.38548	8.17687	2.33449	14.1327	24.1218	0.0366617	9.21996	9.89973
ADARB1	5.41313	6.8738	3.72055	0	0	0.174568	7.52063	10.3921	5.05229	0	3.99645	0.298018	1.6675	2.93282	12.8767	0	5.86725	0.436259
ADARB2	0	0	0	0	0	0	0.0869438	0.944734	0	0	0	0	0	0	0	0	0	0
ADAT1	17.4473	26.9066	22.9799	0	0	32.2951	23.9095	23.0172	29.0591	5.88499	6.01235	12.2746	20.0377	26.1986	15.4785	0	10.4617	7.9869
ADAT2	2.77367	7.82322	6.3225	0	0	1.13469	2.21707	6.5702	5.59482	0	0.459768	1.04306	5.55832	1.6534	6.65885	11.6034	0	0
ADCK1	74.8443	57.0602	67.9183	0	9.79426	30.4184	79.0753	41.5254	102.233	12.3376	7.92216	14.3235	56.3336	54.4442	78.6274	0.0366617	16.9498	10.5709
ADCK2	2.86314	3.24702	6.37114	0	0	1.00377	1.78235	3.22068	2.64482	2.00149	0	0.186261	19.204	25.1947	11.3333	3.62951	5.92933	6.61101
ADCK5	44.1997	11.8488	29.1565	0	0	0.610987	31.0389	23.7472	31.1614	1.34429	0.282934	1.78811	3.3072	23.128	10.7159	1.63144	2.01784	2.75179
ADCY1	0.0447366	0	0	0.0193166	0	0	0	0	0	0	0	0	0	0	0	0.0183308	0.0310436	0
ADCY10	0.805259	2.10771	0.656567	0	9.24292	4.84426	2.17359	0.0858849	5.05229	0	0	3.29682	2.25112	2.48011	3.08689	0	1.58323	3.12093
ADCY2	18.8788	8.25996	10.2862	0.0386332	0.48647	9.64487	25.8658	8.2879	14.5126	9.88797	7.92216	11.157	11.0333	9.58581	20.1971	3.95946	15.9564	7.21506
ADCY3	6.8447	3.58881	6.66294	0	0	0.392778	8.12924	3.73599	4.84884	0.029873	0.495135	0.57741	1.08387	1.98802	10.1867	0.0183308	0.651916	0.234909
ADCY4	0	0	0.26749	0	0	0	0	0	0	0	0	0	0	0	0	0	0	0
ADCY5	2.50525	0.702571	3.84214	0	0	0	0.434719	0	0.33908	0	0	0	0.917122	0.511768	1.36705	0	0	0
ADCY6	1.87894	0	0.243173	0	0	0	0.304303	0.0858849	4.06896	0	0	0.0186261	0	0	0	0	0	0
ADCY7	5.05523	1.06335	7.75722	0	0	1.61475	6.25995	0.601194	0.67816	0	0	0	0	2.02739	3.43967	0	0	0
ADCY8	0.357893	1.17728	1.99402	0	0	0	0.217359	0	0.067816	2.92756	2.33421	0.0372522	0	0.0787335	0	0	0.745047	0
ADCY9	12.5262	8.27895	6.63863	32.6258	0.0324313	3.84049	8.47702	6.2696	1.52586	2.83794	0.99027	2.12338	1.9732	7.42063	9.43705	7.6073	2.35932	1.74504
ADCYAP1	20.8025	38.5844	29.0835	2.72364	40.0527	28.3236	26.6048	25.9372	31.7379	42.5392	41.4499	48.7073	40.0199	28.1669	24.3864	60.9134	53.1467	40.9413
ADCYAP1R1	0	0	0	0	0	0	0	0	0	0	0	0	0	0	0	0	0	0
ADD1	51.4471	25.2356	29.7158	32.9155	75.2731	30.9858	42.2112	59.5612	45.708	21.2995	33.6338	43.0077	20.8437	49.4643	37.0426	10.4119	32.1922	45.4716
ADD2	0	0	0.705202	0	0	0	0.347775	0	0	0	0	0	0	0.236201	0	0	0	0
ADD3	779.401	624.548	879.946	2374.92	3480.98	2158.62	780.407	992.014	719.188	2405.7	2101.78	2950.34	753.541	1020.98	909.132	1434.15	2605.58	2273.78
ADGB	1.65525	0.588641	0	0	0	0	0	0	0	0	0.778069	0	0	0	0	0	0	0
ADGRA1	0	0	0.194539	0	0	0	0	0.601194	0.271264	0	0	0	0	0	0.26459	0	0	0
ADGRA2	0	0	0	0	0	0	0	0	0	0	0	0	0	0.0393668	0	0	0	0
ADGRA3	87.3258	49.4268	109.525	148.835	51.1442	55.9926	117.939	122.944	128.274	68.7976	47.8866	35.0916	68.9231	85.4062	145.128	88.1713	112.719	98.4939
ADGRB1	0	0	0	0	0	0	0	0	0	0	0	0	0	0	0	0	0	0
ADGRB2	0	0	0	0	0	0	0.521663	0	0.881608	0	0	0.353896	2.25112	0.0393668	0	0	0.372524	1.30878
ADGRB3	13.6894	17.5453	21.302	11.6866	21.4695	25.836	15.6499	27.7838	13.9362	15.1158	15.9858	26.4491	16.0913	16.7702	10.3631	12.0617	24.5866	12.3831
ADGRD1	4.74208	1.70896	3.35579	0	3.37286	4.93154	5.60787	0	3.05172	4.8693	0.565868	0	2.94591	4.74369	2.8223	0.0183308	2.11097	0
ADGRD2	0	0.11393	0	0	0	0	0.260831	0	0	0.0597461	0	0.0186261	0.472457	0.413351	0	0	0	0
ADGRE1	0	0	0	0	0	0	0	0	0	0	0	0	0	0.275567	0	0	0	0
ADGRE3	0.357893	1.89884	0	0	0	0	0.999853	0.0858849	0.745976	0	0	0	0.611415	0.157467	0.926066	0	0	0
ADGRE5	4.11577	0.493699	3.06398	0	0	0	4.1733	5.28192	4.06896	0	0.176834	0.223513	1.19504	1.33847	3.79246	0	0.714003	0
ADGRF1	0	0	0	0	0	0	0	0	0	0	0	0	0	0	0	0	0	0
ADGRF4	1.25262	0.379768	0	0	0	0	0.391247	2.87714	2.1362	0.029873	0.141467	0	0	2.10612	4.45394	0	0	0
ADGRF5	0	0	0	0	0	0	0.869438	0	0	0	0	6.35151	0	0	1.14656	0	0	0
ADGRG1	16.6867	5.75349	20.0861	0	0.324313	0	15.3456	34.7405	22.2097	1.01568	1.52077	0	0.111166	9.15277	17.6393	0	0	1.94639
ADGRG2	18.8788	27.3813	19.9159	0.0386332	4.21607	11.5651	26.1266	23.0172	16.0724	9.17102	17.0468	16.0557	9.94939	24.8207	24.4305	18.9174	35.2035	43.6259
ADGRG3	0	0	0	0	0	0	0	0	0	0	0	0	0	0.0196834	0	0	0	0
ADGRG5	0.447366	0	0	0	0	0	0	0	0	0	0	4.19088	0	0	0	0	0	0
ADGRG6	0	0	0.607933	0	0	0	0.521663	0.772964	1.86494	0	0	0	0	0	0.26459	0	0	3.75854
ADGRG7	30.1972	88.0682	57.8266	71.4715	55.1657	57.6074	50.0361	45.8625	48.3189	49.3204	31.335	50.3092	81.5405	57.8101	65.7948	20.6222	47.3726	58.7608
ADGRL1	5.36839	2.14569	1.50767	0.0386332	0	0.349136	0.69555	1.46004	0.50862	0.0597461	1.20247	0.0745045	1.88983	0.0196834	0.52918	0	0.0620873	0.0335584
ADGRL2	25.9025	32.4702	20.6454	42.5545	39.3716	30.8985	26.257	22.416	38.316	20.5228	29.1776	7.86022	57.3896	30.4502	51.7274	92.1491	18.9056	56.0425
ADGRL3	0	0.607629	0	0	10.8645	7.11364	0	0	0	0	0	0	0	0	0.485082	0	0	0
ADGRL4	0	0	2.91808	0	0	0	0	0	2.67873	0	0	0	0	0.1181	0	0	0.403567	0
ADGRV1	21.9657	20.6594	15.0767	27.7387	70.4084	27.7563	16.6497	10.5638	17.1235	16.1016	29.1776	24.6424	21.0938	13.3453	18.1244	36.2034	50.4149	30.2697
ADH5	188.431	293.219	237.799	10.006	25.1991	58.6548	244.268	168.42	221.962	44.242	46.5427	41.6294	269.189	227.874	210.129	42.1609	57.0582	61.6468
ADH7	0.357893	0.11393	0	0	0	0	0	0	1.49195	0	0	0	0	0	0	0	0	0
ADHFE1	4.47366	5.35473	5.15527	0	11.6428	4.32055	2.95609	4.46602	3.42471	0	1.69761	0	4.69678	3.72016	5.5123	5.57258	0.714003	0.20135
ADI1	17.6262	11.8678	8.02471	0	11.2212	7.15728	18.8233	12.9686	19.904	1.82225	0.778069	0.614662	8.80993	5.4523	7.09984	2.40134	1.7074	0.402701
ADIG	0	0	0	0	0	0	0	0	0.983332	0	0	0	0	0	0	0	0	0
ADIPOQ	0	0	0	0	0	0	0	0	0	0.0597461	0	0	0	0	0	0	0	0
ADIPOR1	140.92	137.457	105.975	95.3082	69.9543	112.116	183.973	99.4547	108.98	102.136	167.214	172.329	35.5177	119.065	127.797	27.6062	193.433	156.214
ADIPOR2	164.452	80.4539	157.017	62.9722	76.3109	93.7429	206.274	189.204	135.123	65.8999	141.29	150.387	80.7901	103.357	105.042	16.901	158.54	109.803
ADIRF	56.9497	42.7999	19.9402	0	0.74592	1.8766	23.3444	15.2016	13.8684	1.64302	0.212201	0.596036	13.6457	8.46385	23.9454	0	0	0
ADK	21.8762	31.4258	32.9986	72.051	47.1551	40.9798	31.8649	48.0956	50.0143	41.0455	49.7964	47.9436	43.7995	33.324	37.8364	47.8618	35.607	40.8741
ADM	7.73943	14.9439	150.184	0	0	0.610987	23.2575	258.857	163.097	0	4.31475	2.38414	6.25311	5.66881	177.364	0	0.931309	3.82566
ADM2	0.0894732	0.151907	0.243173	0	0	0	0.173888	0	0	0	0	0	0.222333	0.0393668	0.176393	0	0	0
ADNP	11.4973	10.3487	8.63265	2.58843	2.5945	5.19339	13.0416	16.2752	19.0563	5.97461	6.68432	3.7811	6.05857	6.8695	17.7275	38.4398	5.09116	13.5912
ADNP2	25.3656	3.96858	17.8732	21.7698	21.8911	26.4034	23.2575	8.71732	38.8925	25.4518	18.2493	28.5911	29.8482	33.0484	45.289	54.5343	81.9241	64.8348
ADO	0	0	0.437712	0	0	0	0.260831	1.4171	0.203448	0.477968	0.0707335	0.130383	0	1.10227	0.52918	0	0.900265	0
ADORA1	0	0	0	0	0	0	0	0	1.05115	0	0	0	0	0	3.30738	0	0	0
ADORA2A	0	0	0	0	0	0	1.3911	0.34354	0	0	0	0	0	0.236201	0	0	0	0
ADORA2B	647.025	679.386	780.61	925.536	1288.3	871.748	876.48	1017.52	705.151	1042	1055.24	923.334	862.123	993.912	849.996	727.551	1253.23	1335.83
ADORA3	0	0	0	0	0	0	0.260831	0	0	0	0	0	0	0	0	0	0	0
ADPGK	135.641	154.661	203.317	216.385	231.657	181.114	508.577	213.209	278.995	275.19	268.151	229.343	163.609	182.76	338.543	124.301	224.228	228.164
ADPRH	0.760522	0.721559	0	0	0	0	0.0434719	0	0.745976	0	0	0	0	0	0.396885	0	0	0
ADPRM	30.0183	30.8941	47.0297	0	12.7455	41.1107	52.8618	47.4944	55.5752	22.0762	13.8991	30.8635	90.6006	41.7681	57.6366	21.722	30.3296	37.7196
ADPRS	7.11312	8.46883	7.587	0	3.47015	0	8.82479	3.90776	4.91666	0	1.30857	0.931306	3.61291	3.42491	4.67443	0	0	0
ADRA1A	2.41578	4.48126	3.69623	0	0	0	3.82553	4.59484	0.745976	0	2.61714	1.84399	2.16774	1.35815	1.80803	0	0.838178	0
ADRA1B	0	0	0	0	0	0	0	0	0	0	0	0	0	0	0	0	0	0
ADRA1D	1.78946	3.15208	2.89376	0	0	0	1.56499	0.901792	2.47528	0	0.282934	0.987184	1.22283	0.17715	1.23475	0	0	0
ADRA2A	0	0	0	0	0	0	0	0	0	0	0	0	0	0	0	0	0	0
ADRA2B	0	0	0	0	0	0	0.347775	0	0	0.029873	0	0	0	0	0	0	0	0
ADRA2C	0.178946	0	0.218856	0	0	0	0.347775	0	0	0	0.0707335	0	0	0	0	0	0	0
ADRB1	0	0	0	0	0	0	0	0	0	0	0	0	0	0	0	0	0	0
ADRB3	0	0.417745	0.194539	0	0	0	0.478191	0.17177	1.55977	0	0	0.298018	0.861539	0.531451	0.0881967	0	0	0
ADRM1	415.334	229.532	293.072	30.5396	40.7662	40.8489	250.963	224.933	241.866	37.6699	32.8557	43.5479	129.62	213.939	197.605	20.2189	55.9406	71.7479
ADSS1	6.17365	1.51907	2.31014	0	0	0.654629	1.21721	2.40478	4.06896	0	0	0	0.861539	0.354301	1.23475	0	0	0
ADSS2	5.81576	15.1148	9.77556	2.70433	1.81615	16.2348	9.86812	2.87714	11.7661	7.49813	9.37219	2.29101	20.0099	7.28285	12.1712	0.0366617	4.56341	5.90628
ADTRP	0	0	0	0	0	0	0	0	0	0	0	0	0	0	0	0	0	0
AEBP1	0	0	0	0	0	0	0	0	0	0	0	0	0	0	0	0	0	0
AEBP2	8.94732	12.9501	15.0038	0	24.9397	33.7352	15.6064	31.6915	17.1914	11.4414	18.3907	16.093	24.7345	19.5653	15.8313	21.3921	25.1764	17.3833
AEN	0	0	0	0	0	0	0.217359	0	0	0	0	0	0	0	0	0	0	0
AFAP1	8.1868	5.08889	7.587	1.89303	0	19.1588	6.47731	5.62546	3.69597	10.3659	11.3174	9.87184	0.611415	2.51947	4.71853	0.0366617	8.0403	7.34929
AFAP1L1	0.715785	1.25323	0.462029	0.0193166	0	0.960123	1.65193	0.17177	0	1.46378	0.530502	1.41559	3.27941	3.03124	2.95459	0	0.558785	1.24166
AFAP1L2	36.9972	19.4251	29.9589	44.0805	33.6313	22.9993	31.4736	37.4458	16.0724	14.6378	42.2279	30.7704	24.7067	40.6659	24.651	19.7973	95.0556	62.2844
AFDN	48.1366	29.3561	28.354	73.5384	53.2522	53.7669	81.8575	54.6658	59.2373	50.9335	31.052	65.6571	39.3529	27.1827	148.7	71.1603	76.3363	54.7002
AFF1	71.5785	42.7999	84.3568	115.011	37.5879	46.9587	100.29	105.81	134.886	101.777	89.2304	162.941	76.01	112.983	133.662	37.7432	169.653	171.651
AFF2	0	0	0.26749	0	0	0	0	1.37416	0.067816	0	0	0	0	0	1.76393	0	0	0
AFF3	10.6473	30.6093	15.9278	0	0	13.3544	20.9534	10.435	20.8534	0	5.02208	3.98599	19.732	15.3137	14.332	3.48286	4.74968	2.38265
AFF4	2.63946	1.34818	8.46243	0	0	5.76074	4.73843	24.1337	14.9873	2.68857	6.96725	0.260766	0.361291	2.63757	7.36443	11.1635	4.00463	0.167792
AFG1L	17.671	29.2991	32.7311	96.9308	55.2305	47.7443	28.7784	28.1703	35.3321	60.702	35.4021	46.5653	44.9668	22.813	26.9441	131.487	26.5113	42.4178
AFG3L2	176.799	82.9224	147.849	115.726	98.429	44.3839	201.275	150.256	183.849	86.9604	103.589	73.3683	88.8775	162.211	135.162	47.0369	89.7471	80.1039
AFM	0	0	0	0	0	0	0	0	0	0	0	0	0	0	0	0	0	0
AFMID	0.447366	0	0	0	0	0	0	0	0	0	0	0	0	0	0	0	0	0
AFP	0.715785	1.12032	3.18557	0	0	1.78932	2.30401	0.601194	3.56034	2.41972	1.061	0	0.666998	0.551135	0.793771	0	0	0
AFTPH	14.3157	12.8362	15.6603	5.62114	22.5398	15.5365	21.9533	35.7711	17.9034	31.6654	10.3978	13.8578	21.1216	23.2461	34.5731	35.1952	18.9677	22.5512
AGA	19.863	25.7103	10.189	0	0	6.45901	8.60743	13.6986	11.6304	0	1.55614	0.223513	11.9782	9.09372	15.4785	0	1.24175	1.67792
AGAP1	12.8394	11.2601	11.3805	4.59735	12.259	3.0113	19.4319	13.6986	4.10287	6.84092	4.91598	5.0663	6.30869	7.38127	10.6718	2.65797	5.74307	6.07407
AGAP2	1.07368	1.15829	1.79948	0.0193166	0	0	3.0865	0.558252	1.86494	0	0.0707335	1.62047	2.25112	1.2991	0.661476	0	0	0
AGAP3	7.78417	3.34196	3.89077	0	0	0	5.52093	3.90776	10.3419	2.9873	0	1.58322	1.88983	3.14934	1.67574	0	0	0
AGBL1	0.13421	1.10133	1.77516	0	0	0	1.13027	3.47834	0.101724	0	0.530502	1.00581	0	0	0	0	0.372524	0
AGBL2	29.4814	34.1412	45.9597	75.1223	93.1103	50.581	53.9921	42.1695	40.4522	148.23	96.3745	134.052	76.6214	58.0857	39.468	124.43	119.828	115.307
AGBL3	2.72893	1.76592	2.21288	0	0	0	1.17374	2.44772	1.15287	0	0.954903	0	0.861539	0.885752	3.08689	0	0.589829	0
AGBL5	7.11312	1.65199	1.67789	0	0	0	4.73843	4.2513	1.35632	0	0	0	3.3072	3.87763	1.14656	0.806557	0.124175	0
AGER	0	0.455722	0	0	0	0	0	0	0	0	0	0	0	0	0	0	0	0
AGFG1	91.7995	88.5429	103.276	43.8487	34.0853	41.6344	171.975	101.43	123.798	59.8058	44.4914	35.3338	45.4392	66.9038	174.938	21.2454	88.7537	72.8889
AGFG2	2.23683	0.246849	3.72055	0	2.56207	0.829197	2.08665	4.42307	3.59425	1.43391	0.636602	2.94293	0.861539	2.49979	2.20492	0	1.05548	0.771843
AGGF1	42.455	34.2931	45.7165	102.803	45.566	44.9949	60.9476	44.4884	42.6563	45.3473	46.5427	39.1335	39.1583	43.1853	31.7949	20.0906	66.8369	61.6132
AGK	68.9391	79.2196	49.1453	82.1342	87.4348	150.477	145.674	100.314	84.2614	175.862	169.265	84.4695	67.5614	78.7926	139.615	18.8808	97.2907	92.6883
AGL	5.94997	1.84188	16.0251	31.0225	5.25387	2.96765	5.91218	13.3551	12.0712	11.3816	8.98316	14.2676	7.72606	8.73942	19.4474	0	16.4531	15.0677
AGMAT	9.57363	14.8489	4.42575	5.09959	11.9672	1.57111	8.52049	3.77894	6.10344	0	7.67459	1.26658	3.66849	6.29868	5.82098	0	0.931309	1.6108
AGMO	4.38419	4.36733	3.33147	7.45621	0	0	2.7822	1.76064	1.39023	4.8693	1.061	5.90448	7.97619	4.35003	2.6018	1.83308	5.24637	3.3894
AGO2	34.984	14.3742	29.0835	9.94806	26.1721	9.68852	39.1247	38.4335	61.6786	50.6945	48.8769	67.9853	25.4293	40.6462	71.3512	6.56244	67.6441	56.7473
AGO3	7.8289	9.41825	18.8702	0	19.6534	10.4304	13.911	9.74794	13.8345	12.9649	12.8028	17.7321	11.8114	8.58195	6.87935	0.953204	3.50793	6.84591
AGO4	0.671049	0	2.72354	0.0193166	0	3.75321	0.912909	0	1.22069	0	2.05127	5.15944	0.0555832	0.314934	4.93902	0	4.06672	0
AGP	0	0	0	0	0	0	0.217359	0	0	0	0	0	0	0	0	0	0	0
AGPAT1	5.05523	1.68997	2.43173	0	0	6.54629	6.60773	1.84653	2.64482	5.49664	4.88061	1.58322	0	0.669235	0.837869	8.06557	0.931309	0
AGPAT2	1.07368	0.398757	0.291808	0	0	0	3.43428	0	0	0	0	0.763671	0	0.236201	0.617377	0	0	0
AGPAT3	23.5314	23.2608	12.2802	11.8218	3.92419	2.40031	28.9088	23.0601	28.5844	23.9582	17.1529	11.3247	10.7276	20.8644	7.93771	0.0733234	17.9122	5.67137
AGPAT4	0	0.132919	0	0	0	0	0	0	0	0	0	0	0	0	0	0	0	0
AGPAT5	52.8339	100.961	61.8146	146.014	106.18	53.636	113.983	60.3342	131.461	69.5444	110.097	112.483	27.208	46.0985	76.0256	119.315	131.873	71.0096
AGPS	172.996	169.472	188.97	273.388	316.205	138.651	307.998	241.036	251.19	178.461	147.338	212.431	186.454	215.946	304.411	167.471	263.25	214.707
AGR2	33.3735	44.167	29.6671	0	7.23218	65.3757	25.3876	15.0728	24.6511	5.07841	1.23784	5.86723	35.6288	17.1836	29.0608	3.24456	1.17966	3.05381
AGR3	0.671049	0.987397	0.583616	3.18724	0	2.92401	1.21721	1.15945	1.18678	0	1.62687	1.58322	1.9732	0.708602	1.19066	0	1.95575	0.872518
AGRN	1.43157	0	1.70221	0	0	0	0.869438	0	1.6954	0	0	0	0	0.570818	2.20492	0	0	0
AGRP	2.46051	4.17745	8.1463	7.16646	2.39992	0.698271	8.6509	9.1038	4.27241	3.37565	0	1.15482	11.6447	7.14507	5.24771	0	0.186262	1.00675
AGT	58.3812	79.2956	47.6619	0	20.2047	7.98648	55.0789	19.1953	27.0925	6.00448	5.30502	9.53657	35.2397	40.1541	26.018	0	6.23977	7.5842
AGTPBP1	5.54734	7.15863	6.24955	0.0386332	40.4418	0	2.17359	10.2203	1.05115	2.80806	1.1671	2.90567	3.02928	5.31451	2.20492	1.02653	0.0620873	7.48352
AGTR1	0	0	0	0	0	0	0	0	0	0	0	0	0	0	0	0	0	0
AGTR2	0	0.227861	0	0	0	0	0	0	0.745976	0	0	0	0	0	0	0	0	0
AGTRAP	16.2394	15.2097	15.8306	0	7.49163	5.14975	16.8671	11.2939	8.10401	0	1.52077	2.75667	7.72606	9.78264	10.9364	0	1.58323	1.7786
AGXT	0	0	0	0	0	0	0	0	0	0	0	0	0	0	0	0	0	0
AGXT2	0	0	0	0	0	0	0	2.66243	1.62758	0	0	0	0	0	0	0	0	0
AHCTF1	30.6893	10.0259	24.755	76.1075	38.2689	41.2853	16.0846	24.2195	20.2092	26.3779	23.2006	39.3756	20.3712	30.4699	25.7534	18.4225	23.469	28.9945
AHCY	43.5734	7.34851	24.1228	0	9.24292	9.64487	12.0852	5.92606	20.9551	0	2.86471	6.2025	12.9231	9.86137	21.6523	1.04486	1.39696	2.11418
AHCYL1	6.71049	0.797513	2.45605	0.386332	0.0648626	0	1.65193	1.46004	1.59368	1.04556	1.55614	1.06169	0.666998	2.02739	0.837869	0.0366617	2.2041	2.584
AHCYL2	15.3446	17.1086	24.2687	12.5751	0	5.23704	19.2146	12.9257	12.8511	9.67886	6.47212	6.6309	18.2591	14.6838	13.8028	26.3781	9.06474	7.71843
AHDC1	0	0	0	0	0	0	0	0	0.135632	0	0	0	0.0555832	0	0	0	0	0
AHI1	16.1499	21.324	21.302	29.3999	44.8201	43.2055	21.3882	21.0847	17.3948	21.0904	31.8655	27.4176	11.1166	15.8058	23.0193	49.4566	8.31969	13.5576
AHNAK	0	0	0.656567	0	0	0	0.173888	0.34354	0	0	0	0	0	0	0	0	0	0.0335584
AHR	10.692	8.94354	21.0345	27.4489	19.2966	9.99401	29.9521	36.8017	71.851	24.0179	21.4676	25.8531	18.1757	27.2024	43.3487	0	24.0899	43.9615
AHRR	0	0	0	0	0	0	0	0	0	0	0	0	0	0	0	0	0	0
AHSA1	360.845	297.757	344.601	390.563	873.018	462.779	328.952	277.752	309.444	641.912	596.673	696.58	361.402	324.205	349.303	407.623	494.121	549.72
AHSG	12.4368	33.7804	7.05202	16.96	0	4.3642	10.4333	10.1774	25.6683	16.6691	10.61	9.4807	16.5638	14.3295	22.402	0	6.98482	2.1813
AHSP	0.0894732	2.14569	0.340442	0	0	0	1.6954	0	0.474712	0	0	0	1.11166	0.826702	0.26459	0	0	0
AICDA	0.26842	3.36095	2.16424	0.0386332	0	6.80815	4.39066	2.06124	5.18792	0	4.56231	0	10.6164	3.38554	0.970164	0	8.50595	0.536934
AIDA	8.32101	7.55739	10.9914	9.56172	7.94567	6.80815	9.08562	8.45967	7.49367	5.52651	4.84525	3.89286	7.44815	6.94823	9.70164	9.73368	7.88508	7.44997
AIF1	0	0	0	0	0	0	0	0	0	0	0	0	0	0	0	0	0	0
AIF1L	0.402629	0.0379768	0	0	0	0	0.0869438	0	0	0	0	0	1.44516	0.0787335	2.51361	0	0	0
AIFM1	53.326	66.7632	69.4989	33.1666	32.8529	38.1431	35.9512	51.9604	57.2028	25.6311	58.0369	54.7608	37.3797	37.0441	57.1956	53.3427	21.3891	29.1287
AIFM2	1.11841	2.2976	9.45943	0	0	0	2.65178	1.15945	5.86608	0.0597461	0	2.19788	0	0.826702	6.30607	0	0	0
AIG1	5.23418	18.6656	5.95774	15.7237	3.08097	5.06247	10.9114	8.37378	9.90113	10.3958	10.2917	24.4747	11.2278	8.46385	7.80541	7.91892	13.504	9.42991
AIMP2	492.639	566.462	507.746	158.164	233.57	86.5856	407.158	407.223	421.781	98.0731	130.928	130.513	371.351	423.449	477.894	54.6626	93.4103	120.71
AIPL1	0	0	0	0	0	0	0	0	0	0	0	0	0	0	0	0	0	0
AIRE	0	0	0	0	0	0	0	0	0	0	0	0	0	0	0	0	0	0
AJAP1	0.26842	0	0.194539	0	0	0	0	0.17177	1.55977	0	0	0	0	0	0.352787	0	0.620873	0
AJM1	2.41578	0.455722	0.413394	0	0	0	1.30416	1.88947	2.23793	1.46378	0	0.949932	0	0.649552	2.07262	0	0	0
AJUBA	39.2787	34.0462	38.47	72.0703	76.1812	104.217	42.3851	43.2001	62.0516	56.8782	81.0606	76.5906	68.3673	80.2098	68.9699	47.4036	107.194	109.535
AK1	0.178946	1.46211	3.69623	0	2.10804	1.26562	0.608606	1.93241	0.033908	0	0	0.0186261	0.805956	0.570818	0.352787	0	0	0
AK2	162.662	196.834	263.551	135.815	228.089	112.334	167.062	226.049	185.884	133.144	140.512	155.36	234.533	246.023	225.387	163.786	138.982	127.858
AK3	1.47631	1.1393	1.1186	0	0	0.567345	4.60802	0.601194	2.67873	0	1.98054	0.540157	0	1.92897	1.98443	0	1.95575	4.89953
AK5	2.14736	1.34818	3.74487	0.135216	0	3.14222	0.304303	0.944734	4.95057	0.0896191	0	0	0.389082	0.551135	2.11672	4.50939	2.11097	1.10743
AK6	61.3339	121.925	70.9093	44.3316	59.3169	71.4855	79.7709	62.9536	76.6321	74.9514	70.0616	59.6036	85.876	65.7425	72.0126	93.469	33.3719	34.2296
AK7	2.95261	3.34196	5.64162	0	0	0	3.95594	4.5519	5.05229	1.85213	3.67814	0	6.75336	2.28327	3.39557	4.96766	1.49009	2.9867
AK8	9.43942	10.9943	9.31353	3.95991	5.15658	2.74944	6.30342	4.80956	11.1218	4.92905	2.79398	2.86842	6.36427	4.60591	7.62902	0	6.08455	1.14099
AKAP1	29.7498	13.045	13.6177	0.154533	11.5131	6.32808	15.1282	12.1957	14.0718	4.51083	5.94162	8.66115	7.03127	13.8768	23.7249	4.25276	2.82497	4.53038
AKAP10	45.8997	51.4016	111.252	107.42	56.4629	59.2658	91.1605	138.017	85.5499	60.7916	89.584	68.3392	46.6621	157.191	71.9685	38.5681	396.396	350.853
AKAP11	160.336	123.064	214.454	153.528	311.568	328.537	171.018	262.078	301.578	268.051	268.045	335.475	307.264	281.394	306.792	430.958	371.499	301.187
AKAP12	6.3526	3.6078	2.3831	0	0	4.3642	2.86914	5.06721	7.35803	2.09111	5.30502	4.50752	5.36378	3.46427	6.39426	9.53204	1.11757	3.65787
AKAP13	21.3841	7.0447	4.42575	28.4341	3.27556	7.94284	8.73785	11.2939	11.6643	1.37416	5.48185	3.37133	7.5871	3.66111	6.70295	10.8702	8.35074	0
AKAP17A	8.63416	1.51907	5.73889	2.47253	3.56744	2.96765	8.3466	3.47834	6.81551	1.82225	3.43058	2.60766	1.19504	6.6333	10.9364	1.63144	5.71203	1.81215
AKAP3	0.492102	0.493699	0.875423	0	0	0	0.260831	0	3.42471	0	0	0	0	0.354301	0	0	0	0
AKAP4	0.26842	0.094942	0	0	0	0	0.608606	3.34951	0.474712	0	0	0	0	0.570818	0	0	0	0
AKAP5	1.25262	0.227861	0.462029	0	0	0.261852	0.521663	0	0	0	0.424401	1.99299	0	0	0.749672	0	0.931309	0
AKAP6	6.97891	6.53201	1.70221	0	0	1.22197	3.43428	14.7293	2.57701	2.92756	5.16355	3.37133	4.44665	2.49979	7.58492	23.8668	11.6414	2.95314
AKAP7	0.626312	1.27222	0.559298	0	0.616195	0	1.34763	0.772964	0.33908	0.537714	0.318301	0.391149	0.0555832	0.0787335	0.970164	5.4076	0.186262	0
AKAP8	27.2446	22.995	45.8625	36.5277	1.97831	62.2771	32.1692	39.55	31.3988	9.88797	37.4534	13.0755	24.1509	43.7365	41.7612	5.6459	78.1679	48.6261
AKAP8L	12.4815	10.8614	14.7363	17.5974	11.7726	0	12.346	12.9257	12.6816	23.9283	16.3748	16.2979	6.78115	5.15705	11.201	0	3.84941	2.85246
AKAP9	122.086	122.684	87.4451	990.131	331.448	249.108	60.2085	101.688	68.9349	524.929	447.956	589.815	97.1316	108.829	67.2941	720.494	209.203	192.021
AKIP1	314.275	302.2	305.231	668.934	724.418	546.79	308.868	281.488	333.214	851.441	454.711	737.147	362.43	346.723	315.171	431.361	436.07	451.159
AKIRIN1	71.7128	122.589	113.951	131.681	104.818	167.236	128.503	127.324	109.252	77.4608	93.2975	132.432	95.6309	90.6813	90.4017	96.3102	120.046	144.939
AKIRIN2	257.951	297.434	300.586	471.538	370.884	386.188	375.162	321.897	299.441	367.468	368.168	361.458	280.362	283.441	316.274	399.191	335.706	363.102
AKNA	1.02894	2.05075	3.03966	0	0	1.70204	2.82567	1.28827	2.20402	0	0.212201	0	0.944914	0.17715	4.49803	0	0	0
AKR1A1	90.2784	76.0106	81.5116	0.0193166	0	36.1355	53.34	40.5377	59.6781	0.029873	4.10255	6.66815	49.0522	46.0985	51.7274	0.0366617	1.33488	6.44321
AKR1B1	2614.94	3156.82	2837.64	1656.73	2726.24	1676.81	2645.92	2064.16	2543.71	2075.94	2279.03	3229.9	2214.13	2419.64	2202.14	1089.4	1688.03	1842.89
AKR1D1	0	0.208872	0	0	0	0	0.217359	0.214712	0.203448	0	0	0	0	0	0	0	0.496698	0
AKR1E2	0.984205	0.0379768	0	0	0	1.48383	1.13027	0.558252	0.16954	0.597461	0	0	1.61191	2.02739	1.58754	0	0	0
AKT1	8.14206	1.72795	4.42575	0	1.78372	1.00377	8.95521	4.16542	7.56148	3.13667	5.26965	4.58203	0.666998	5.03895	1.54344	0	6.64334	4.73173
AKT1S1	15.3894	9.45623	15.4901	2.39526	2.91882	4.18963	20.1275	13.0545	19.7005	3.37565	4.98672	4.88004	6.44765	12.184	12.7885	0.476602	3.25958	4.89953
AKT2	0.805259	1.17728	0.680885	0	0	0	0.478191	2.96303	3.25517	4.69006	3.96108	0.745045	0	2.02739	6.43836	0	0.651916	3.95989
AKT3	51.2681	47.8508	57.0484	125.693	92.1698	147.03	56.0352	68.9227	75.2418	154.712	113.068	128.669	90.5172	95.1495	54.2851	174.895	231.399	188.229
AKTIP	252.493	405.232	349.975	288.436	384.603	321.205	266.483	386.225	267.67	495.832	356.851	260.226	417.985	339.558	238.484	535.407	244.531	271.387
ALAD	109.291	73.2952	62.6657	0	19.102	8.24833	41.9938	25.7655	56.1516	0.238984	1.76834	7.00342	45.1613	41.4926	48.7287	0.0733234	6.11559	1.44301
ALAS1	0	0.417745	4.74188	0	0	0	0.912909	12.0239	2.91609	0	0	0	8.72656	2.46042	11.642	32.3906	1.95575	7.91978
ALAS2	1.29736	2.92421	2.6749	0	2.43235	0	3.34733	0.257655	3.25517	7.94622	0	0	0.778164	0.807019	0.308689	0	0	1.04031
ALB	2.23683	11.9057	11.5264	0	0	8.51018	7.17286	11.5086	6.67987	4.18222	7.56849	4.9918	7.97619	3.66111	6.43836	11.9334	2.04888	0.503376
ALCAM	0	0.0759536	0.0243173	0	0	0.0872839	0.347775	0.558252	4.98447	0	0	0	0.0277916	0.0393668	0.52918	0.0549925	0	0.0671168
ALDH16A1	1.92367	0.379768	1.4104	0	0	0.392778	0.565134	2.14712	2.03448	0	0.318301	0.298018	0.0833748	0.944802	0.0881967	0	0	0
ALDH18A1	79.5417	49.8825	90.4604	136.511	39.3067	51.5412	51.1229	86.9155	56.6942	98.342	53.7221	42.3372	56.5559	71.9428	59.4887	57.4122	91.7339	74.9695
ALDH1A1	48.8524	27.2484	52.8658	0.0386332	3.95662	0	56.47	33.4951	75.2079	19.2084	24.4384	23.7483	43.3827	53.5388	58.9595	21.6671	41.8468	32.2832
ALDH1A2	20.2209	26.1091	17.0951	8.75043	8.0754	10.2995	23.953	9.23263	24.7528	3.64451	18.4615	5.25257	9.2546	13.6996	16.3164	10.8335	21.1097	11.6783
ALDH1A3	2.72893	14.8869	8.75423	3.32246	0.0648626	23.9158	8.17271	3.73599	5.59482	9.02165	9.5844	13.5784	10.3107	7.79462	10.2308	11.6951	13.7523	7.81911
ALDH1L1	0	0	0.462029	0	0	0	0.521663	1.63181	0.067816	0	0	0	0	0	0.352787	0	0	1.14099
ALDH1L2	0.402629	0.645606	0.924058	0	0	0	0.217359	1.84653	1.11896	7.34876	0	0	0.0277916	0.433034	2.7341	0	0	0
ALDH2	18.2525	6.39909	14.104	0	0	5.28068	13.085	16.6187	17.8017	7.22927	7.32092	6.87304	5.08586	7.00728	8.37869	0	10.5548	2.78535
ALDH3A1	0.223683	0	0.194539	0	0	0	0.521663	0	0	0	0	0.0186261	0	0.314934	2.07262	0	0	0
ALDH3B2	0.402629	0	0	0	0	0	0.260831	0	2.33965	0	0	0	0	0	0.926066	0	0	0
ALDH4A1	15.2104	1.65199	2.28583	0	0.227019	0	3.99941	0.17177	5.45919	0.418222	0.0707335	0	1.38958	3.93668	3.74836	0	1.86262	1.37589
ALDH5A1	15.4341	17.8491	10.8942	0	8.72402	4.66969	17.9539	13.6557	17.3609	2.09111	1.80371	5.0663	10.2829	10.7078	16.8897	0	0.745047	0.436259
ALDH6A1	1.20789	0.569652	0.26749	0	0	0	0.69555	0.51531	0.101724	0	0	0	0.444665	0.137784	1.63164	4.96766	0	0
ALDH7A1	175.054	132.33	191.791	97.858	36.6474	144.106	140.023	142.741	121.831	22.6736	50.1855	60.8143	136.929	157.467	167.353	35.8735	81.4585	78.124
ALDH8A1	8.76837	5.7345	7.56268	0.0386332	76.5379	15.8857	13.3893	3.26363	18.2764	27.6923	21.0079	31.5713	14.1737	5.62945	13.5823	14.958	19.6196	25.84
ALDOA	211.604	193.017	276.488	16.8827	26.5288	52.2831	146.239	281.187	244.341	97.1471	95.7732	83.9479	78.9281	76.0172	353.845	32.9222	70.8726	43.7266
ALDOB	3.98156	0.341791	3.84214	0	0	1.26562	2.7822	5.75429	2.9839	4.60045	0	0	0.0555832	15.668	3.08689	0	2.94914	4.09413
ALDOC	242.249	108.861	173.844	41.8398	23.6424	37.2266	168.54	223.773	170.32	20.4033	24.6153	33.0614	125.868	167.565	227.636	4.10611	30.0813	20.0008
ALG11	93.6784	220.436	147.047	56.7329	28.0207	90.9498	165.932	175.978	213.078	68.9768	38.4437	47.2731	231.448	161.915	143.055	89.3995	59.045	66.1101
ALG12	25.2314	13.4818	20.2077	0	0	0	16.2585	10.8215	24.8885	0	0	3.03606	10.533	9.88106	24.4746	0	0	0
ALG13	307.743	214.873	312.356	263.691	162.513	256.178	265.483	321.768	271.874	279.104	231.122	196.841	235.339	434.629	237.778	254.927	475.837	421.863
ALG14	156.712	284.541	210.442	73.944	61.2627	145.982	203.274	155.838	196.632	160.926	199.15	249.814	195.319	135.717	174.63	191.411	150.81	143.059
ALG2	1.61052	6.96875	2.74786	0	0	0.043642	6.6512	0	1.42414	0.716953	0.919536	8.23275	2.89033	1.2991	5.5123	12.9232	11.5172	13.1885
ALG3	10.8263	6.89279	7.63564	0	0	0	8.78132	2.36184	4.00114	0	5.30502	0	4.97469	2.36201	6.87935	0	4.1288	1.27522
ALG5	90.86	142.85	128.979	37.1845	78.3865	46.566	115.157	79.4436	56.7959	59.7759	99.7343	91.6033	77.4274	73.419	81.2733	102.818	60.9386	69.3652
ALG6	64.1075	156.711	82.9707	282.776	162.611	229.469	99.1159	147.55	170.455	251.113	146.56	257.078	228.808	108.711	169.867	450.004	180.053	205.042
ALG8	70.9075	131.153	79.8581	86.4032	11.6428	29.371	62.9473	75.7505	104.165	33.1591	14.0052	13.6529	75.9544	57.7904	63.0607	40.4562	23.9346	14.7657
ALG9	39.055	40.2934	25.8007	15.0283	15.2751	13.8781	32.2561	36.0717	38.1465	21.1202	29.8496	39.1707	15.7022	40.41	22.4902	35.3969	92.3548	82.3523
ALK	0.492102	1.40514	0	0	0	2.40031	2.52137	3.69305	1.62758	0	1.34394	0	0.111166	0.334617	0	0	0	0.302026
ALKAL2	0	0.11393	0	0	0	0	0	0	0	0	0	0	0	0	0	0	0	0
ALKBH1	82.7627	95.6256	102.327	256.409	161.054	103.562	113.027	81.4619	57.5758	180.582	170.822	182.536	106.08	80.0326	68.7494	180.449	130.476	137.824
ALKBH2	58.5602	75.384	71.809	9.46514	0.0648626	7.50642	66.7293	47.3655	62.8993	5.91486	4.98672	0.596036	60.7246	50.9406	55.8726	0	4.68759	4.1948
ALKBH3	90.8153	99.1954	83.7731	0	5.96736	21.1664	61.3388	86.9155	56.7281	4.03286	12.6259	12.6658	56.0834	55.1922	60.2384	8.96378	13.3798	8.25537
ALKBH4	3.98156	5.0699	2.40741	1.13968	0.129725	0.392778	7.39022	1.67476	4.6793	0.358476	0.707335	0.856802	0.583623	2.28327	4.58623	0	0.962352	1.57724
ALKBH5	39.9498	12.1336	33.4606	3.47699	2.65937	2.22574	62.9473	37.1023	54.1511	0.955937	3.78424	3.14781	7.22581	29.6235	31.0453	0	18.471	13.3562
ALKBH6	51.2681	48.6293	31.1018	9.67762	10.6699	4.14599	37.2989	24.3484	35.4678	3.07692	18.3907	6.31425	24.0953	29.2101	28.0466	0.109985	5.15324	2.95314
ALKBH7	39.055	27.9699	24.293	11.165	39.6635	9.38302	22.6054	18.0788	18.6155	18.9395	17.0468	23.1336	16.4526	18.5811	24.7833	6.52578	22.2893	21.6452
ALKBH8	23.7551	22.1025	25.5089	30.0953	45.1444	69.9144	21.7359	6.44137	13.9023	16.1613	28.6471	22.4445	8.89331	24.0531	16.2282	0	24.4003	49.5658
ALLC	1.25262	0.607629	1.14291	0	0	4.40784	0.434719	0	1.42414	0	0	1.39696	0	0.610185	1.05836	0	0	0
ALMS1	38.1603	10.7095	17.6057	12.2661	25.4261	68.2124	11.9982	23.876	15.123	31.1576	27.7983	36.7121	26.1797	15.668	37.5277	38.7331	24.5866	21.0411
ALOX12	18.4315	16.8807	18.8946	18.544	19.4588	2.96765	17.4322	12.1957	5.9339	6.99029	4.17328	3.03606	6.75336	15.5696	5.02721	0	5.77411	5.47002
ALOX12B	2.50525	0.759536	5.15527	0	0	0	1.26068	0	4.20459	8.54369	0	0.186261	0	1.8896	1.32295	0	0	0
ALOX15	1.25262	0	0.462029	0	0	0	0.173888	0	0	0	0	0	0	0.0787335	0	0	0	0
ALOX15B	0.984205	2.77231	0.875423	0	0	0	1.99971	4.03659	1.18678	3.25616	0	0	3.58511	2.10612	0.661476	0	1.67636	0
ALOX5	0.939468	0	0.145904	0	0	0	0.173888	1.76064	0	0	0	0	0	0	0.970164	0	0	0
ALOX5AP	8.72363	11.488	11.3562	0	2.85396	1.13469	14.6935	12.1957	14.004	3.73413	1.90981	5.45745	18.8983	10.3141	10.3631	0.0366617	2.39036	3.92633
ALOXE3	1.07368	1.12032	0.486346	0	0	0	0.521663	1.88947	1.22069	0	0.0353668	0.0372522	0.889331	0.17715	0.26459	0	0	0
ALPK1	0.849995	0.588641	4.47439	0	0	3.22951	2.7822	0.730022	3.08563	0	0	4.58203	2.72358	1.27942	0.661476	0	0	0.167792
ALPK2	12.0789	7.63334	8.21925	0	6.32411	2.13846	13.1285	4.80956	10.9184	0.418222	4.73915	3.72522	4.86353	5.37356	6.04148	0	3.57002	1.81215
ALPK3	2.28157	0.0379768	2.11561	0	0	0	1.86929	1.20239	0.576436	2.86781	0.0707335	0.726419	0	1.31879	3.43967	0	0	0
ALPL	2.01315	1.82289	2.89376	0	0	0	3.99941	3.00597	5.35746	0	0	2.36552	0.722581	3.38554	3.04279	0	0	3.62431
ALS2	7.02364	8.56377	6.12796	0	0	2.83673	12.1287	17.3917	16.4454	4.95892	9.83196	5.40157	5.97519	9.88106	15.9195	4.72936	13.5971	10.5373
ALS2CL	28.2288	18.7985	28.4026	0	2.14047	1.17833	21.0404	9.18969	23.5321	0	0.671969	0	11.8948	6.73172	12.4357	0.0366617	0	1.14099
ALX1	35.2077	79.7703	33.8497	0	7.78351	31.3786	81.6402	35.6852	37.3327	20.1045	10.1856	16.7263	41.7985	46.0197	105.616	1.68644	4.09776	0.436259
ALX3	2.05788	1.86086	1.58063	0	0	0	2.21707	0	0.67816	3.25616	5.16355	2.86842	0.639207	0.0393668	0.0881967	0	0	0
ALX4	0	0	0.0486346	0	0	0	0	0	0	0	0	0	0	0.373984	0	0	0	0
ALYREF	37.6682	52.0852	60.234	0.0193166	3.17827	35.961	131.198	63.1684	72.9022	5.91486	6.93189	6.31425	42.4933	46.4528	126.606	13.4365	10.6169	7.78555
AMACR	2.6842	16.1781	3.13693	0	0	0	5.65134	3.86482	6.61206	1.882	3.60741	4.48889	1.44516	1.63372	0.749672	0	0	3.02026
AMBN	0	0	0	0	0	0	0.173888	0.128827	0	0	0.353668	0	0	0	0	0	0	0
AMBP	14.8525	14.1843	16.4142	0	0	1.17833	7.47716	16.1464	8.78217	0	0.601235	6.12799	7.55931	5.15705	11.9066	0	0	2.11418
AMBRA1	7.87364	1.76592	2.13992	1.66123	1.49184	0.610987	5.12968	9.44734	6.57815	3.37565	7.07335	3.07331	4.33549	3.70048	4.45394	0	3.60106	2.55044
AMDHD1	4.47366	7.82322	8.90014	0.0193166	0	13.6163	9.99853	5.58252	7.42585	14.7871	9.01853	2.16063	4.41886	16.4947	10.2308	0	10.5859	15.2355
AMDHD2	462.979	322.157	280.038	0	17.4805	22.5629	336.472	257.869	273.468	19.6863	17.259	19.3339	152.187	196.519	169.338	16.0761	25.9525	27.7192
AMER2	0	0	0	0	0	0	0	0	0	0	0	0	0	0	0	0	0	0
AMFR	8.36574	6.79785	29.6185	29.651	10.0213	24.4831	32.2561	39.3782	24.2442	10.9634	10.3271	3.44583	11.2	27.9701	18.6095	0.0366617	45.7583	43.8944
AMH	1.47631	0	16.0494	0	0	0	8.86826	51.2733	70.6303	0	0	0	0	0	29.6782	0	0	0.469818
AMHR2	0	0.0189884	2.33446	0	0	0	0.391247	0	4.27241	0	0	0	0	0	0	0	0	0
AMIGO1	6.17365	4.12048	1.8238	0	0	0	5.8687	7.04256	6.98505	1.04556	2.65251	2.19788	0.917122	2.32264	3.04279	0.0366617	0.217305	0.570493
AMIGO2	0	0	0	0	0	0	1.56499	4.03659	1.2885	0	0	0	0	0	0.705574	0	0	0
AMIGO3	0.715785	0.417745	0	0	0	0	1.78235	0.0858849	0.067816	0	0	0.391149	0	0	0	0	0	0
AMMECR1L	5.77102	0.702571	2.35878	15.743	13.0374	8.77203	10.0855	15.0728	12.0373	11.8596	11.1759	6.2025	4.50224	7.55842	19.0946	1.97973	18.0984	17.1819
AMN	11.1841	4.51924	3.9394	0	0	0	11.52	2.06124	6.61206	0	0.954903	0.260766	0.917122	1.02354	2.91049	0	0.186262	0
AMN1	24.963	40.7491	32.342	13.058	23.0587	25.0505	40.1245	37.4458	39.062	23.8088	15.3138	24.1395	32.4884	31.0013	30.2074	36.8267	27.008	25.1352
AMOT	10.1105	2.08872	5.66593	20.2052	0	0	18.8233	11.8951	7.6293	12.4272	7.78069	13.9696	7.33698	11.003	13.3177	0	22.755	17.4839
AMOTL1	1.78946	0.208872	1.4104	0	0	0	1.34763	3.22068	2.33965	0	0.565868	0.57741	0.722581	1.92897	0.793771	0	2.07992	2.95314
AMOTL2	0	0	0.243173	0	0	0	2.82567	2.61949	7.45976	0	0	0	0	0.0787335	0.881967	0	0	0
AMPD1	0	0.0759536	0.0243173	0.0772665	0	0.043642	0	0.0429425	1.01724	0.029873	0.141467	0.0372522	0	0	0.440984	0	0	0
AMPD2	37.3103	14.0704	18.7973	14.584	6.84301	3.40407	23.8226	20.7842	15.3942	0	16.2333	4.89867	11.9226	24.309	27.0323	17.1027	32.5958	24.4305
AMPD3	32.9261	17.963	15.5631	74.3883	66.5166	51.9339	78.032	56.8129	47.6068	52.0089	50.6452	42.4862	26.7633	51.3736	55.1671	19.724	59.0139	22.2828
AMPH	27.513	17.1086	31.1991	12.2854	0	5.32432	17.6496	24.606	23.2948	1.31441	3.46594	6.14662	15.1742	28.6984	22.7989	0.0366617	11.362	6.51033
AMT	10.021	8.69669	4.79051	0.0193166	6.22681	0	5.65134	2.0183	7.18849	0.0896191	0	0.0186261	4.91911	4.36971	5.86508	0	0.465654	0.0671168
AMTN	0	0	0	0	0	0	0	0	0	0	0	0	0	0	0	0	0	0
AMZ1	0	0.0759536	0.145904	0	0	0	0	0	0	0	0	0	0	0	0	0	0	0
AMZ2	183.644	174.105	127.885	87.7361	143.541	63.9791	172.844	137.201	116.27	44.1523	68.4347	40.4187	108.415	106.212	117.346	48.76	47.2174	59.2977
ANAPC1	32.1656	14.9439	30.7614	40.8353	0	24.3959	28.1698	30.7039	39.808	16.3107	14.0052	31.7948	21.5941	31.1785	51.2423	7.51564	25.3937	20.5377
ANAPC11	261.083	273.224	225.421	437.521	755.163	218.864	256.267	219.737	237.492	561.673	475.153	384.033	242.037	235.807	191.916	309.003	252.229	311.019
ANAPC13	106.965	179.383	120.906	59.0509	101.445	64.3719	174.409	93.1851	129.02	121.852	97.1879	65.6943	171.474	90.0908	92.3861	96.8235	50.7563	61.6132
ANAPC15	1314.76	924.052	633.004	1048.76	1417.67	635.034	738.935	558.896	521.674	712.531	728.626	707.55	555.582	427.129	523.624	542.666	235.838	269.742
ANAPC16	62.8102	105.12	73.0978	15.1056	31.3935	43.511	77.1626	49.8991	54.524	40.7468	36.0387	20.7681	73.8978	44.4844	57.9894	62.2882	25.9835	14.3966
ANAPC2	51.7602	31.2549	48.6589	32.9928	38.4635	11.3033	40.6027	37.7464	40.7913	11.4115	20.0176	18.9428	23.6506	26.3364	36.7339	8.87213	11.9208	13.2556
ANAPC4	304.477	376.578	580.162	676.989	268.077	464.263	409.114	750.377	534.017	653.443	687.601	626.396	402.533	813.75	431.37	590.546	1253.08	1195.42
ANAPC5	44.4234	29.5649	47.4431	31.3122	42.9715	24.6577	40.255	41.4824	51.4723	12.7558	19.5225	17.6203	48.0517	38.8353	39.2916	62.3615	29.7708	3.18805
ANAPC7	148.257	85.5807	130.073	164.114	62.9816	6.32808	94.4209	100.099	92.2975	15.9821	25.7824	13.2432	54.9996	78.7926	67.0736	48.2651	23.1896	35.639
ANGEL1	2.01315	0.0569652	1.67789	0	0	0.0872839	2.7822	8.63143	0.033908	4.80956	2.97081	1.47146	0.889331	1.57467	8.99607	0	2.2041	2.9867
ANGEL2	37.3998	31.3499	62.6657	93.7242	37.2311	100.682	42.1242	54.1075	45.8436	71.6056	75.2959	68.9353	50.2194	62.0223	28.7521	63.6997	106.387	76.8823
ANGPT1	0.715785	0.322803	0.340442	0	0	0	0.782494	0.429425	0.50862	0	0	0.409775	0	0	0	0	0.527742	0
ANGPT2	0.26842	0.778525	4.3528	0	0	0	0.478191	12.5821	4.03505	0	0	0.353896	1.0005	0.0590501	0.617377	0.0366617	0	0
ANGPT4	0	0	0.462029	0	0	0	0	0	0	0	0	0	0	0	0.176393	0	0	0
ANGPTL1	0	0	0	0	0	0	0	0	0	0	0	0	0	0	0	0	0	0
ANGPTL2	0	0	0	0	0	0	0	0.815907	0	0	0.813436	0	0	0.216517	0	0	0	0
ANGPTL3	0	0	0.413394	0	0	0	0	0	0	0	0	0	0	0	0	0	0	0
ANGPTL4	12.5262	5.05092	8.02471	6.56765	0	0	7.95535	4.46602	11.2235	6.00448	0	2.30964	3.66849	4.46813	5.82098	0	2.57662	1.57724
ANGPTL5	0	0.683583	0.291808	0	0	3.36043	0	2.49066	1.59368	2.77819	0	0	0	0.0393668	0.970164	0	2.01784	2.95314
ANGPTL6	16.1946	23.6596	24.0985	0	0	0	19.6058	10.6497	12.3086	0	1.69761	0	14.4794	14.6838	18.3008	0	6.8296	0.0335584
ANGPTL7	0	0.132919	0.437712	0	0	0	0	0	0	0	0	0	1.22283	0	0	0	0	0
ANGPTL8	0	0	0	0	0	0	0	0	0	0	0	0	0	0	0.132295	0	0	0
ANK1	0	0	0.0729519	0	0	0	0.739022	0.472367	0	0	0	0	0.805956	0.157467	0	0	0	0
ANK2	22.4578	27.2484	16.9978	31.0032	9.14563	4.75697	28.8219	20.3977	19.2258	0.98581	25.5348	7.72984	20.9549	22.1044	26.9441	4.85767	30.2365	15.6718
ANK3	96.7205	37.2553	72.4413	97.0274	69.5327	24.5268	47.4278	44.1449	56.1516	7.79686	77.3825	40.4001	39.9087	59.2076	43.9661	17.066	44.3303	70.7076
ANKAR	0.0894732	0.341791	0	0	0.0324313	0	0.782494	0.17177	0.610344	0	0	0.0558784	0	0.905435	0.0440984	0	0	0
ANKEF1	0	0	0	0	0	0	0	0	0.745976	0	0	0	1.44516	0	0	0	0	0
ANKFY1	10.5131	4.65216	24.3416	0	26.2694	0.21821	17.6931	18.637	38.316	6.21359	5.05745	14.9381	9.97718	21.8879	15.3903	3.61118	9.59248	5.36934
ANKH	2.99735	1.97479	4.81483	0	8.26998	5.89166	6.60773	3.39245	2.27184	6.21359	4.06718	3.50171	1.25062	3.91699	9.92213	1.77809	5.02907	2.55044
ANKHD1	30.6446	14.678	19.235	0	9.04834	8.64111	14.4761	22.0295	16.8184	10.5153	19.3103	8.13961	12.8675	23.5216	19.3151	24.5267	20.8613	10.0675
ANKIB1	5.94997	3.07612	6.95475	10.0833	14.1076	4.93154	3.869	1.7177	0.271264	1.70276	1.45004	2.30964	1.41737	1.0629	1.49934	11.1452	1.17966	9.73194
ANKK1	0	0	0	0	0	0	0	0	0	0	0	0	0	0	0	0	0	0
ANKLE1	0	0	0	0	0	0	0	0	0	0	0	0	0	0	0	0	0	0
ANKLE2	27.6472	17.5453	45.0113	18.0997	1.10266	8.68475	64.7731	63.9843	52.8626	4.95892	16.4455	8.51214	28.0695	27.6945	42.0698	3.35454	23.8726	12.0475
ANKMY1	7.42627	8.92455	7.24656	0	0	2.48759	5.5644	6.09783	7.90056	0.746826	0.495135	4.04187	3.6407	3.48396	4.54213	0	0	0
ANKMY2	61.6023	89.3405	72.7088	32.7803	71.0894	60.8369	81.1185	83.7807	91.5855	72.9499	75.1898	38.1649	114.668	84.6188	70.9543	0.0916542	74.0701	60.6065
ANKRA2	119.536	178.206	137.928	845.681	655.891	374.055	203.579	281.617	232.88	514.443	510.873	632.152	265.271	280.114	159.416	613.79	465.375	545.458
ANKRD1	0	0.550664	0.510664	0	0	0	0.652078	0.472367	0.067816	0	0	0	0	0.0393668	0	0	0	0
ANKRD10	59.4997	49.3509	61.9362	17.7906	8.20512	16.6712	68.9899	45.519	52.6591	16.9679	12.2369	18.682	49.8025	56.7669	64.119	13.8215	32.9994	27.1152
ANKRD13A	8.41048	9.3423	15.2956	0	17.9994	10.3431	25.8658	16.7476	23.0574	10.3361	12.5198	18.9986	3.89082	12.3612	22.1815	4.43606	16.7946	16.8463
ANKRD13B	17.7157	13.14	10.4321	4.09512	22.0857	3.70957	19.9101	10.0485	14.6143	5.46676	7.32092	9.35031	11.8114	9.42834	17.9039	6.37913	3.35271	8.32248
ANKRD13C	11.9894	15.0958	16.3899	11.3389	17.8048	47.177	13.7806	18.7659	16.6149	22.7334	31.1228	24.4747	20.7603	16.4159	18.7859	3.2079	77.8885	33.5248
ANKRD13D	17.7157	11.6399	4.96073	0	5.57819	1.09105	3.17345	7.60082	0.33908	0	0.353668	0.186261	2.80695	2.14549	2.95459	0	0.217305	0.268467
ANKRD16	3.57893	8.41186	4.4987	0	0	1.8766	11.2157	2.49066	7.49367	0	1.94517	1.54597	3.22382	6.96792	7.32033	0.0183308	0.900265	1.91283
ANKRD17	654.407	324.854	478.224	981.149	761.066	826.666	350.079	529.352	460.437	558.267	856.265	431.53	572.368	569.361	510.218	438.73	545.157	560.157
ANKRD2	3.1763	2.31659	1.48336	0	0	0	3.52122	1.97535	6.23907	0	0	0	3.33499	3.28712	2.55771	0	0.248349	0
ANKRD22	0	0	0	0	0	0	0.565134	0	0	0	0	0	0	0	0	0	0	0
ANKRD23	3.44472	3.34196	2.35878	0	0	1.44018	3.56469	1.88947	2.95	0.179238	0.778069	0.428401	1.41737	0.610185	0.793771	0	0.279393	0
ANKRD24	0	0.873467	0.680885	0	0	0	1.43457	0	0	0	0	0	0	0.1181	0.970164	0	0	0
ANKRD27	40.0392	20.8493	45.8868	0	4.44309	35.5246	39.9941	59.6471	48.1833	12.2181	25.747	7.33869	31.0154	71.5688	33.4707	24.9116	78.5093	76.2111
ANKRD28	40.2182	21.1911	15.3442	122.776	25.7829	18.0241	32.517	26.6243	20.0057	34.6527	29.6374	16.1488	26.8467	24.0137	17.5952	19.7057	22.072	13.6247
ANKRD29	0	0	0.145904	0	0	0	1.13027	0	0.949424	0	0	0	0	0	0	0	0	0
ANKRD33B	0	0	0.753837	0	0	0	0.434719	0	0	0	0	0	0.138958	0.413351	0	0	0	0
ANKRD34A	0	0.0759536	0	0	0	0	0.0869438	0	0	0	0.0707335	0.0186261	0	0.314934	0	0	0.807134	0
ANKRD34B	0	0	0	0	0	0	0	0	0	0	0	0	0	0	0	0	0	0
ANKRD34C	1.25262	0	0.486346	0	0	0	0	0	0	0	0.389035	0	0	0.216517	0	0	0.838178	0
ANKRD35	42.1866	51.7624	23.5148	0	0.25945	5.28068	32.6039	18.3794	21.4298	4.15235	2.54641	0.0186261	23.4283	14.6838	21.1672	6.26915	4.25298	0.738285
ANKRD37	18.0736	111.88	13.4718	3.61221	3.66474	3.70957	27.5612	6.35548	10.9184	4.36146	5.37575	7.89747	21.5107	6.25931	10.6718	1.1915	3.16645	3.72498
ANKRD39	61.8707	74.9472	46.4704	0	0	8.9466	41.4287	38.9059	45.4706	6.27334	3.89035	4.32126	22.6224	17.8135	32.1918	2.9146	2.23514	2.24841
ANKRD40	0.447366	2.56343	3.81782	0	6.03222	8.51018	3.869	10.9933	8.84999	4.33159	10.0442	9.03367	4.08536	2.51947	6.12967	1.0082	7.88508	10.638
ANKRD40CL	16.7762	44.167	19.6241	25.2854	47.3821	21.3409	35.7339	21.4283	38.316	56.0119	51.2465	26.3373	30.0983	40.8036	29.8546	25.9381	40.0152	46.6797
ANKRD42	6.66575	9.9879	11.0157	15.9362	0.908077	15.231	7.17286	11.4227	6.17125	0	7.78069	7.52495	4.58561	5.07831	5.82098	13.3998	4.28402	0.503376
ANKRD44	38.8314	42.572	38.9077	2.27936	13.0698	45.5622	39.1682	28.9432	35.8747	19.7759	29.4252	23.6738	51.1643	35.1742	41.9376	23.2802	43.8957	38.0217
ANKRD45	25.6341	25.9761	18.6757	0	0.421607	23.2612	24.692	10.3921	11.4948	14.578	9.4783	3.37133	14.0625	22.9902	21.2995	0.916542	10.5859	11.0407
ANKRD46	123.831	107	215.354	429.061	334.107	395.222	205.187	337.356	183.883	283.077	246.082	384.313	212.356	213.427	200.868	434.918	459.042	435.521
ANKRD49	74.6206	73.2383	79.4203	44.5634	38.5608	145.721	100.159	63.9413	71.7493	48.1852	68.4347	45.3546	73.8145	70.6043	81.7584	85.2017	69.0721	72.6875
ANKRD50	0	0	0.972693	0	0	0	0.0869438	0.51531	3.3908	0	0	0	0	0	2.02853	0	0	0
ANKRD52	1.43157	0	0.680885	0.0193166	0	0	7.30328	5.02427	3.69597	0	4.80988	6.42601	2.08437	2.51947	1.89623	0	3.38376	6.44321
ANKRD54	2.23683	0.83549	1.58063	0	0	1.8766	2.65178	3.1348	3.86551	0.477968	0.530502	0.33527	0.555832	1.5353	1.80803	0	1.61427	0.167792
ANKRD55	0	0.0379768	0.437712	0	0	0	0.130416	0	0	0	0	0	0	0	0	0	0	0
ANKRD6	25.0525	28.0269	18.2866	18.486	1.88102	14.751	26.7787	16.8764	15.2586	5.19791	17.4358	13.8765	17.9534	14.5657	17.1102	6.56244	4.28402	6.84591
ANKRD61	0	0.303815	0.680885	0.0193166	0	0.0872839	0.304303	1.80358	0	0	0	0	0	1.27942	0	0	0	0
ANKRD63	0	0	0	0	0	0	0	0	0	0	0	0	0	0	0	0	0	0
ANKRD65	0	0	0.145904	0	0	0	0	0	0	0	0	0	0	0	0	0	0	0
ANKRD66	0	0.0379768	0	0	0	0	0	0	1.22069	0	0	0.0372522	0	0	0.0881967	0	0	0
ANKRD9	28.8551	7.70929	22.4692	0	0	0	34.6036	11.4227	29.3643	1.91187	0.601235	1.45284	3.91861	13.1288	15.4785	0	0.310436	3.08737
ANKS1A	38.7419	25.3875	48.5617	0	5.61062	10.2122	20.823	28.5997	28.0419	2.18073	7.92216	6.14662	16.9529	32.4382	23.5926	0.0183308	10.2444	2.41621
ANKS3	21.9657	9.79802	17.3382	0	0.0324313	0	24.5181	9.79088	17.2931	11.3517	1.20247	0.763671	10.6442	6.9876	10.8041	0	4.25298	1.94639
ANKS4B	14.7183	23.1089	13.3988	8.94359	0	26.6652	16.7801	14.7293	16.0724	9.14115	8.24046	2.44002	29.2923	8.83784	9.56935	0	7.29525	25.9742
ANKS6	2.6842	7.80424	4.06099	1.95098	5.12415	4.62605	9.82464	6.95668	6.17125	0.657207	3.81961	1.37833	3.50174	3.50364	1.67574	0	1.2107	0
ANKZF1	7.42627	4.61418	5.88479	0	0	6.06623	3.34733	0.687079	6.03562	0.836445	0	0	0.0833748	3.66111	5.2918	0	3.66315	5.9734
ANLN	167.583	148.337	223.817	98.6886	250.272	373.401	170.497	282.218	263.228	203.316	250.114	174.62	247.484	291.747	293.783	142.376	212.152	214.774
ANO1	0	0.398757	1.19155	0	0	0	1.65193	0.429425	2.57701	0	0	0	1.16725	0.236201	0.881967	0	0	0.335584
ANO10	89.6521	89.9671	67.0185	22.5811	22.8965	39.1032	90.8997	93.0134	77.8867	58.7901	31.8655	23.7483	99.6051	116.112	85.7272	45.3322	96.6078	74.6674
ANO2	25.3209	8.07007	20.6454	17.3463	0	8.37926	20.9534	15.5022	15.6655	10.0672	2.40494	6.16525	3.33499	9.99916	8.99607	0.0366617	2.23514	3.12093
ANO3	3.80261	2.86725	3.98804	1.2749	13.5239	14.7946	3.95594	4.8525	1.39023	2.24048	5.09282	2.88705	6.44765	5.37356	5.5123	14.9763	6.36394	9.02721
ANO4	52.3418	125.248	54.9814	40.3138	66.3869	128.089	120.243	90.6515	125.527	80.9858	85.6583	104.884	99.2438	123.06	92.1215	105.861	227.953	225.177
ANO5	4.65261	8.46883	4.59597	8.65384	2.82152	22.2574	6.6512	3.4354	5.0862	8.78267	4.10255	12.0511	10.1995	6.49552	5.3359	10.5586	15.7702	14.2623
ANO6	56.0997	50.1294	40.4154	34.7699	35.7393	91.6045	40.8201	59.4753	33.6028	96.1911	90.3975	35.3896	47.5236	48.1259	42.9077	43.7374	70.5622	37.1492
ANO8	0.0894732	0.0189884	0.0243173	0	0	0	0	0	0.915516	0	0	0	0	0	0	0	0	0
ANO9	1.07368	0.189884	0.145904	0	0	0	0.0434719	0.0429425	0.067816	0	0	0.57741	0.16675	0.393668	0.176393	0	0	0.335584
ANOS1	2.05788	0.816501	0.121587	0	0	0.349136	0.217359	0	0.203448	0	0.1061	0.24214	0.194541	0.452718	0	0	1.73844	0
ANP32E	28.5419	42.629	34.7008	214.704	132.385	180.329	42.8633	61.3218	52.8286	89.1411	126.542	126.043	52.2482	48.4408	46.5679	91.2326	76.5536	100.675
ANPEP	4.07103	4.27239	2.40741	0	0	0	2.60831	4.29425	1.22069	0	3.60741	1.2852	4.39107	1.00385	3.88066	0	2.29723	0.738285
ANTKMT	21.4288	26.6597	18.4082	0	8.17269	2.31302	17.4322	8.03024	15.5977	2.15086	0.707335	2.99881	13.729	10.8062	10.8923	0	0	1.27522
ANTXR1	0	0.265838	0.486346	0	0	0	0.999853	3.22068	0	0	0	0.0186261	0.111166	0.137784	0	0	0.496698	0
ANTXR2	2.54999	4.63317	5.42276	0	2.04317	0.654629	4.26024	3.4354	9.56205	3.73413	2.08664	3.68797	1.38958	3.01156	4.93902	3.81281	3.69419	7.38285
ANXA1	0	0	0.510664	0	0	0	6.73814	0	12.6138	0	0	0	0	0	0.970164	0	0	0
ANXA10	0	0	0.36476	0	0	0	0.173888	0	0	0	0	0	0	0.216517	0	0	0	0
ANXA11	93.4547	54.1739	77.4993	0	0	6.63358	52.0358	38.5623	50.9637	6.93054	3.21838	6.01624	39.4641	42.4767	43.7015	0	6.36394	5.50358
ANXA13	0.0894732	0.721559	0.680885	0	0	0	0.391247	0	0.474712	0	0	0	1.72308	1.75182	2.8223	0	0	0
ANXA3	6.26312	7.32952	22.4692	0	14.2373	7.15728	5.95565	13.2692	13.7327	6.12397	3.25374	4.54477	4.16874	6.45615	22.0492	0	4.37715	6.34254
ANXA4	0.626312	2.03176	12.5964	0	0	0	2.17359	22.1154	21.4298	0	0.0707335	0	2.13995	0.669235	13.3177	7.82727	0.776091	0
ANXA5	125.352	190.701	162.61	20.3018	30.0314	87.1094	147.413	148.753	159.842	7.49813	28.1873	24.4561	136.846	152.054	148.964	4.08778	33.7134	44.6998
ANXA9	0	0	0	0	0.0648626	0	0	0	0	0	0.0707335	0.0186261	0	0	0	0	0	0
AOAH	6.79996	12.2095	6.15228	7.2051	15.6319	0	7.30328	3.86482	9.12125	1.94175	3.14764	5.51333	9.9216	9.01499	4.18935	0	6.14664	1.7786
AOC1	0	0	0	0	0	0	0	0	0	0	0	0	0	0	0	0	0	0
AOC2	4.60787	0.94942	0.607933	18.1576	0	3.22951	1.56499	0.128827	1.52586	0	0	1.52734	1.55633	1.16132	0	4.12444	0.279393	1.97995
AOPEP	171.252	212.195	250.541	431.205	417.326	339.316	312.824	295.186	314.361	389.455	451.669	516.148	329.052	346.841	248.053	263.616	393.509	399.748
AOX1	9.21574	4.67115	8.1463	0.0193166	0.129725	2.48759	6.17301	14.6863	39.6045	0.0597461	9.19536	6.76128	2.83474	9.74327	6.08558	9.60536	5.55681	0.0671168
AP1AR	9.79731	15.1907	12.5721	12.2854	8.20512	6.28444	10.0855	13.7845	13.9362	4.92905	14.0052	10.3934	4.08536	13.5225	18.6095	0.256632	19.2781	20.6384
AP1B1	6.30786	2.75332	7.24656	0	0	1.22197	7.82494	5.88312	2.67873	0.179238	5.37575	11.9207	1.38958	3.70048	3.21918	0	4.43924	3.7921
AP1G1	27.6025	7.51941	14.1527	0	13.9779	0.654629	10.3028	16.9193	13.5293	2.47946	7.56849	6.72403	9.00447	15.8648	15.3021	1.02653	15.5529	10.8394
AP1G2	2.81841	0	0.36476	0	0.518901	0	1.82582	4.03659	4.98447	0	0	0	0.250124	0.1181	0.220492	0	2.23514	0
AP1M1	50.2392	46.9583	44.6709	0	6.84301	9.64487	54.5137	36.2864	62.2212	8.84242	16.2687	11.157	14.0625	33.7767	44.0102	0	5.92933	7.91978
AP1M2	158.591	115.355	124.432	21.9437	30.5179	25.356	128.503	91.3386	100.368	0.0597461	15.6321	6.61227	60.947	100.425	110.202	0.0366617	15.7702	9.7655
AP1S1	39.4129	35.6223	40.1236	45.1043	50.9496	25.7488	37.7336	32.121	31.9752	23.6893	23.6957	21.3828	25.1514	40.3706	48.5082	10.3936	19.7127	30.8066
AP1S2	73.1891	148.508	104.516	173.811	282.055	243.391	237.661	205.694	299.611	221.24	207.497	299.322	220.026	151.267	247.436	306.528	141.621	157.087
AP1S3	3.26577	6.32314	4.25553	0	6.32411	1.09105	8.6509	2.66243	2.33965	6.39283	4.17328	3.42721	3.08487	2.69662	2.20492	4.74769	1.49009	1.2081
AP2A1	7.78417	0.930432	3.11262	3.39972	5.93493	1.17833	3.95594	0.51531	7.01895	5.07841	4.24401	2.44002	0.889331	3.16902	4.32164	0	6.02246	4.46327
AP2A2	42.455	13.5767	24.3416	8.94359	3.82689	0.305494	21.0839	17.4346	15.0551	1.13517	4.95135	0.596036	6.41986	16.8687	11.7302	1.11818	1.55218	0.369142
AP2B1	90.6811	46.7115	56.708	18.3122	8.30242	14.6201	45.8194	60.8495	42.9614	13.8611	20.7603	1.17345	14.007	28.0685	35.0582	1.83308	4.93594	13.6247
AP2M1	82.718	50.1104	83.1895	80.7628	16.3778	17.3259	76.5974	68.8797	102.334	14.817	46.189	17.6017	40.6313	48.1062	107.688	6.78241	20.5198	14.3966
AP2S1	90.5916	90.9355	57.3889	0	8.78889	6.10987	72.3372	66.3032	68.562	7.37864	0.495135	2.99881	55.0273	42.5161	62.2228	0.0733234	2.51453	4.76529
AP3B1	50.9102	37.5211	32.2691	26.3865	17.9021	41.3289	29.2131	32.3786	29.839	19.3278	33.1387	57.1636	36.9072	30.5486	59.4887	89.3628	44.9201	72.2512
AP3B2	39.4129	15.5515	41.0719	10.1992	36.5825	3.36043	30.2999	41.3106	3.66206	7.79686	16.0919	12.6099	7.80944	17.282	11.7743	0.0366617	6.05351	0
AP3D1	19.3262	3.24702	14.7606	6.83808	14.9833	2.09481	17.3018	18.68	16.2758	10.2464	11.3527	7.28281	1.0005	7.73557	16.0959	0	6.3329	8.08758
AP3M1	97.481	116.665	94.4971	94.8832	72.711	91.8227	79.7709	110.19	80.0907	54.339	43.6072	78.7885	71.9524	95.6809	73.4238	65.7711	100.302	132.254
AP3M2	36.1024	27.818	35.4303	8.09366	16.8319	18.0678	35.2992	26.0231	27.8724	18.4018	27.2324	12.6844	13.062	29.1511	23.6808	0	19.0297	11.9803
AP3S1	34.8498	66.0037	51.0664	94.5162	121.942	84.1853	63.7298	76.2658	74.2924	175.116	151.9	159.123	80.3455	71.6475	57.0633	215.937	166.363	122.22
AP3S2	42.0077	31.5587	40.8531	6.89603	0	8.20469	54.7311	47.3226	33.9419	0.477968	3.92571	3.66935	30.0705	37.5953	28.9285	0.0366617	11.1447	5.30223
AP4B1	65.718	40.1795	59.9179	30.5009	42.5823	74.235	52.601	50.1568	54.3884	26.4078	22.1396	32.0742	74.815	64.4631	51.4628	19.5407	34.5826	53.4921
AP4E1	3.48945	1.34818	3.52601	0	14.659	1.39654	4.12983	6.91374	3.15344	14.2793	9.76123	7.09655	0.722581	1.16132	5.07131	2.78629	4.74968	9.12789
AP4M1	2.05788	1.21526	3.11262	0	0	0	0.565134	1.20239	2.27184	0	0	0	1.0005	0.984169	0.705574	0	0	0
AP4S1	0.626312	2.27861	4.27985	0	0	3.14222	4.78191	2.40478	5.45919	0	1.55614	0	5.83623	3.79889	6.96754	5.95752	2.66975	0.134234
AP5B1	0.178946	0	0	0	0	0	0.478191	0	0	0	0	0	0.250124	0	0	0	0	0
AP5M1	19.3262	38.3566	22.4449	25.8843	50.4631	38.7104	33.256	20.14	18.6833	53.6221	17.8602	34.1417	49.6636	24.8011	28.3112	19.2291	57.5549	47.5187
AP5S1	26.4393	15.1527	28.6215	0	0	2.48759	28.9957	7.72964	24.4138	0.537714	2.93544	3.81835	8.97668	23.7972	29.0167	8.24888	2.7008	2.41621
AP5Z1	48.0918	13.8236	9.99442	0	26.2045	6.58994	16.7367	13.398	13.8684	7.34876	14.6772	11.008	16.3692	11.5541	20.638	15.2879	7.76091	6.94659
APAF1	39.3682	40.7301	49.9721	86.268	15.8589	71.4855	49.4275	62.8248	63.0689	81.165	35.0485	59.883	64.6432	66.9629	74.9672	56.0557	94.4037	81.0435
APBA1	346.843	333.778	281.132	19.7609	24.3235	51.4539	551.615	404.647	395.401	16.6094	25.9946	27.9764	238.98	321.056	268.647	19.0824	64.3845	38.9949
APBA2	0	0	0.0486346	0	0	0	0	0	0.16954	0	0	0	0	0	0.705574	0	0.900265	0
APBA3	108.665	52.9777	93.7919	47.7507	5.70791	19.377	75.5106	62.696	65.0016	29.1262	43.7841	53.2707	38.9082	63.1246	39.5562	11.2918	66.6817	64.3986
APBB1	0	0.0379768	1.79948	0	0	0	0.434719	0.601194	1.76322	0	0	0	0	0	0.573279	0	0	0
APBB1IP	1.92367	1.59503	1.87243	0	0	2.05117	0.217359	2.23301	0	0	4.06718	4.06049	1.19504	0.905435	2.16082	0	0.838178	2.14774
APBB2	17.671	34.5589	25.4845	38.4787	8.46457	23.3048	42.9937	26.9679	34.993	27.0052	14.6418	1.91849	25.8462	25.864	31.0453	0.476602	12.076	26.444
APBB3	2.14736	1.46211	1.53199	0	0	0	0	4.89544	0	0	0	0	0	0	0.176393	0	0	0
APC	10.692	6.7219	12.9854	6.00747	51.0145	10.4304	8.78132	10.0915	8.84999	7.28902	3.64278	5.58784	4.53003	5.3342	6.52656	1.66811	6.39499	6.24186
APC2	3.62366	7.50042	2.89376	0	0	3.36043	7.2598	2.96303	4.20459	0.0597461	0.530502	0.353896	2.77916	1.55499	2.11672	0	0	0.167792
APCDD1	2.72893	1.00639	5.20391	0	0	0	0.260831	16.8764	16.9879	0	0.212201	3.09194	0	0.275567	17.5952	0	0.310436	0
APCDD1L	0	1.06335	0	0	0	0	0.173888	0	0	0	0	0	0	0	0	0	0	0
APCS	0	0	0	0	0	0	0	0	0	0	0	0	0	0	0	0	0	0
APEH	20.042	4.06352	10.9671	0.0386332	0	1.09105	13.4328	4.59484	22.8879	0	5.83552	1.04306	0.500249	11.6919	4.49803	0	1.24175	0
APEX2	725.046	472.375	469.786	572.815	753.931	652.491	424.112	512.046	431.038	630.56	666.169	458.463	402.172	428.035	386.39	426.192	398.01	428.474
APH1A	20.3999	20.9442	42.7498	0	13.686	28.8473	33.6038	36.3293	30.8902	10.0971	36.6046	15.4224	29.2368	37.9889	27.1646	0	54.823	46.277
APH1B	48.2708	87.3087	69.353	161.255	33.8259	73.624	67.6422	67.7203	62.3229	61.9567	83.6071	113.545	78.6224	84.0283	60.3707	95.7786	241.613	162.691
API5	86.2074	86.9859	130.219	246.905	122.525	95.7068	110.332	149.526	180.187	124.033	152.997	127.012	121.616	244.074	156.549	85.9167	138.175	157.624
APIP	94.7074	94.2205	70.6418	41.1251	36.5501	69.5216	80.0752	70.2968	57.1011	43.525	94.2525	45.0938	89.0443	49.1691	99.7505	118.619	37.8111	30.3032
APLF	82.718	83.9288	89.8282	11.532	41.1229	38.7104	66.7728	76.3088	89.0085	43.1068	66.3127	61.4662	59.2517	70.624	57.8571	51.7846	152.61	162.825
APLN	0	0.170896	0.0486346	0	0	0	0	0.0429425	0	0	0	0	0	0.0787335	0.0440984	0	0	0
APLNR	0	0	0.316125	0	0	0	0	0	0	0	0	0	0	0	0	0	0	0
APLP1	35.9235	12.3615	24.9009	28.9556	0.972939	2.48759	12.4764	21.8577	34.2132	22.584	16.6931	3.44583	5.91961	13.8374	21.8728	4.6927	20.2715	10.6716
APLP2	179.125	39.6858	72.2467	62.8949	56.1062	40.1942	75.1194	49.8133	71.3424	30.0224	34.7302	38.6865	48.6353	72.6514	56.3577	57.7788	65.471	33.9611
APMAP	8.14206	4.12048	7.05202	23.5663	0	7.20092	9.52034	9.53323	13.0546	4.36146	6.86115	1.80673	1.02829	7.06633	9.56935	0	12.4795	7.68487
APOA2	3.80261	3.36095	1.55631	12.0149	7.29705	1.57111	2.86914	5.71135	2.9839	5.88499	2.44031	5.17806	2.47345	1.2991	8.0259	11.4568	1.49009	1.34234
APOA4	0	0.151907	0.291808	0	0	0	0.521663	0.34354	0.203448	0	0	0.596036	0	0.17715	0.0881967	0	0	0
APOA5	18.342	19.9758	19.5998	1.77713	3.98905	4.62605	13.5198	19.41	20.4465	3.01718	3.11228	2.9243	14.2849	13.4241	13.3618	3.22623	1.67636	2.21485
APOB	13.0631	12.5323	21.6181	25.1116	0	18.2423	14.8239	5.53958	5.05229	4.2121	8.94779	0.763671	7.47594	3.34617	17.7275	15.9845	13.2867	6.57745
APOBEC1	1.20789	0.341791	1.14291	0.0386332	0	0	0.652078	0	0.610344	0	0.1061	0.819549	1.36179	0.590501	1.71984	0	1.14861	1.07387
APOBEC2	0	0	0	0	0	0	0	0	0	0	0	0	0	0	0	0	0	0
APOBEC4	0	0	0	0	0	0	0	0	0	0	0	0	0	0	0	0	0	0
APOC2	0	0	0	0	0	0	0	0	0	0	0	0	0	0	0	0	0	0
APOC3	0	0	0	0	0	0	0	0	0	0	0	0	0	0	0	0	0	0
APOD	1.11841	0	0.875423	0.0386332	0	0	0.869438	1.50299	17.1914	0.029873	0	0	0	0.866069	1.27885	0	0	0
APOE	0.492102	0.265838	1.77516	0	0	0	1.82582	12.9686	20.277	0	0	0	0	0.354301	5.68869	0	0	0
APOF	3.98156	11.3171	5.90911	0	0	4.49512	4.78191	7.42905	6.95114	0	1.3793	5.68097	7.33698	11.1802	7.09984	48.9433	10.1823	1.54369
APOH	0	0.189884	0.0972693	0	0	0	0.652078	0	0	0	0	0	0	0	0	0	0	0
APOLD1	0.671049	1.50008	0.851106	0	0	0	0.999853	0	1.59368	0	0	0	0	0.787335	0.220492	0	0.993396	0.872518
APOM	17.9394	29.3181	14.104	9.85147	22.9289	13.0926	14.5196	8.8032	10.6132	39.9402	16.587	17.3782	21.5385	10.57	22.9753	38.0548	8.0403	11.5776
APOO	139.354	248.767	155.217	31.0998	94.0184	44.5584	135.024	117.791	108.268	40.7169	56.5515	59.9575	104.941	105.306	130.575	122.963	29.9571	41.1762
APOOL	0	0	1.58063	0	0	0	0.347775	7.60082	2.74655	0	0	0	0	0	4.36574	0	0	0
APP	11.1394	10.9563	16.706	21.5187	0	14.1836	16.4324	10.3921	21.4977	5.67587	9.9027	10.5051	28.4864	24.5255	22.3138	0	5.49472	4.42971
APPBP2	92.8732	112.487	147.022	23.547	31.9773	73.2749	132.502	136.514	141.498	59.8058	31.6533	38.9658	96.4924	108.14	129.958	24.27	46.255	46.0757
APPL1	24.5604	20.2416	20.0131	17.9258	34.7664	23.9158	22.6923	15.9746	24.7528	31.3368	36.64	18.2163	16.5082	15.9829	30.2074	11.6951	22.9412	20.0679
APPL2	42.5892	60.4971	56.4648	18.853	9.92398	9.90672	76.467	70.9409	38.4517	28.947	19.6639	20.079	34.2114	35.3513	36.0284	16.1678	43.5542	35.4712
APRT	11.0947	7.25357	3.86645	0	0	5.01883	5.91218	9.36146	24.312	0	0.707335	1.24795	3.47395	3.40522	14.9052	0	0.558785	0.0671168
APTX	203.73	181.814	200.715	21.0937	34.3772	43.5547	177.322	144.458	139.497	15.6833	45.2341	42.3372	184.897	124.556	156.461	0.164978	26.6665	26.8803
AQP1	0	0	0	0	0	0	0	0	0	0	0	0	0	0	0	0	0	0
AQP10	0	0	0.121587	0	0	0	0.130416	0	0	0	0	0	0	0.236201	0	0	0	0
AQP11	0	0	0	0	0	0	0.434719	1.76064	0	0	1.41467	0	0	0	0.617377	0	0	0
AQP2	0	0	0	0	0	0	0	0	0	0	0	0	0	0	0	0	0	0
AQP3	0	0	0	0	0	0	0	0	0	0	0	0	0	0	0	0	0	0
AQP4	0	0	0.0243173	0	0	0	0	0	0	0	0	0.298018	1.22283	0	0	0	0	0
AQP5	0	0	0	0.0193166	0	0	0	0	1.08506	0	0	0	0	0	0	0	0	0
AQP6	0.939468	0.550664	0.413394	0	0	0	0.69555	0.944734	0	0	0.247567	0	0.444665	0.354301	0.573279	0	0.124175	0
AQP8	0	1.70896	0.924058	0	0	0	0.608606	0	0.406896	0	0.99027	0	0	0	0	0	0.372524	0
AQP9	0	0	0	0	0	0	0	0	0	0	0	0	0	0	0	0	0	0
AQR	18.7446	8.24097	20.3536	29.7862	1.52427	27.8436	20.9969	25.6366	15.5977	0.776699	11.1405	7.54358	16.1747	22.1241	45.7741	15.3796	20.9855	16.4101
AR	0	0	0	0	0	0	0.0869438	0	0.813792	0	0	0	0	0	0	0	0	0
ARAF	21.6525	4.80407	7.92744	0	6.61599	3.0113	10.3028	12.3674	8.71435	4.06273	0	4.93592	2.86253	10.4322	8.55508	0	0.527742	0
ARAP1	8.14206	7.25357	8.65696	0	6.06466	0	9.78117	4.5519	4.30631	0.149365	0	1.67635	6.2809	3.58238	5.86508	0	0.651916	2.75179
ARAP2	42.9024	48.9521	51.2366	52.8889	71.8354	107.752	58.1219	58.4447	44.7585	69.9029	78.6557	61.5407	16.1191	43.4609	78.451	30.1176	54.5747	46.3777
ARAP3	16.821	7.97513	7.85449	0.0193166	0	0	7.52063	1.88947	4.44195	0	0.0353668	0	8.53202	14.8216	9.39295	0	0.310436	6.10763
ARC	0	0	1.67789	0	0	0	1.56499	0	0	0	0	0	0	0	0	0	0	0
ARCN1	222.788	171.37	277.12	340.938	231.365	247.494	466.714	508.997	455.215	261.957	355.224	292.02	366.377	520.547	494.651	119.205	386.214	342.363
AREG	1.8342	1.06335	0.0972693	0	0.129725	0	0.565134	0.558252	0.440804	0.866318	6.54285	0	0.305707	0.787335	0	0	0.496698	2.65111
AREL1	10.4236	8.43085	10.6753	0.618132	0	14.4455	19.6058	15.4593	20.2431	0	11.954	11.4737	5.47494	12.7548	11.4215	0	15.3666	15.202
ARF1	357.132	257.293	401.552	125.964	128.363	206.863	454.107	444.798	394.994	174.339	246.542	197.884	321.187	446.734	374.572	121.497	337.537	291.891
ARF3	37.5787	17.4314	25.5089	0	5.70791	0.261852	30.0391	23.4466	25.2615	0.328603	3.50131	6.77991	21.3161	18.3449	26.8559	0.0366617	6.51916	4.06057
ARF5	405.179	319.157	362.231	161.603	441.163	224.407	354.731	297.076	302.154	236.893	275.401	346.874	229.42	340.188	264.811	103.203	282.528	377.7
ARFGAP1	191.83	118.241	166.428	0	0.356744	5.36796	115.374	83.5231	102.911	3.4354	3.78424	6.33288	50.1916	73.3403	59.2241	0	6.11559	0
ARFGAP2	10.8263	5.33574	9.4108	0	0	1.09105	24.9529	13.1833	12.7494	2.35997	10.5393	7.76709	8.64318	14.6051	24.9156	7.46065	9.46831	10.4031
ARFGAP3	10.871	14.2983	29.5455	11.1457	0	26.3161	17.1714	30.9615	27.7367	0.806572	18.6383	3.57622	11.2	20.4904	41.1438	0.109985	30.0813	10.1011
ARFGEF1	19.5499	22.6152	23.758	0	2.1729	31.1167	14.2153	30.5321	13.9362	19.298	13.2979	6.48189	20.9826	13.4044	22.7989	39.4113	33.9928	29.8334
ARFGEF2	12.392	15.4566	24.5362	71.3942	58.3764	40.4125	20.3014	46.5067	26.3126	66.5571	41.6267	86.1086	18.7871	21.3762	27.8261	21.1905	65.0985	63.0898
ARFGEF3	92.7389	71.5673	88.8068	36.0834	7.78351	33.037	64.3384	64.2419	94.1964	8.57356	24.4738	26.5236	56.8616	51.5705	51.1541	18.7341	41.1639	37.5183
ARFIP1	93.1416	126.197	216.108	521.182	248.716	414.162	131.329	219.393	206.534	302.345	324.172	457.7	226.946	357.982	158.842	557.111	856.866	785.132
ARFIP2	38.3393	39.0592	29.3753	0	0.129725	0	50.1231	22.0724	44.0126	0.029873	7.74532	10.5424	11.7281	26.4151	42.8195	0.366617	0.310436	5.30223
ARFRP1	24.5157	22.3494	32.5122	12.0729	0	0.0872839	27.6916	15.2875	18.0051	0	0.0707335	0	20.4824	18.6402	25.9298	0.0366617	0	0
ARG1	0	0	0	0	0	0	0	0	0	0	0	0	0	0	0	0	0	0
ARG2	257.727	258.66	334.314	0	0.0648626	50.4065	258.614	223.387	300.221	16.4899	13.793	20.2093	259.407	252.794	218.022	25.4982	30.9505	5.9734
ARGLU1	18.8341	8.22198	10.6023	52.7923	54.2252	12.918	9.78117	20.5694	14.9195	13.891	22.6701	24.6237	9.50472	10.6881	12.8326	6.92906	23.2517	25.4708
ARHGAP1	22.1446	12.2095	17.4112	25.8843	9.27536	4.97518	24.9094	26.4096	25.2615	7.46826	20.5835	17.3782	9.94939	24.2893	17.022	0.109985	21.2959	9.09433
ARHGAP10	36.4603	28.5396	27.4299	15.8783	18.8426	9.64487	39.2116	28.7714	27.1942	23.3308	21.114	24.1767	18.8427	23.6004	40.0413	13.5465	24.3382	30.7731
ARHGAP12	80.8838	69.3646	102.595	161.468	215.279	190.235	99.5506	135.612	91.755	137.565	145.145	161.023	73.7311	114.715	144.951	111.323	236.677	165.711
ARHGAP17	36.5945	17.2035	28.9376	12.0922	28.0531	14.2273	41.5156	42.9854	40.7913	18.7005	20.3005	13.8392	16.3692	28.7181	32.9856	7.47898	27.4426	29.7999
ARHGAP18	178.544	127.374	216.983	612.607	376.268	515.106	185.103	277.881	136.887	197.879	355.684	234.41	188.344	227.756	218.419	174.033	381.775	373.002
ARHGAP19	9.88679	6.75987	14.0554	28.5306	16.3129	28.5418	16.1715	14.901	17.4626	49.2905	40.7425	39.2452	12.9509	16.3175	20.2412	32.2806	35.2966	39.1291
ARHGAP20	22.0999	25.8622	22.3233	40.874	25.8478	21.3409	18.1278	16.7046	18.9207	26.7364	19.8761	14.8823	20.3434	19.0732	26.8559	45.2955	25.4868	30.5046
ARHGAP21	15.5683	29.1662	15.9765	6.35517	10.2159	4.66969	23.3009	45.6049	21.5994	8.48394	7.32092	5.8486	9.03227	8.58195	29.1049	4.27109	2.14201	1.67792
ARHGAP22	531.247	284.01	437.25	22.697	23.6749	17.0204	299.13	161.12	313.92	23.2113	16.6931	43.7714	154.188	261.159	271.161	17.9826	39.86	21.6116
ARHGAP23	0	0	0.291808	0	0	0	0	1.20239	0.101724	0	0	0	0	0.0590501	1.01426	0	0	0
ARHGAP24	1.96841	7.48143	1.16723	0	0	0	2.69526	0	1.2546	0	0.778069	0	6.33648	1.31879	1.71984	6.15916	0.155218	2.81891
ARHGAP25	50.3734	43.0467	50.3612	5.98815	21.0804	19.508	51.3838	45.6049	21.4298	13.1143	26.4897	11.7903	24.6233	41.0792	35.7197	8.67049	17.2292	14.665
ARHGAP27	16.4183	24.8178	42.458	0	0	0	15.7803	21.8148	46.1488	0	0	0	9.78264	26.4545	31.5744	0	1.11757	0
ARHGAP28	3.04209	6.68392	7.46542	0	9.04834	5.7171	5.2601	1.93241	3.69597	2.9873	3.25374	5.64371	7.44815	3.22807	3.66016	21.722	6.79855	1.14099
ARHGAP29	45.4971	50.2243	53.2063	66.6616	186.415	95.314	53.8182	81.2042	39.8758	97.4458	83.6778	90.2622	38.0745	26.297	74.879	95.1187	31.2299	31.7127
ARHGAP30	1.02894	0.588641	1.58063	0.0193166	0	0	0.434719	0.472367	0.915516	0	1.55614	0	0.944914	0.157467	0	0	0	0
ARHGAP31	0.939468	1.633	1.09428	0	0	0	1.34763	1.4171	2.06839	0.029873	1.13174	0	2.33449	0.590501	2.51361	0	0.0310436	0.604051
ARHGAP32	20.3104	2.7913	10.9914	0	2.10804	8.33561	12.5199	15.5452	18.1747	10.3062	11.4235	12.9638	4.55782	12.0462	33.4707	1.50313	14.9941	30.3032
ARHGAP33	0	0.0379768	0	0	0	0	0.173888	0	0	0.029873	0	0	0	0	0.176393	0	0	0
ARHGAP35	12.571	1.1393	2.74786	0	0	0	11.9113	11.1221	18.0051	5.79537	10.1503	7.28281	0.889331	7.87335	17.948	3.4462	6.76751	3.55719
ARHGAP36	0	0	0	0	0	0	0	0	0	0	0	0	0	0	0	0	0	0
ARHGAP39	0.715785	0.455722	0.0972693	0	0	0	1.65193	0.558252	0	0.68708	0	0	0	0.295251	0	0	0.34148	0
ARHGAP4	7.87364	0.930432	3.30715	0	0	0	3.99941	3.1348	6.64597	0	0	0	0	2.97219	4.63033	0	0.558785	0.973194
ARHGAP42	15.2552	13.064	7.39246	5.54387	0.454038	8.90296	19.345	28.5997	25.9057	23.3906	10.8576	17.2478	3.41837	21.0809	30.472	13.8581	34.2101	14.1952
ARHGAP44	19.2367	11.6019	9.53239	0	3.95662	10.0377	14.3457	15.8887	16.3776	14.4884	1.87444	6.85441	11.9504	6.9876	9.48115	0.898211	7.79195	5.16799
ARHGAP45	1.25262	0.550664	0	0	0	0	0	0	0	0	0	0	0	0	0	0	0	0
ARHGAP5	121.952	101.208	143.545	261.47	212.782	236.714	99.2898	132.306	119.39	263.57	184.65	219.025	114.64	126.387	143.937	195.242	208.21	201.82
ARHGAP6	3.26577	1.3102	5.10664	0	17.8048	1.70204	4.21677	1.58887	10.1385	6.12397	0.565868	0.0372522	15.1186	10.944	3.04279	0.586587	1.14861	0
ARHGAP8	12.392	8.25996	27.0652	4.90642	2.52964	0	5.47746	4.42307	7.29022	6.06422	4.17328	4.89867	2.91812	5.03895	14.0674	4.23442	1.05548	0.436259
ARHGAP9	0	0	0	0	0	0	0	0	0	0	0	0.0186261	0	0	0.440984	0	0	0
ARHGDIA	6.88943	3.51286	7.0277	0	5.61062	3.05494	10.1724	5.66841	10.4776	3.82375	2.97081	4.32126	2.33449	7.28285	6.61476	0	2.29723	1.67792
ARHGDIB	3.39998	0	2.99103	0	0	0	0.0869438	2.44772	0.135632	0	0	0	2.91812	0.826702	2.95459	0.0366617	0.776091	0.0671168
ARHGDIG	1.16315	1.38615	0.170221	0	0	0	0.521663	1.1165	1.05115	0	0	0	0.583623	0.0393668	1.58754	0	0.620873	0
ARHGEF1	9.171	1.44312	8.36516	0	0.0648626	0	5.12968	1.50299	8.9178	0	3.35984	0.260766	0.805956	3.05092	0.132295	0	0	1.74504
ARHGEF10	0.581576	0.0759536	1.02133	0	0	0.21821	1.26068	1.84653	0.271264	1.49365	0.247567	0.298018	0.250124	0.807019	1.54344	0	0	0.0671168
ARHGEF11	2.19209	1.06335	0.145904	0	0	0	2.26054	0.34354	3.32298	0	1.13174	0	0.389082	0.0984169	0	0	0.279393	0.771843
ARHGEF12	18.9236	9.43724	12.645	67.6082	22.3127	29.1965	27.4308	23.5325	27.7367	27.9612	29.4959	58.8772	13.1454	27.0056	37.3954	56.074	92.6031	60.2038
ARHGEF15	0	0	0	0	0	0	0	0	0	0	0	0	0	0	0	0	0	0
ARHGEF16	179.796	29.3751	75.1891	57.0033	33.9232	0	58.774	36.1576	33.6367	22.823	46.2597	40.7353	37.3519	35.8434	31.839	21.0438	24.3382	36.7129
ARHGEF17	0.357893	0.911444	1.70221	0	0	0	1.73888	0.901792	0.33908	0	0	0.707793	0	1.71245	0	0	2.35932	0
ARHGEF18	2.50525	2.01277	3.01535	0	4.60525	8.37926	6.34689	7.17139	2.71264	10.9634	10.7161	5.92311	4.08536	3.28712	7.89361	0	4.28402	4.69818
ARHGEF19	9.08153	8.08906	5.20391	0	0	0	5.34704	0	3.89942	0	2.68787	0.279392	0	4.07446	0.220492	0	1.33488	0.335584
ARHGEF2	1.47631	2.81028	2.35878	0	26.3991	0	3.30386	0.17177	3.8316	4.9888	8.59413	1.50872	0	4.01541	9.96623	0	1.73844	0.436259
ARHGEF25	1.29736	0	0	0	0	0	0	0	0.271264	0	0	0.0186261	0	0.17715	0.0881967	0	0.124175	0
ARHGEF26	127.991	128.096	117.209	49.354	57.2088	54.0724	103.55	83.9525	97.1125	63.2711	111.405	84.3577	51.47	102.255	54.3733	19.1374	96.6699	110.273
ARHGEF28	24.8288	13.6147	24.3659	0	4.99442	6.67722	22.9097	60.5059	28.5505	0.477968	17.9663	7.17106	15.8968	27.2221	45.5095	46.817	16.5463	18.5578
ARHGEF37	7.24733	6.53201	1.87243	0	0	8.03012	6.82508	3.69305	3.01781	6.39283	2.44031	5.21531	2.86253	2.02739	2.20492	0	6.73647	0
ARHGEF38	0	0	0.729519	0	0	1.96389	1.04333	0	0.949424	0	0	0	1.0005	0.17715	0	0	0	0
ARHGEF39	79.139	46.3507	47.4431	112.152	67.7166	59.7458	35.6904	29.7591	40.4522	72.3226	100.972	89.6848	36.4626	51.0193	49.743	56.8806	113.402	116.649
ARHGEF40	0	1.95581	0.899741	0	6.25924	0.654629	1.04333	1.20239	3.15344	4.0926	0	0	2.22333	3.70048	1.85213	0	0.620873	1.71148
ARHGEF6	2.19209	1.61401	1.14291	0	0	1.52747	1.34763	5.92606	0.33908	0	0	0.782297	0.0277916	1.61404	7.80541	0	0.527742	4.63106
ARHGEF9	4.87629	7.61435	2.6749	0	0	4.01506	4.78191	3.00597	4.50976	0	2.36957	1.06169	4.58561	3.07061	4.67443	0	0	6.84591
ARID1A	113.049	22.1025	38.1295	25.5366	39.0797	34.4335	41.4287	55.224	46.8608	59.6564	58.3552	70.3881	30.6819	35.0364	61.8259	53.4894	47.5588	37.3841
ARID1B	32.2998	10.5386	21.1317	33.3405	9.50237	20.4681	38.6465	18.2935	38.2143	38.8947	52.2014	35.6131	25.7906	13.1091	34.4408	2.85961	17.1671	22.4506
ARID2	33.5524	21.7037	32.95	30.2498	93.8238	74.9769	13.4763	35.1269	36.2137	53.6818	50.8928	112.576	18.9817	28.3047	34.97	13.7115	59.8211	61.781
ARID3A	1.07368	0.0569652	0.510664	0	0	0	0.260831	0	0.33908	0.358476	0.0707335	0.111757	0.277916	0	0.132295	0	0.248349	0
ARID3B	42.2761	15.5515	19.1134	0	0.454038	9.12117	16.3889	12.7539	17.7339	9.46975	9.6905	8.97779	11.339	20.7463	16.0959	16.1678	10.5548	2.95314
ARID3C	0	0	0	0	0	0	0.173888	0	0.101724	0.029873	0	0	0.0555832	0	0	0	0	0
ARID4A	397.171	353.963	279.479	2124.65	1988.27	1274.56	262.57	405.978	161.165	1196.86	1376.58	1432.13	229.809	355.344	195.753	1692.45	898.992	716.807
ARID4B	19.863	23.8684	35.7221	60.3837	25.264	35.0009	17.3018	41.6542	32.0091	100.941	49.3013	58.4488	26.4576	21.1596	38.2774	52.9945	25.1764	23.1553
ARID5A	31.2261	4.36733	7.56268	0	0	5.84802	9.82464	3.52128	6.67987	2.12098	0	2.88705	1.61191	3.12966	7.62902	0	1.39696	0
ARID5B	61.0207	93.7648	97.634	257.433	291.428	213.322	101.681	130.459	198.87	206.363	153.987	224.873	102.051	137.41	134.588	281.562	199.642	225.882
ARIH1	22.7262	10.8234	17.6544	0	0.0648626	9.47031	23.214	18.9376	14.8856	0	3.74888	18.0301	5.9474	17.3804	28.5316	13.5098	8.90952	4.46327
ARIH2	54.0418	24.514	36.6948	19.9154	0	13.8781	42.4286	37.2741	41.3677	15.6833	11.9893	8.66115	13.201	36.7686	37.3513	0	6.17768	18.8263
ARL1	59.8576	101.189	79.4933	70.5829	76.6028	90.9062	97.9421	79.4006	76.4964	60.6124	78.1959	79.2355	87.1544	71.5688	93.1358	97.2451	66.5575	67.8215
ARL10	3.89208	2.22164	4.37712	0	0	0	4.65149	4.03659	4.61149	0	0.884169	3.09194	1.44516	3.79889	1.45525	0	0.993396	2.31553
ARL11	0	0	0	0.0193166	0	0	0	0	0	0	0	0	0	0	0	0	0	0
ARL13B	59.1865	73.2003	72.2224	169.523	216.901	166.887	68.1204	58.4447	50.7264	191.785	144.473	182.126	62.5867	90.0318	71.0866	158.213	118.338	82.4194
ARL14	0	0	0	0	0	0	0.391247	0	0	0	0	0	0	0	0	0	0	0
ARL14EP	1413.63	2655.21	1765.39	2063.65	3391.76	1672.62	1784.22	1631.08	1437.33	2898.55	2594.29	2435.7	2437.46	1353.37	1509.88	3277.46	888.5	1185.45
ARL16	0.357893	0.702571	0.36476	0.907881	0	0	0.825966	0.257655	1.52586	0	0	0	0	0.275567	0	0	0	0
ARL2	37.4445	25.3115	23.1501	2.45321	5.74034	2.66216	14.1718	11.2509	16.0724	2.44959	3.50131	2.47727	9.69926	12.4596	9.61344	3.6845	1.76949	2.11418
ARL3	6.8447	6.77886	10.3349	3.80537	2.5945	5.80438	8.47702	14.0851	20.7856	3.34578	4.45621	6.72403	4.39107	3.93668	20.6821	3.55618	1.17966	1.27522
ARL4A	285.956	585.811	452.715	105.643	221.084	311.778	468.018	416.198	442.771	175.803	127.745	220.924	648.211	420.988	365.84	163.089	182.257	171.081
ARL4C	0	0.189884	0.778154	0	0	0	0.347775	0	0.576436	0	0	0	0	0	0	0	0.403567	0
ARL4D	4.83155	6.13326	16.6087	11.6866	12.259	12.8307	5.52093	7.72964	11.4948	6.54219	9.97343	32.782	22.3444	10.7078	18.9623	4.49106	18.1916	19.4974
ARL5A	14.4052	14.9629	18.5298	106.473	71.0246	56.2981	24.692	56.2546	35.0948	162.987	78.5496	171.062	39.2973	41.8075	39.468	155.226	239.657	245.681
ARL5B	11.8105	6.30415	7.24656	55.5546	14.5617	30.9858	7.04244	21.1277	6.67987	13.7715	22.4579	14.0255	10.6164	11.0227	13.0531	10.1919	36.6625	35.4377
ARL5C	0	0	0	0.0193166	0	0	0	0	0	0	0	0	0	0	0	0	0	0
ARL6	82.718	125.912	112.711	84.9352	105.24	154.536	117.244	151.2	103.419	56.9081	100.548	137.219	195.347	124.537	129.164	82.8187	129.173	145.341
ARL6IP4	11.8552	12.8931	10.1403	0	0.713489	0	9.38993	9.01792	8.37527	0.149365	0.99027	0.353896	12.5896	4.44844	6.04148	0	0.993396	1.24166
ARL6IP5	77.618	107.968	84.4297	20.7074	32.7556	82.6142	104.68	151.2	83.4137	61.5086	36.8875	37.0474	282.279	112.136	150.331	278.94	84.3766	87.621
ARL6IP6	18.2078	25.5964	10.7239	12.5751	10.5402	33.2552	27.8655	12.9686	17.3948	12.696	29.6374	26.6167	6.9479	12.8926	16.2282	3.64784	13.5661	16.9806
ARL8A	2.95261	1.59503	0.729519	0	0.194588	0	2.82567	2.06124	4.84884	0	1.80371	1.49009	2.11216	0.964486	1.58754	0	0.465654	0.604051
ARL8B	32.3893	44.0911	50.8718	72.4566	33.6313	58.9603	47.0366	48.6968	59.5763	48.7229	73.7751	107.92	47.2735	68.1439	52.5212	132.825	126.223	109.098
ARL9	0.671049	0	0	0	0	0	0	0	0	0	0	0	0	0	0	0	0	0
ARMC10	137.252	110.968	136.882	34.3836	23.1235	82.4833	148.674	137.072	123.764	44.2121	38.2315	52.9541	139.819	129.103	162.767	87.7864	81.086	72.8889
ARMC12	10.9605	11.7348	10.9914	0	0	2.26938	6.6512	9.79088	6.81551	2.38984	0.424401	1.17345	8.44864	7.55842	7.84951	4.6927	0.248349	1.17454
ARMC2	392.743	513.978	486.76	63.0881	92.2671	221.047	569.525	525.229	408.557	106.527	94.5354	90.8955	477.209	433.389	468.722	88.0064	135.909	106.951
ARMC3	0.178946	0	0	0	0	0	0.0869438	0	0	0	0	0	0	0	0	0	0	0
ARMC5	2.23683	3.53184	1.94539	0	0	0	7.21633	3.82188	2.17011	0	0.530502	0	0.389082	1.71245	0.661476	0	0.465654	0.83896
ARMC6	1.38683	0.11393	0.194539	0	0	0	2.21707	0	2.17011	0	0	0	0	0	0.573279	0	0	0
ARMC7	7.78417	1.00639	4.45007	0	0	1.00377	6.43384	0.214712	4.13677	0	2.08664	0.353896	0.250124	1.14164	1.27885	0	2.11097	1.14099
ARMC8	65.1365	60.7059	91.7249	97.3557	53.0576	90.8626	78.5972	103.191	101.521	91.5011	77.2764	84.4881	90.9619	92.4725	107.953	172.823	81.4585	97.0845
ARMC9	1.8342	2.39254	1.62926	0	0	1.65839	3.0865	6.74197	5.35746	4.5407	2.08664	3.3527	1.91762	5.55071	6.79115	5.93919	2.88706	5.73849
ARMCX1	0	0	1.06996	0	0	0	0.0434719	4.63779	0.67816	0	0	0	0	0	0.705574	0	0	0
ARMCX2	0	0	0.753837	0	0	0	0.652078	2.14712	6.06953	0	0.707335	0	1.83424	0	0.705574	0	0	0
ARMCX3	0.357893	0.094942	2.79649	0	0	0	0.478191	0.987677	5.05229	0.537714	0	0.763671	0.0555832	0.944802	2.24902	0	1.67636	0
ARMCX5	2.54999	6.2282	5.27686	36.972	0	7.5937	7.34675	4.63779	8.78217	16.5497	4.70378	12.9265	7.89281	6.8695	2.33721	7.33234	13.6902	4.53038
ARMH1	14.4499	14.5641	11.8182	0	0	4.93154	9.21604	6.52725	13.258	5.3174	2.97081	7.50633	9.97718	5.9247	10.8041	1.64978	3.25958	4.69818
ARMH2	0	0	0	0	0	0	0	0	0	0	0	0	0	0	0	0	0	0
ARMH3	145.349	75.384	114.802	0	24.1613	39.365	84.5093	122.257	68.7993	27.9313	21.7152	22.8542	88.2939	81.2136	87.0943	35.2502	39.0529	32.2832
ARMH4	184.091	125.191	150.962	32.3553	40.5067	140.047	151.76	224.288	160.859	110.082	100.406	37.0474	135.067	208.112	189.138	79.2442	158.26	144.57
ARMT1	3.44472	10.6715	3.2342	0	0	6.50265	4.73843	1.58887	6.06953	0	0.0353668	4.97317	3.19603	1.33847	2.11672	16.8827	0.248349	5.77205
ARNT	2.3263	1.78491	2.3831	0	0	0.261852	0.260831	0	1.49195	0	5.62332	0	1.88983	1.98802	0	0.109985	0	0
ARNT2	0	0	0.194539	0	0	0	0	0.300597	0.135632	0	0	0	0	0	0.352787	0	0	0
ARPC1B	70.0128	40.939	83.457	0.0386332	1.84858	12.8744	99.3767	29.8021	69.5792	3.07692	8.34656	1.11757	43.4938	40.1541	51.2864	0	2.17305	2.14774
ARPC4	100.434	88.6759	116.723	15.5499	2.72423	28.1491	131.242	73.7752	114.338	9.97759	3.85498	11.7531	73.0641	78.2414	88.9023	0.146647	10.8963	5.03376
ARPC5	128.439	168.028	119.811	23.6242	73.2299	112.334	150.021	133.25	130.953	61.8073	57.471	41.052	115.835	112.628	106.233	29.2377	37.9043	26.444
ARPC5L	145.975	130.166	153.369	0.0772665	24.1289	17.9368	109.288	134.453	105.42	6.93054	18.0017	5.49471	132.76	116.329	123.52	5.57258	8.31969	8.85942
ARPIN	27.7814	24.1722	25.4116	29.3419	2.0756	11.6524	39.9072	24.1337	44.0804	13.174	12.3076	21.2152	11.339	30.1353	36.9985	0	27.2253	18.8263
ARPP21	26.3499	48.3445	49.0967	81.69	77.673	99.8092	58.0784	75.9223	58.4235	65.3323	85.1278	57.4057	101.523	89.2838	75.0554	85.4034	94.2795	95.4737
ARR3	0	0	0	0	0	0	0	0	0	0	0	0	0	0	0	0	0	0
ARRB1	3.84735	0	0.705202	0	0	0	0.521663	0	0	0	0	0	1.22283	0.1181	0	0	0	0
ARRB2	9.21574	4.88002	7.39246	0	0	0.349136	4.12983	3.69305	4.00114	4.24197	2.26347	0.298018	3.05707	3.58238	1.14656	0	0.931309	0.0671168
ARRDC1	112.244	56.6234	70.4716	0	21.502	9.12117	82.9443	51.4021	87.8556	0.268857	20.1944	14.7519	31.4045	57.5739	48.3759	8.28554	13.3488	34.5987
ARRDC2	95.6916	46.6545	96.5884	77.5369	10.0537	30.2875	82.5966	47.8379	96.909	74.1747	88.0633	138.541	35.2953	79.3634	54.241	13.6565	109.553	85.4061
ARRDC3	0.178946	7.51941	3.16125	0	0	0	2.43443	2.87714	5.01838	0	0	0	1.36179	0.688918	0.352787	0	0	0
ARRDC4	11.4973	12.6083	16.0008	0	0.0648626	0	15.1282	21.2995	21.4977	0	13.5101	1.06169	3.44616	4.86179	58.1217	0	19.899	6.57745
ARRDC5	0.492102	0.303815	0	0.0193166	0	0	0	0	0	0	0	0	0	0	0	0	0	0
ARSA	28.6762	14.5451	20.5238	0	6.09709	6.98271	24.5181	25.6796	35.3321	5.10829	15.6321	10.3189	3.75186	14.487	26.1503	1.97973	5.64994	4.29548
ARSB	65.8523	59.2818	58.1913	119.705	0	68.1251	85.9439	72.3151	84.0579	35.0411	77.8776	54.5373	67.3112	55.9008	91.1954	94.5505	148.699	91.0775
ARSD	0	0.531675	0.753837	0	0	0	0.825966	4.07953	0.983332	0	0	1.37833	0	0.0196834	0.749672	0	0.496698	0
ARSG	0.894732	1.06335	0.607933	0	0.129725	0	2.69526	0.34354	0.745976	0.477968	0.176834	0.0186261	0.305707	0.570818	1.01426	0	0.0620873	0
ARSH	0	0	0	0	0	0	0	0	0	0	0	0	0	0	0	0	0	0
ARSI	0	0	2.04265	0	0	0	0	0	0	0	0	0	0	0	0	0	0	0
ARSJ	3.13156	0.189884	2.16424	0	0	0	1.95623	1.84653	0	0	0.848803	0	1.16725	0.17715	2.8223	0.0366617	0	0
ARSK	2.01315	0.816501	0.145904	0	20.1723	0	1.6954	1.97535	4.54367	12.7857	7.60386	6.40739	3.11266	0.0787335	0.26459	0	0	0.536934
ARSL	0	1.08234	1.16723	0	0	0	0.0869438	1.50299	1.2885	0	0	0	0	0	0	0	0.186262	0
ART1	0.760522	0.132919	0.510664	0	0	0	0.260831	0	0.16954	0	0	0	0	0.0787335	0.26459	0	0	0
ART3	115.868	178.814	193.007	79.8935	29.6422	165.316	180.886	110.834	120.984	265.81	212.731	133.568	207.075	185.595	111.128	269.445	209.948	181.484
ART4	0	0.0379768	0	0	0	0	0	0	0	0	0	0	0	0	0	0	0	0
ARTN	0.26842	0.0759536	0	0	0	0	0.130416	0.257655	0.271264	0	0	0	0.111166	0	0.440984	0	0	0
ARV1	36.013	60.3452	43.1389	20.1086	65.1545	50.4937	72.8589	47.9667	63.5436	105.422	88.2047	103.654	61.336	44.012	56.3577	111.891	51.2841	58.7943
ARVCF	4.1605	0.265838	0.218856	0	0	0	0.69555	0.772964	0.8477	1.31441	0.389035	0	0.0555832	0.511768	1.36705	0	0	0.872518
ARX	0	0.0379768	0	0.0193166	0	0	0	0.128827	0.271264	0	0	0	0	0	0.0881967	0.0366617	0	0
AS3MT	126.202	294.377	116.674	5.42797	6.81058	40.2815	103.463	44.059	160.758	38.5362	37.9485	19.1477	202.684	147.586	171.102	11.3835	21.7305	13.8261
ASAH1	132.062	112.981	91.7249	134.444	45.5011	91.8227	116.505	150.599	136.683	109.753	86.7547	47.5339	110.055	115.049	106.145	103.826	83.8178	105.273
ASAP1	44.9603	28.7484	38.3727	16.8055	44.7228	49.6209	32.7343	37.0164	27.1603	83.0769	43.0767	23.9346	37.1018	50.9996	66.9413	51.4913	51.3151	34.7665
ASAP2	5.68155	2.50647	4.37712	0	0.583764	6.45901	7.56411	8.97497	6.06953	2.95743	9.5844	5.19669	6.64219	3.52332	8.77558	8.24888	2.11097	0.503376
ASAP3	12.392	7.59536	14.8579	12.8262	8.62673	0.349136	16.3889	10.3062	18.412	15.8028	14.1113	15.6087	0.416874	16.7309	7.80541	0.0733234	31.7576	10.2353
ASB1	1.3421	2.18367	2.72354	0	0	0	6.08606	2.36184	4.91666	2.59895	1.94517	1.22932	3.94641	8.18829	4.58623	0	7.76091	4.1948
ASB10	0.402629	0	0	0	0	0	0	0	0	0	0	0	0	0	0	0	0	0.0335584
ASB11	51.4918	49.5028	52.3309	85.0704	33.5015	24.8759	43.5588	33.0657	59.1016	20.702	29.602	28.2186	56.0001	59.7981	47.4939	12.7766	24.0899	26.6454
ASB12	0	0.512687	0.680885	0	0	0	1.30416	1.46004	1.15287	0	0	0	0	0.314934	0.352787	0	0	0
ASB13	0	0	0.0972693	0	0	0	0.912909	0	0	0	0	0	0	0	0	0	0	0
ASB14	0	0	0	0	0	0	0	0	0	0	0	0	0	0	0	0	0	0
ASB15	0	0	2.09129	0	0	0	0	0	0	0	0	0	0	0	1.32295	0	0	0
ASB16	4.33945	3.20904	6.95475	0	29.4152	3.57864	24.4747	17.3917	15.9028	15.295	11.671	15.0127	1.69529	7.79462	15.7872	13.0699	15.677	7.14794
ASB17	0	0	0	0	0	0	0	0	0	0	0	0	0	0	0.485082	0	0	0
ASB18	0	0	0.145904	0	0	0	0	0.472367	0	0	0	0	0	0	1.85213	0	0	0
ASB2	0	0	0.462029	0	0	0	0	0	0	0	0	0	0	0	0	0	0	0
ASB3	34.6709	47.1482	53.4251	29.0715	11.0266	52.8504	48.0799	59.3894	79.7516	43.5847	49.0537	50.5885	45.467	51.9051	48.1995	61.5366	33.8065	16.4101
ASB4	1.56578	1.68997	0.486346	0	0	0	0.999853	0.17177	2.1023	5.97461	0	1.2852	0	2.04707	1.94033	0.65991	0	6.44321
ASB5	0	1.21526	0.291808	0	13.1022	0	0.782494	0	0	0	0	0	0	1.49594	0	0	0	0
ASB6	10.5578	9.32331	21.5938	0	0	0	12.5634	7.21433	9.3586	0	1.30857	1.67635	6.11415	11.1408	10.2308	0	5.43264	0
ASB7	2.41578	1.70896	0.851106	0	0	3.62228	0.782494	1.84653	3.3908	4.92905	2.12201	3.91149	0	0.373984	2.69	4.01445	6.3329	0.234909
ASB8	128.349	89.5683	126.523	201.202	178.275	164.356	134.285	126.852	140.718	170.575	113.351	192.762	137.624	189.767	134.721	175.793	317.204	261.219
ASB9	0	0.398757	1.60494	0.0193166	0	0	0.173888	0	0	0	0	0	0	0	0	0	0	0
ASCC1	62.4075	110.133	90.0227	61.0405	93.5319	60.3132	96.551	59.1318	87.72	51.1725	82.4046	50.5699	60.4189	64.9158	81.4938	55.3225	33.7755	48.3912
ASCC2	35.4314	54.6866	48.9508	0	1.5567	4.93154	21.9968	48.3962	19.531	6.24346	4.24401	1.67635	35.1008	26.5922	23.1516	0	0.838178	2.48332
ASCC3	64.0628	56.3006	50.1909	131.044	62.7222	78.4682	58.3393	76.1799	55.8125	70.5302	84.1022	82.0108	79.1782	51.9051	65.883	128.792	77.8885	73.258
ASCL1	0	0	0	0	0	0	0	0	0	0	0	0	0	0	0	0	0	0
ASCL2	0	0	0	0	0	0	0	0	0	0	0	0	0	0	0	0	0	0
ASCL3	0	0	0	0	0	0	0.260831	0	0	0	0	0	0	0	0	0	0	0
ASCL4	0.313156	0	0	0	0	0	0	0	0	0	0.282934	0	0	0.1181	0	0	0	0
ASDURF	18.342	34.0082	31.9286	45.8383	43.7498	52.9377	34.734	26.0231	40.7235	28.8275	42.2633	33.6388	31.1822	38.7566	38.1892	30.9241	65.8435	59.3984
ASF1A	734.127	1536.37	829.585	478.164	422.904	538.935	891.869	990.253	652.864	397.281	437.31	300.439	984.878	508.363	568.34	403.37	207.061	210.982
ASGR1	13.421	10.3677	22.9312	0	0	7.11364	20.4753	10.1774	33.3316	0	1.34394	0	18.0923	10.1566	31.5744	0	1.24175	0
ASGR2	38.205	37.4831	27.1138	0	3.37286	15.973	38.3422	28.5997	25.3971	27.0351	8.38193	13.7275	40.1311	29.3676	30.2515	18.4408	9.18891	12.2153
ASH1L	10.1105	7.80424	16.6087	0	3.53501	10.2559	6.99897	20.3547	22.108	6.72143	22.0689	6.07212	0.222333	7.04665	19.6679	0.0549925	1.49009	9.42991
ASH2L	541.089	562	605.623	194.576	302.584	191.152	583.653	460.601	452.333	230.381	352.218	247.001	475.709	487.557	476.968	176.801	271.942	289.777
ASIC1	1.52104	0.151907	0.291808	0	0	0	4.99927	2.27595	2.06839	0.98581	0	0	0	1.92897	2.29312	0	7.41943	0.503376
ASIC2	0	0	0	0	0	0	0	0	0	0	0	0	0	0	0	0	0	0
ASIC3	0	0.645606	0	0	0	0	0.869438	0	0	0	0	0	0	0.452718	0	0	0	0
ASIC4	0.581576	0	0.510664	0	0	2.31302	0.260831	0	0.067816	0	0	0	0	0.314934	0	0	0	0
ASIC5	1.02894	0	0	0	0	0	0	0	0	0	0	0	0	0	0.661476	0	0	0
ASIP	0.447366	0.607629	0.559298	0	0	0.480062	0.304303	0.429425	0.16954	1.07543	0	0	0.222333	0.452718	0	0	0	0
ASL	168.612	117.994	67.1887	0	9.53481	8.24833	78.6406	60.0765	53.3712	2.68857	0.530502	4.32126	64.7544	41.9453	54.0646	0.0733234	0.403567	2.81891
ASMT	26.5735	45.2684	44.8898	0	24.1938	13.3544	29.9087	13.0975	35.0609	4.83943	13.7577	5.88585	30.4874	9.74327	22.2697	0	0.900265	1.81215
ASMTL	0.805259	0.151907	0.680885	0	0	0	0.69555	0.128827	1.66149	0	0	0	0	0.0393668	0.705574	0	0	0
ASPA	0	0	0	0	0	0	0	0	1.22069	0	0	1.45284	0.833748	0	0	0	0	0
ASPDH	0	0.778525	0.243173	0	0	0	0.173888	0	0	3.13667	0.848803	0	1.27841	0.531451	1.14656	0	0	0
ASPG	0	0	0.0243173	0	0	0	0.173888	0	0	0	0.247567	0	0	0	0.0881967	0	0	0
ASPH	1.96841	3.91161	13.8609	29.0136	0.908077	16.2785	3.21692	6.18371	5.18792	28.1703	1.41467	13.5039	5.00249	2.65726	13.3177	33.5454	6.61229	5.90628
ASPHD1	0	0.588641	1.02133	0	0	0	0.0869438	0.0429425	0	0	0.636602	1.7136	0	0.334617	0	0	0	0
ASPHD2	56.2786	35.6033	52.7443	0	11.3185	2.13846	86.8133	48.0526	64.3235	6.48245	13.6869	15.9998	21.5107	30.588	63.3694	0	15.7081	14.9335
ASPM	1227.04	1586.1	702.843	1319.21	761.098	2442.16	1192.22	1081.25	923.993	1123.11	1525.83	1214.26	1080.01	1077.13	971.531	935.056	1267.01	1133.7
ASPN	0	1.1393	0.145904	0	0	1.48383	0.391247	2.31889	4.03505	0	0	0	0	0	1.54344	0	0	0
ASPRV1	0	0	0.851106	0	0	0	0.782494	0	0	0	0	0	0	0.255884	0	0	0	0
ASPSCR1	115.913	57.1741	95.6157	0.0193166	5.96736	7.24457	79.6839	54.7087	37.4344	5.73562	3.74888	9.10817	21.2884	45.4292	48.9933	0	10.9894	4.49683
ASRGL1	37.9814	28.3687	26.287	0	15.113	3.75321	27.6916	16.5758	14.4448	5.73562	10.5747	2.23513	13.9792	14.0146	33.9557	8.24888	4.25298	11.3763
ASS1	0.492102	0.208872	0.413394	0	0	0	1.17374	0.128827	0.712068	0.627334	0	0	0	0.236201	0	0	0.186262	0.0671168
ASTE1	1.38683	6.45606	10.1403	0	0.194588	7.24457	5.8687	10.3062	7.56148	0	0	0.745045	9.11564	11.751	7.49672	0	2.17305	4.06057
ASTL	956.334	408.593	618.949	72.9589	100.991	98.4999	627.082	436.295	685.687	21.2995	150.769	169.181	127.174	512.85	365.355	15.9478	178.501	195.679
ASTN1	6.79996	7.15863	7.80586	0	1.97831	2.31302	7.43369	4.12248	3.62815	0.537714	0.919536	2.5704	4.72457	3.42491	6.74705	0	0.527742	0.805402
ASTN2	51.2234	21.7227	29.5942	11.0684	20.8533	23.3484	35.2992	24.4343	34.3488	4.15235	13.0503	16.8753	19.8988	33.8357	39.5121	8.37719	19.0297	23.8265
ASXL2	33.284	12.0956	31.6125	1.5067	17.8697	19.377	33.4299	33.1945	51.1332	40.8663	32.5728	42.5979	18.2313	41.4335	31.4862	2.71296	51.2841	32.2832
ASXL3	14.092	13.7096	19.1864	44.3316	10.5726	28.3673	11.3027	12.8398	9.42642	5.3174	26.1714	12.8706	35.7956	19.5456	10.9364	23.8484	35.8243	37.4847
ASZ1	184.986	164.06	221.701	122.293	388.949	395.658	133.85	283.85	224.132	322.838	340.547	414.748	398.365	232.677	272.396	408.521	235.28	287.931
ATAD2	31.1814	35.0146	30.7371	377.833	197.669	138.17	40.6897	77.0388	30.2459	85.1381	158.479	127.459	38.8526	52.968	63.9867	88.1347	109.646	128.025
ATAD2B	6.79996	10.6335	18.7973	31.4861	25.2964	24.745	10.7376	33.8816	10.0707	14.5183	16.3041	19.8741	5.47494	16.4356	15.1257	3.84948	16.7015	11.9803
ATAD3A	0.0894732	2.08872	1.92107	0	0	0	0.739022	0.257655	1.35632	0	0	0.0186261	0	0.1181	3.21918	0	0	0
ATAD5	57.1734	44.4139	47.3701	192.104	192.966	83.007	39.429	42.2124	40.9948	91.4413	115.649	106.243	46.2174	58.0069	50.7131	78.4377	79.4406	58.3581
ATAT1	0.939468	1.10133	1.02133	0	0	0	1.91276	4.20836	4.6793	0	0	1.30383	0.389082	1.25974	5.86508	0	1.39696	1.17454
ATCAY	1.07368	0	0	0	0	0	0.434719	0	0	0	0	0	0	0	1.89623	0.146647	0	0
ATE1	119.491	146.875	164.19	103.46	115.034	164.487	156.021	113.626	191.309	55.295	56.5161	48.9867	171.947	170.163	133.706	58.7687	88.1949	85.3726
ATF1	11.4078	14.0704	11.4048	59.0702	63.2411	40.4125	11.3896	14.901	12.8511	41.7625	22.7762	46.23	1.55633	8.93625	13.7146	16.2778	12.4175	11.4099
ATF2	224.622	264.357	284.95	1070.95	770.665	632.459	230.401	261.992	198.497	679.97	724.524	638.187	300.094	386.7	240.292	620.591	626.802	805.469
ATF3	0	0	0.63225	0	0	0	1.65193	2.06124	1.15287	0	0	0	0	0	0.573279	0	0	0
ATF4	227.351	137.324	147.022	49.5471	5.05928	39.4087	117.809	122.042	158.825	33.6968	38.8681	57.7037	106.497	84.6188	97.3251	7.05737	27.6599	7.9869
ATF5	0	0	0	0	0.194588	0	0	0.0858849	0	0	0	0	0	0	0	0	0	0.100675
ATF6	18.8788	32.8879	36.1112	137.805	51.8901	79.2538	33.3429	58.4447	54.5919	54.4585	48.4525	90.4671	59.335	58.3809	51.7715	63.388	110.795	127.858
ATF6B	4.83155	2.39254	5.42276	0	19.7182	7.94284	15.3456	5.45369	20.5143	14.3689	7.49776	9.51795	4.53003	13.6406	21.4318	0.348286	19.7437	12.8193
ATF7	69.3417	35.4324	52.9874	93.8788	33.988	64.9829	69.0333	69.0944	78.6326	42.6886	50.6452	65.9551	61.3638	84.1464	79.5535	36.0018	132.029	44.6998
ATF7IP	31.4946	14.4692	20.7913	109.178	39.404	65.2447	14.737	31.1762	31.9074	24.3465	34.1997	26.1138	16.9529	21.8486	33.7353	3.73949	51.9981	56.1096
ATF7IP2	6.39733	12.1526	6.3225	0	11.0266	22.1701	14.3457	6.35548	9.3247	5.79537	8.41729	9.6297	5.83623	5.55071	7.49672	0.128316	6.92273	8.99365
ATG10	5.36839	11.3741	6.29818	0	0	1.22197	7.78147	13.2263	6.44252	2.00149	1.30857	1.22932	7.53152	5.98375	6.52656	3.70283	0.68296	0.63761
ATG101	196.036	141.255	180.118	45.4327	60.4844	37.9249	170.236	101.172	157.164	30.829	23.1299	55.7852	110.749	172.249	142.482	0.109985	30.9195	34.2631
ATG13	8.1868	7.51941	15.8792	5.42797	0	0	10.3028	13.9134	11.8	2.59895	0.884169	1.02444	7.05906	9.40866	7.84951	0	4.25298	1.74504
ATG14	53.9523	54.8575	71.3713	122.603	153.919	205.423	64.86	108.473	109.896	133.204	136.48	117.978	67.9504	118.848	105.439	140.433	263.654	210.311
ATG16L1	29.3025	2.58242	9.21626	0	0	9.68852	25.2137	32.808	20.5821	9.23076	7.46239	1.00581	3.69628	7.49937	6.79115	0.293293	12.6968	1.81215
ATG16L2	0.447366	0	1.65358	0	0	0	1.78235	0	2.03448	0	0	0	0	1.181	0	0	1.80053	0
ATG2A	6.17365	1.68997	1.62926	0	0	0	7.08592	9.36146	8.98562	0	2.97081	1.08031	1.36179	3.32649	5.4682	0	1.64531	3.28872
ATG2B	15.0315	7.8612	8.48674	95.7525	30.9395	15.362	20.3014	21.4712	57.4062	24.5258	23.3067	18.1605	19.0372	20.9431	25.1361	0.128316	41.7847	23.3231
ATG4A	27.1104	54.4777	33.6308	34.3063	37.6203	10.8668	34.9949	35.2558	35.1965	35.3099	32.5021	22.7984	23.067	35.0955	14.0674	28.0095	38.0284	28.9609
ATG4B	26.1262	13.5957	24.4389	0	0	0	26.5178	16.0175	21.0569	0	1.90981	7.58083	2.66799	15.4318	17.3307	0.0366617	0.217305	0
ATG4C	23.4867	39.1921	30.0319	49.5471	50.4307	28.1927	27.6481	37.3599	25.3632	40	25.5702	27.5108	41.6874	25.8049	39.2035	49.31	12.4175	23.5244
ATG4D	34.4024	9.41825	19.3079	0	3.47015	0	29.0827	11.6803	33.908	0	4.66841	0	3.69628	12.0462	13.2736	0.0366617	15.4597	6.04051
ATG5	158.546	167.99	197.116	177.153	228.738	264.252	192.841	223.816	162.758	175.265	206.471	195.537	276.415	208.29	211.496	320.57	201.07	192.256
ATG7	56.9049	24.0013	31.1505	22.388	0	16.7149	66.8597	35.7281	48.0815	44.0627	50.0086	23.9346	18.4814	33.4814	61.3408	5.38927	18.3157	26.6789
ATG9A	2.46051	0.759536	0.924058	0	0	0	0.565134	0.858849	0.67816	0	1.4854	0	1.47295	0.944802	2.33721	0	0	0
ATG9B	0.26842	0.0379768	0.729519	0	0	0	0	0	1.15287	0	0	0	0	0.17715	0	0	0	0
ATIC	788.885	751.39	920.41	558.733	398.451	1352.6	739.631	717.998	583.285	828.708	712.075	915.027	816.378	1016.41	658.124	415.597	1057.04	1015.98
ATL1	37.9814	42.2872	48.513	26.2126	44.9822	37.2702	43.2545	65.702	52.5235	27.2442	46.4366	80.4835	43.7718	44.1892	63.9867	30.2092	55.9406	58.2909
ATL2	257.996	310.65	273.181	769.014	765.93	860.183	262.005	369.649	246.24	750.082	634.409	632.282	307.18	335.07	241.703	521.329	547.361	526.531
ATL3	34.7156	35.3944	53.2792	0	20.2696	12.6562	35.4296	39.2924	32.4499	20.7319	8.87706	24.3816	26.1519	34.8593	35.6315	4.50939	33.9617	26.142
ATM	13.6447	17.1086	18.3596	20.6495	14.5617	38.3613	19.6493	30.6609	21.5994	17.655	24.9336	19.7251	36.9906	23.8169	28.1348	10.3203	15.2735	22.4506
ATMIN	30.063	13.9945	23.223	9.52309	25.1667	6.85179	68.816	27.3543	58.8982	38.2076	36.2863	34.4583	19.6209	26.2576	56.3136	0.0733234	45.9756	24.0614
ATN1	10.1105	7.84221	4.15826	0	3.37286	0	5.30357	6.35548	4.00114	0.746826	0.0707335	0.894054	1.16725	1.8896	1.49934	0	0.589829	0
ATOH1	0	0	0	0	0	0	0	0	0	0	0	0	0	0	0	0	0	0
ATOH7	1.78946	2.16468	0.607933	0	3.43772	2.66216	4.91232	0	3.8316	0.896191	0	0	1.02829	2.55884	5.07131	2.07139	0	0
ATOH8	0	0	0.462029	0	0	0	0	0.300597	0	0	0	0	0	0	0	0	0	0
ATOSA	54.0418	46.5026	81.925	102.281	113.866	116.306	59.4261	66.6467	54.3206	80.4779	87.1791	47.4966	107.192	91.4883	56.1813	230.914	122.095	109.736
ATOSB	1.02894	0	0.218856	0	0	0	0.999853	0	0	0.029873	0	0	0	0	0.176393	0	0	0
ATP10A	9.08153	2.69635	1.89675	0	0	0	1.73888	0.257655	0.440804	1.22479	1.76834	0	0.583623	3.72016	3.04279	0	0.496698	0
ATP10B	58.5602	43.3505	51.042	10.8946	0.0648626	7.46278	31.9518	31.8633	36.112	4.00299	3.57204	5.64371	25.7628	21.8879	23.1075	0.109985	2.32827	5.77205
ATP10D	246.946	142.793	237.702	553.498	233.668	464.263	196.058	289.217	239.696	192.412	238.089	268.44	208.993	366.898	394.592	210.896	558.04	383.942
ATP11A	1.92367	1.40514	0.145904	0	0	0	2.82567	0.51531	4.71321	0	0.141467	0	0	0.157467	0.705574	0	0	0
ATP11B	47.1971	44.5278	89.2202	208.716	151.908	77.9882	59.4695	84.6825	69.9522	70.6796	88.2755	106.597	63.3092	131.997	96.4872	69.1623	182.661	133.73
ATP11C	48.0024	48.8572	32.0259	26.0774	38.3014	53.636	30.1695	47.9238	50.7603	55.0859	36.1802	34.6818	34.3504	35.8238	59.1359	106.539	74.1011	55.1029
ATP12A	0	0	0	0	0	0	0.173888	0	0	0	0	0	0	0.787335	0	0	0.124175	0
ATP13A1	37.8024	8.54478	7.70859	1.13968	8.39971	0	10.2594	7.21433	5.18792	12.6064	10.4686	15.1617	1.52854	5.03895	3.43967	0	11.393	6.40965
ATP13A2	0.626312	0.227861	0.583616	0	0	0	0	0	0	0	0	0.111757	0.333499	0	0	0	0	0
ATP13A3	22.6815	15.2097	15.6603	36.8561	53.0901	93.8302	28.7784	47.752	60.6275	56.7289	62.4931	80.9305	21.5663	59.0698	64.2072	30.4659	110.919	71.4123
ATP13A4	0	0	0	0	0	0	0	0.51531	1.15287	0	0	2.64491	0.111166	0	0	0	0	0
ATP13A5	0.849995	0.0379768	0.121587	0	0	0	0	0	0.813792	0	0.212201	0	0	0	0	0	0	0
ATP1A1	65.1365	101.607	45.9354	13.1546	27.7612	20.1189	74.25	59.4324	47.8781	27.5131	39.0449	23.5248	42.8546	39.9769	53.5795	21.6854	15.1493	29.565
ATP1A2	0	0.265838	0	0	0	0	0	0.17177	0	0	0	0	0	0	0	0	0	0
ATP1A3	0	0	0	0	0	0	0	0	0	0	0	0	0	0	0.617377	0	0	0
ATP1A4	0	0	0	0	0	0	0	0	0	0	0	0	0.222333	0	0	0	0	0
ATP1B1	22.3236	10.9563	17.5814	15.7044	28.1504	22.301	10.781	27.8697	25.0919	13.9507	19.3103	22.5376	12.9509	17.656	13.0972	6.48912	13.4419	10.94
ATP1B2	0	0	0.26749	0.0579498	0	0	0	0	0	0	0	0	0	0	0	0	0	0
ATP1B4	0.0894732	0.0379768	0.607933	0	0	0.43642	0.434719	0	0.101724	0	0	0	0	0.0393668	0.0881967	0	0	0
ATP23	16.2841	21.9316	20.232	0	18.2264	7.89919	18.4321	7.34316	10.5793	6.30321	4.10255	1.54597	14.5906	6.67267	23.6808	6.91073	1.14861	0
ATP2A1	6.53154	3.34196	2.6749	0	6.06466	0.305494	7.99883	1.63181	5.0862	1.5534	4.84525	4.37714	0.583623	5.098	10.0544	7.27734	1.58323	2.65111
ATP2A2	129.691	41.6606	71.9792	77.9812	26.9829	112.465	45.6455	64.1131	55.9482	68.9171	61.998	61.0378	102.746	73.8324	118.184	114.183	90.7095	91.4466
ATP2A3	0	0	0	0	0	0	0	0	0	0	0	0	0	0	0	0	0	0
ATP2B1	161.231	214.74	187.632	672.315	684.333	530.555	294.957	297.806	322.228	635.399	566.293	737.054	326.746	261.691	373.16	834.695	625.964	734.661
ATP2B2	0	0.0759536	0.194539	0.0193166	0	0	0	0.0429425	0	0	0	0.0186261	0	0	0	0	0	0.0335584
ATP2B3	0	0	0	0	0	0	0	0	0	0.0597461	0	0	0	0	0	0	0	0
ATP2B4	6.62102	3.77869	11.5264	0.193166	9.08077	2.09481	11.0419	23.7901	13.4276	6.81105	3.96108	5.81135	9.9216	5.55071	22.402	0	5.64994	0.0671168
ATP2C1	30.8235	15.7984	45.6922	71.201	18.5183	73.1876	25.3441	64.5855	30.585	34.8319	43.7487	54.5	40.0199	51.472	49.3902	62.2332	156.988	163.463
ATP2C2	104.281	92.2457	97.172	60.8087	124.017	17.8932	116.548	72.8734	91.4838	78.8648	66.8078	81.3216	50.942	76.2928	39.1594	35.7268	49.6388	39.7331
ATP4A	0.984205	0.721559	2.40741	0	0	0	1.52152	1.80358	1.79712	0	0	0	0	0	1.45525	0	0	0
ATP4B	0	0	0.729519	0	0	0	0.130416	0	2.30574	0	0	0	0	0	0.308689	0	0	0
ATP5F1B	100.21	115.829	166.306	158.474	131.995	28.4982	103.507	167.519	284.59	116.355	157.488	135.729	83.875	80.0523	249.553	40.1629	65.5641	142.355
ATP5F1C	387.106	598.799	522.312	94.2071	97.0669	149.648	482.32	377.808	459.996	83.6743	147.727	111.794	460.229	334.637	435.648	133.687	88.94	97.2187
ATP5F1D	76.9469	72.9155	55.6866	5.64045	5.2863	8.24833	43.3415	20.14	54.2528	3.19641	5.09282	9.94635	14.9519	24.2302	26.2826	0	1.30383	5.03376
ATP5IF1	284.704	360.685	191.231	15.9942	24.1613	75.6315	225.923	167.862	212.128	36.5646	30.1679	28.9636	235.867	148.57	245.893	13.4915	13.504	11.5776
ATP5PB	183.42	235.057	205.262	97.6841	201.009	175.222	205.1	163.783	221.996	303.062	261.254	292.952	234.895	172.663	163.34	284.66	178.221	214.371
ATP5PO	220.73	291.263	192.034	0.0386332	38.8203	56.2108	190.103	137.716	203.211	25.2726	15.3845	18.1418	244.344	157.585	201.794	17.8359	6.61229	14.5643
ATP6	1661.96	107.038	219.391	61.3496	1261.19	147.684	40.8201	152.231	587.286	16.46	233.385	168.511	90.7117	69.6988	480.54	104.138	92.479	101.783
ATP6AP1	29.6156	16.5199	17.4598	0	0	9.55759	15.3456	25.3361	29.0252	2.89768	0.884169	6.01624	7.6149	19.1322	22.0051	0.0183308	6.86064	5.73849
ATP6V0A1	63.4365	31.0271	58.5075	20.6301	23.7073	22.4756	46.2541	58.6165	58.4235	22.2255	40.9194	32.8751	26.8189	54.8576	46.7443	23.0969	42.5919	31.9812
ATP6V0A2	106.384	120.368	133.551	331.28	294.282	244.089	223.272	243.355	206.093	193.099	254.959	237.558	120.06	165.951	161.665	152.348	292.617	299.878
ATP6V0A4	171.699	163.281	146.998	86.5578	149.606	59.1349	158.238	156.354	91.4838	84.0627	47.9573	34.9426	124.868	150.302	136.529	65.4411	89.0021	72.8217
ATP6V0B	258.399	285.244	222.844	128.726	143.606	60.9678	291.392	212.136	227.285	146.408	102.175	164.58	143.738	191.342	127.4	15.9845	100.302	108.696
ATP6V0C	209.546	186.903	160.762	0.0386332	13.7184	14.0527	199.666	159.574	169.743	14.8768	11.4588	12.6099	91.1286	118.022	102.396	11.3835	20.1473	19.3296
ATP6V0D1	267.838	271.895	211.099	0.0772665	39.2419	39.365	180.061	138.103	175.135	36.6542	60.6186	60.5535	154.104	147.35	163.164	64.6529	27.6909	50.2034
ATP6V0D2	0	0.227861	0	0	1.29725	0	0.347775	0	0.813792	0	0	0	2.41787	0.314934	0	4.21609	0	0.63761
ATP6V0E2	3.93682	1.87985	4.08531	0	0	1.17833	2.56484	1.1165	1.6954	0.896191	0	0.298018	0.111166	2.55884	0.749672	0	1.17966	0.167792
ATP6V1A	30.0183	36.002	39.0536	37.3777	1.32968	57.04	37.8205	70.7262	49.9126	2.15086	49.6549	45.1311	47.1623	49.6612	60.988	177.204	112.285	115.34
ATP6V1B1	11.542	12.4944	9.45943	0	2.52964	12.3507	9.04215	3.82188	6.27298	11.053	3.11228	4.9918	18.0089	2.48011	10.76	0	2.11097	0
ATP6V1B2	972.439	1325.77	1154.22	1703.63	952.962	1546.67	1160.35	1249.07	1213.19	1095.92	942.348	885.393	1549.13	1098.41	1324.45	1356.08	1547.59	1434.79
ATP6V1C1	397.395	565.703	632.08	549.017	705.057	561.454	521.054	713.446	725.597	380.373	527.602	495.287	675.419	889.807	495.004	559.842	507.719	558.177
ATP6V1C2	0	0.569652	5.37413	0	0	0	2.95609	3.22068	6.71378	2.03137	0	0	0.389082	1.08259	20.4616	0	0	0.0671168
ATP6V1E1	161.991	188.726	181.772	4.17239	20.2371	14.8383	153.543	126.38	128.681	9.49962	16.0211	5.45745	100.661	86.5478	100.147	1.08152	5.58785	4.29548
ATP6V1E2	0	0.683583	0.607933	0	0	0	0.478191	0	1.01724	0	0	0	1.50075	0	0	0	0	0
ATP6V1FNB	2.3263	8.92455	2.04265	0	0	1.13469	4.43413	2.06124	1.96666	0	0	0.0372522	0.361291	0.570818	1.89623	0	0.527742	0.100675
ATP6V1G1	187.804	278.997	229.458	46.7655	70.7003	107.883	258.658	235.625	276.113	66.9156	70.2738	82.3088	287.393	210.691	273.895	91.8742	56.903	57.5862
ATP6V1G3	0.178946	0.0759536	0.0972693	0	0	0	0.260831	0	0.271264	0.119492	0	0	0.611415	0	0	0	0	0
ATP6V1H	161.275	114.709	134.815	0.0386332	25.4261	87.3712	138.067	121.27	126.172	43.9133	43.6072	62.8632	99.744	138.925	129.914	14.353	69.3825	66.6805
ATP7A	29.0788	26.1091	21.6424	0	19.8155	28.3673	16.4758	12.0668	22.0063	14.578	23.0945	16.5027	10.7276	19.9983	18.7418	38.2748	21.1097	19.1618
ATP7B	2.63946	4.17745	2.84513	0	0	0	1.30416	0.386482	1.76322	0	1.55614	0	0.444665	0.669235	1.76393	0	0	0.369142
ATP8	441.147	24.6659	59.0181	12.9421	96.9048	32.2078	6.86856	40.1083	152.416	1.16505	61.3967	31.9624	22.1499	3.40522	137.411	18.9174	4.06672	5.53714
ATP8A1	60.1707	105.329	89.9254	122.661	219.755	76.5044	117.244	126.122	117.661	132.636	186.171	190.024	135.012	141.425	102.176	226.038	238.726	252.493
ATP8A2	10.692	5.37372	10.1646	2.18278	0.0648626	0	7.21633	2.70538	8.0701	6.51232	3.81961	1.6391	4.80794	6.79077	9.70164	0	2.17305	0
ATP8B1	11.2289	5.7345	8.72992	14.3909	7.13489	7.5937	9.08562	12.4963	8.20573	0.537714	4.80988	15.1244	4.75236	2.20454	6.12967	19.8523	4.78072	0
ATP8B2	0.178946	0	0	0	0	0	0.565134	0	0.542528	0.029873	0	0	0.666998	0	0	0	0.838178	0
ATP8B3	0	0	0	0	0	0	0	0.257655	0	0	0	0	0	0	0.793771	0	0	0
ATP8B4	3.93682	9.30432	10.6023	2.89749	1.36212	6.72086	14.3892	4.38013	18.0051	5.49664	6.64895	20.7122	7.22581	8.60164	10.6718	30.8141	11.4861	3.89277
ATP9A	9.52889	5.60158	9.19194	37.0686	0.616195	3.09858	16.3454	1.46004	10.2741	5.34727	8.13436	5.64371	9.94939	9.46771	30.5602	15.9478	13.5661	3.92633
ATP9B	26.7972	14.9629	18.5784	11.3968	9.43751	5.32432	17.3888	29.9309	20.4465	3.19641	6.57822	11.6786	30.8209	21.9667	26.1944	1.09985	10.7411	3.18805
ATPAF2	83.1653	66.0797	76.3564	0	12.7131	13.9218	41.0375	41.6971	51.9131	24.6452	4.42085	7.4132	41.5206	58.9714	42.8636	0.0366617	14.4353	17.4839
ATPSCKMT	7.69469	22.4063	14.7849	0	2.98368	0.480062	16.8236	11.9809	19.2936	2.35997	5.55258	9.83459	20.2045	14.2114	13.4941	7.05737	9.31309	8.62451
ATR	12.571	4.95597	12.7423	5.4666	2.91882	1.17833	7.52063	13.1404	7.18849	31.5758	12.4491	6.57502	15.341	7.99145	13.3618	0	6.11559	10.3024
ATRAID	356.059	333.36	287.406	461.358	676.485	326.791	237.791	210.933	232.202	500.672	410.325	439.111	252.514	197.444	214.715	346.728	226.556	259.205
ATRIP	22.9051	11.9627	19.5268	2.56911	8.91861	3.09858	12.6503	12.0239	13.9362	2.86781	1.80371	0.167635	3.16824	12.2824	6.04148	0	0.993396	1.71148
ATRN	10.692	11.0133	12.0371	0	0	1.09105	6.12953	16.1034	10.4776	4.66019	8.34656	2.34689	5.44715	6.47583	1.27885	0	5.55681	3.18805
ATRNL1	2.3263	0.493699	0.486346	32.9348	0	0	3.73858	1.03062	1.2546	0.119492	0	7.37594	4.39107	1.67309	0	1.88808	0	2.11418
ATRX	57.0839	41.3757	67.359	640.288	228.252	235.448	44.124	112.423	43.1649	326.034	485.02	507.469	69.2288	105.365	72.9387	377.285	410.211	369.21
ATXN1	8.81311	23.3937	22.2017	65.3674	21.0804	33.9098	50.0796	15.0728	59.7459	42.5392	23.625	97.8244	12.006	33.6389	66.2358	11.0352	81.3964	55.7741
ATXN10	30.5104	41.9644	42.5067	20.6108	13.2968	8.16105	42.6024	36.5011	23.2609	18.9096	36.2509	16.1116	18.4814	40.4297	28.3553	7.03904	49.6388	29.7663
ATXN1L	0.805259	1.15829	2.3831	0	0	3.44771	4.39066	6.99962	5.69654	6.0941	1.41467	4.28401	2.19554	3.16902	15.5226	0	7.29525	4.66462
ATXN2	130.631	34.4829	76.0646	24.0299	36.096	61.9716	126.329	104.651	87.0079	73.876	113.28	82.4206	47.9405	68.9902	155.447	34.462	64.074	83.3926
ATXN2L	20.1315	1.06335	4.42575	0.869248	22.1182	3.36043	16.9106	11.0362	10.0029	24.5855	10.4332	9.23856	1.83424	8.641	23.328	0	4.96698	4.63106
ATXN7	17.3578	4.19644	3.86645	0	0.0648626	0.654629	17.1714	14.6434	9.25688	6.27334	7.49776	18.8683	3.6407	4.72401	12.7885	0	15.9564	5.23511
ATXN7L1	81.8232	92.6065	64.8543	29.2067	45.339	26.7525	74.902	74.1187	60.1867	34.354	34.0228	19.7809	55.0273	55.5268	64.9128	4.19776	21.6064	26.0078
ATXN7L2	14.5841	4.72811	7.17361	0.0579498	0.681058	0.21821	9.82464	3.4354	9.49424	0.0896191	3.32448	5.56921	1.9732	8.48354	6.83525	0	2.29723	0.536934
ATXN7L3	0	0.0379768	0	0	0	0	0	0	0	0	0	0	0	0	0.26459	0	0	0
ATXN7L3B	49.926	58.3514	53.109	308.139	188.264	127.958	59.1218	45.3902	84.024	251.441	169.442	218.578	90.6562	78.1233	70.6456	499.534	188.218	212.861
AUH	63.1681	85.6187	65.8026	90.4404	22.5073	135.159	73.9022	63.8125	81.82	88.0657	103.342	72.8654	116.475	75.2889	85.1981	111.488	61.0318	84.5001
AUNIP	588.599	594.527	724.145	171.821	219.755	553.816	613.953	617.513	576.944	214.01	316.108	192.631	767.52	780.387	635.987	292.909	308.418	347.631
AUP1	5.68155	9.76004	13.7636	0	0	5.10611	4.56455	22.9313	21.7011	0	0	0	1.52854	3.62174	19.5356	0	0	0
AURKA	8459.91	6801.82	7030.04	3093.71	4329.64	5491.99	6030.03	5547.74	5543.31	4450.84	4930.76	2851.81	6337.68	6602.77	5436.62	2551.21	3190.94	3075.59
AURKAIP1	256.117	289.82	167.352	0	45.0471	25.9233	157.933	121.656	151.23	29.0067	18.8151	21.9416	133.372	88.0634	103.675	26.5064	6.61229	7.04726
AURKB	135.91	199.511	168.786	18.8723	140.622	164.923	133.415	132.005	179.373	91.3218	92.0951	98.9606	231.421	152.743	185.786	58.677	51.0978	55.6398
AURKC	250.793	402.801	167.327	656.823	518.187	979.413	315.736	213.639	233.219	617.685	822.949	1142.92	244.649	287.22	272.969	224.241	456.31	575.359
AUTS2	10.692	2.03176	4.59597	0	0.162157	2.74944	2.52137	4.42307	4.20459	1.04556	1.02564	1.11757	4.14095	5.94438	7.62902	0.0916542	4.09776	1.10743
AVIL	0	0	1.99402	0	0	0	0	3.1348	0	0	0	0.0372522	0	0	0	0	1.08653	0
AVL9	15.121	8.79163	25.3873	31.544	7.5565	35.7864	21.1708	21.4283	26.2109	41.2546	32.2191	34.2348	11.4223	31.4147	25.3566	51.1064	72.4248	74.097
AVP	0	0	0.0486346	0	0	0	0	0	0	0	0	0	0	0.0196834	0	0	0	0
AVPI1	26.6183	20.7164	27.4786	0	2.62694	4.80062	27.1699	23.5754	12.8172	2.59895	1.30857	0.968558	12.395	4.99958	21.079	0	0.931309	0
AVPR1A	0	0	0	0	0	0	0	0	0	0	0	0	0	0	0	0	0	0
AVPR1B	0	0	0	0	0	0	0	0	0	0	0	0	0	0	0	0	0	0
AVPR2	0	0	0	0	0	0	0	0	0	0	0	0	0	0	0	0	0	0
AWAT1	0	0	0	0	6.81058	0	0	0.34354	0	0	0	0	0	0	0	0	0	0
AWAT2	0	0	0	0	0	0	0	1.1165	0	0	0	0	0	0	0	0	0	0
AXDND1	75.4259	27.3813	30.2507	85.3988	43.0364	89.0732	37.9944	59.733	36.9936	14.4287	31.724	36.4141	32.3772	24.368	28.223	22.7302	22.2893	18.1887
AXIN1	38.4735	8.71568	11.9155	7.06988	7.84838	1.8766	17.1714	5.92606	7.2224	3.13667	5.65868	6.77991	7.39256	7.42063	13.6264	7.25901	8.22656	8.32248
AXIN2	44.7813	8.22198	11.2346	57.2544	10.6375	5.10611	19.1276	12.7539	6.3747	10.5751	18.1078	22.221	10.672	13.1682	17.463	3.62951	24.1209	25.0681
AXL	0	0.702571	3.69623	0	0	0	1.04333	1.28827	1.83103	0	0.0707335	0.0372522	2.33449	0	0	0	0	0
AZGP1	2.46051	1.67098	1.70221	0	0	0	1.73888	0.34354	0	0	0	0	0.778164	1.90929	0.308689	0	0	0
AZI2	77.2154	90.5747	78.8854	13.3864	46.766	69.9144	105.158	75.4499	73.8177	50.4257	95.4196	77.9317	52.0536	57.9282	87.2266	35.7635	50.8495	66.5463
AZIN1	31.3156	27.913	65.5108	120.748	91.9428	34.6954	55.5136	68.1067	63.2384	61.5086	59.4162	100.488	24.2343	51.9051	50.6249	63.3514	111.074	99.5342
AZIN2	107.01	46.9014	48.4887	53.5457	46.7335	52.3704	39.8202	32.9369	22.9896	72.8902	56.8698	60.1996	50.0804	47.6535	45.6418	37.8715	62.1493	59.7004
AZU1	1.92367	1.38615	0.36476	0	0	0	1.95623	0	0	0	1.55614	0	0.805956	0.551135	0	0	0	0
B3GALNT2	454.882	385.408	490.772	607.392	501.68	251.247	492.58	472.711	407.845	366.542	494.109	343.615	239.369	424.177	336.691	131.267	402.356	379.948
B3GALT1	0	0.607629	1.24018	0	0	0.305494	0	0	0	0	0	0	0.222333	0	1.23475	0	0.186262	0
B3GALT2	0	0	0	0	0	0	0	0	0	0	0	0	0	0	0.0881967	0	0	0
B3GALT4	1.65525	0.47471	2.89376	0	0	0	1.47804	0.386482	4.50976	0	0	0	0	1.08259	0.881967	0	0	0
B3GALT5	0	0	0	0	0	0	0	0	0	0	0	0	0	0	0	0	0	0
B3GALT6	2.63946	6.15224	5.83616	0	0	0.610987	20.7796	5.92606	11.0879	1.25467	1.80371	0.968558	2.72358	2.93282	15.7431	0	0.310436	0
B3GAT1	0	0	0	0	0	0	0	0	0	0.238984	0	0	0	0	0	0	0	0
B3GAT2	0	0	0	0	0	0	0	0	0	0	0	0	0	0	0	0	0	0
B3GLCT	11.0947	10.8424	13.1313	0.0386332	0	3.79685	25.3876	17.6494	11.8339	3.28603	0.389035	0	9.50472	4.78306	3.13098	0.0366617	0.186262	2.68467
B3GNT2	1.61052	2.52546	6.76021	0	0.324313	0.21821	3.69511	2.57655	4.06896	0.507841	2.68787	4.32126	2.47345	1.71245	3.96885	0	1.52114	9.36279
B3GNT3	10.4684	3.98757	5.30117	0	0	0	6.82508	4.93838	5.18792	0	0.459768	2.01162	0.389082	6.35773	2.7341	0	3.19749	0.0671168
B3GNT4	110.813	60.0413	66.289	0	21.7938	27.4944	85.8135	97.2647	89.5171	16.1613	32.6435	34.6073	37.7688	75.2692	101.647	8.54217	33.1546	26.8132
B3GNT5	0	0.455722	0.510664	0	0	0	0.478191	0	1.2546	0	0	0	0	0	0	0	1.05548	0
B3GNT6	0	0	0	0	0	0	0	0	0	0	0	0	0	0	0	0	0	0
B3GNT7	0	0	0	0.0193166	0	0	0	0	0	0	0	0	0	0	0.176393	0	0	0
B3GNT8	0	0	0	0	0	0	0	0	0	0	0	0	0	0	0	0	0	0
B3GNT9	0.626312	1.1393	1.36177	0	0	0	1.3911	0	1.66149	0	0	0	0	1.33847	1.19066	0	2.11097	0
B3GNTL1	12.5262	10.0828	17.5814	0	1.81615	0.567345	17.5626	18.8947	6.10344	3.97311	2.33421	4.82417	8.22631	5.13736	22.1374	4.32608	4.25298	6.51033
B4GALNT1	2.41578	1.50008	0.705202	0	0	0.829197	0.521663	0.558252	0.305172	0	0.848803	0	4.05757	0.826702	1.94033	0	0	0
B4GALNT2	0	0	0	0	0	2.92401	0	0	0.372988	1.64302	0.141467	0	0	0	0.749672	0	0	0
B4GALNT3	0	0	0.389077	0	0	0	0.0869438	0.644137	0	0	0.282934	0	0	0	0	0	0	0
B4GALNT4	3.62366	0.11393	1.84812	0	0.810783	0	1.04333	0	0.576436	0	0	1.00581	2.44566	0.393668	0.26459	0	0.248349	1.14099
B4GALT1	37.1314	23.8494	24.755	41.2796	30.7449	30.4184	19.5189	31.6486	18.3442	32.0538	16.7992	10.561	19.1762	29.9975	22.9753	0.0733234	34.179	36.2095
B4GALT2	2.99735	0.0759536	4.08531	0	0	0	2.99956	2.0183	4.20459	0	0	0	0	0.905435	3.08689	0	0.248349	0
B4GALT3	31.763	26.7926	16.6817	23.2958	18.6156	16.1039	38.2118	26.882	33.2298	13.3831	32.1838	26.8775	13.0065	29.5448	21.4318	0	35.1724	32.4174
B4GALT4	105.713	200.271	91.8465	38.5753	6.71328	38.9286	145.413	107.957	98.9774	26.2584	13.4394	11.6227	68.3395	102.176	137.896	14.8663	37.2834	26.6454
B4GALT5	47.9129	14.4122	33.6065	27.9705	22.6371	34.6081	34.6036	38.82	44.1143	32.9798	24.6153	39.9903	81.7073	45.3505	79.5535	103.734	70.1586	51.7471
B4GALT6	16.5078	22.7481	19.7457	44.4862	39.8257	28.4546	22.8227	24.5631	31.3988	96.8483	44.9512	131.892	53.2487	30.9423	28.8403	56.0374	88.6296	82.2852
B4GALT7	0.178946	5.88641	6.29818	0	0	0	5.91218	11.5945	4.10287	4.80956	4.06718	0	0	6.31836	20.1089	0	0	1.07387
B4GAT1	10.7815	4.44329	5.17959	0	0	1.70204	6.21648	6.65608	11.0879	2.15086	0.212201	2.83117	1.25062	3.42491	3.04279	0	4.65654	0.0671168
B9D1	15.7473	10.5196	7.70859	11.5513	0.713489	0	6.34689	3.60717	24.1086	5.40702	7.32092	7.1338	2.25112	4.35003	10.5395	0	1.7074	4.42971
B9D2	10.9157	13.7666	6.27387	0	0	5.67345	5.95565	1.15945	4.78103	0	2.54641	4.17225	4.08536	3.09029	3.79246	0	0	1.94639
BAALC	21.1157	9.58915	50.7746	2.85886	17.8372	8.37926	40.0376	29.4156	24.0408	19.8058	18.3554	18.7379	21.8164	13.7784	22.5343	0.0366617	10.2134	4.93309
BAAT	0.178946	0	0	0	0	0	0.69555	0	0.779884	0	0	0.707793	0.333499	0	0	1.86975	0	0
BABAM1	187.625	191.213	154.123	31.1577	23.61	24.4831	133.459	95.9764	120.611	35.4294	34.6594	49.7504	129.092	122.116	104.866	18.3125	29.5846	25.001
BABAM2	105.668	118.678	114.413	97.3171	62.0735	68.5179	95.5512	121.699	119.424	35.7281	80.3179	56.6607	126.368	122.175	104.645	78.9876	77.0503	80.0703
BAC5	0	0	0	0	0	1.74568	0	0	0	0	0	0	0	0	0.749672	0	0	0
BAC7.5	0	1.02537	0	0	0	0.043642	0	0	0	0	0.0707335	0	0	0.0787335	0	0	0	0
BACE1	5.68155	1.97479	2.23719	0.656765	2.49721	4.66969	4.4776	5.66841	7.01895	7.58775	2.72324	5.17806	4.22432	2.63757	2.95459	0.549925	7.48151	4.09413
BACE2	23.1288	13.3299	14.0797	0	0	4.0587	30.8216	16.7905	25.7701	0.98581	7.14409	19.129	14.3683	16.8687	14.0674	0	13.4419	2.34909
BACH1	5.32365	2.92421	2.74786	10.9525	6.87544	2.61852	7.21633	4.2513	16.1402	9.46975	6.68432	6.01624	5.66948	10.1173	18.1685	6.96572	24.183	25.5379
BACH2	0	0	0	0	0	0	0.0434719	0	0.067816	0	0	0.0186261	0	0	0	0	0	0
BAD	4.33945	2.48748	3.18557	0.579498	4.08635	2.05117	3.04303	0.0858849	6.54424	1.73264	1.80371	3.44583	0.0555832	2.42106	3.08689	0	6.89169	6.51033
BAG2	70.1917	105.462	70.4716	32.8189	69.2409	70.7873	66.8163	54.451	67.6803	68.7378	57.5771	65.9178	49.4968	35.3513	60.6794	37.8165	30.2365	31.1758
BAG3	15.7473	9.24735	23.9282	0	0.940508	3.57864	28.648	30.618	68.8671	3.55489	4.98672	2.94293	14.2293	14.2508	31.9713	0	3.38376	3.65787
BAG5	4.5184	10.9183	6.34682	0.0193166	0	0	7.99883	7.64376	10.9184	0.477968	1.2732	0	5.11365	4.99958	3.57197	0	0.0931309	1.27522
BAG6	21.2499	4.69014	7.00339	0	14.1401	3.70957	6.99897	3.00597	11.9695	18.342	3.53668	10.6169	3.47395	6.21995	9.21656	6.58077	3.04228	1.94639
BAHCC1	0.26842	0	0.194539	0	0	0	0.260831	0.858849	0.067816	0	0	0.0372522	1.50075	0.0196834	0	0	0	0
BAHD1	1.69999	0.265838	0.194539	0.0193166	0.25945	0.174568	2.21707	0.815907	0.67816	0	1.4854	0.33527	0.333499	0.314934	0.396885	4.17943	0.993396	0.604051
BAIAP2	277.635	108.899	224.303	122.815	176.848	127.478	415.635	292.953	405.743	221.21	420.511	324.914	80.6234	239.999	377.57	41.776	253.813	243.6
BAIAP2L1	473.045	317.752	384.7	82.1149	169	353.107	482.668	490.36	422.222	172.278	256.692	204.18	244.955	316.804	355.962	43.0591	204.546	195.109
BAIAP2L2	1.38683	0.816501	0	0	0	0	0.260831	0.429425	0	0	0	0.298018	0	0	0	0	1.02444	0
BAIAP3	5.86049	1.633	1.9697	0.0193166	0	0	1.73888	0	1.96666	0	0	0	0	0.826702	0.617377	0	0	0
BAK1	0.447366	0	0.948375	0	0	0	0.825966	0.558252	0.983332	0	0	0	0	0	0.220492	0	0	0
BAMBI	194.112	396.459	248.766	74.3497	62.3978	52.7195	266.352	170.567	228.811	41.1352	22.6701	22.3327	175.532	153.373	216.479	27.7346	7.88508	21.8801
BANF2	0	0	0.0972693	0	0	0	0	0	0	0	0	0	0	0	0	0	0	0
BANK1	2.14736	0.170896	1.92107	0	2.78909	0	2.08665	0.644137	0	1.5534	1.76834	0.745045	0	0	3.39557	0	0.714003	0
BANP	414.44	254.71	391.801	244.278	301.741	149.125	337.95	388.114	380.617	164.152	289.831	279.243	266.688	406.974	362.048	72.3702	300.44	364.847
BARHL1	0	0	0	0	0	0	0	0	0	0	0	0	0	0	0	0	0	0
BARHL2	12.5262	4.34835	5.32549	1.66123	5.02685	1.00377	8.52049	13.7416	6.27298	4.00299	6.89652	0.819549	2.83474	4.27129	7.89361	0.0733234	4.71863	2.61756
BARX1	4.33945	1.72795	7.17361	0	0.356744	4.53876	13.4763	3.60717	13.1224	2.06124	6.82579	5.08493	0	0.826702	3.96885	0	0.776091	3.15449
BARX2	19.3262	16.7478	23.7094	51.4401	25.264	38.4486	32.9082	22.0724	19.6666	8.99178	31.9362	43.3057	25.207	37.0048	21.2113	32.079	38.8666	44.4984
BASP1	84.2837	90.7456	91.7249	122.158	93.6292	48.2244	66.5554	54.451	85.855	38.5661	105.322	41.8529	53.9157	50.2714	82.4199	41.0794	29.4294	42.5521
BATF	0.447366	0.455722	2.84513	0	0	0	1.26068	0	2.23793	3.85362	1.5915	1.69498	0.889331	0	0	0	0	0
BATF2	0	0	0	0	0	0	0	0	0	0	0	0	0	0	0	0	0	0
BATF3	0	0	0.218856	0	0	0	0	0	0.33908	0	0	0.0186261	0	0.551135	0	0	0.651916	0
BAX	1.20789	0.664594	0.972693	0	4.21607	0	0.347775	0.0858849	0.271264	1.31441	0	0.838175	0.277916	1.02354	1.05836	0.0183308	0	0
BAZ1A	171.744	205.322	157.041	1423.02	550.781	390.29	129.416	231.718	130.41	612.427	529.299	440.34	226.807	197.483	169.867	1010.87	278.834	271.454
BAZ1B	28.8551	16.6718	30.1535	37.9378	32.9502	20.7736	13.3024	26.2808	22.9218	43.9731	30.4508	37.811	3.52953	19.7227	9.43705	32.7572	26.9769	19.9672
BAZ2A	49.0313	7.91817	21.9099	71.7226	22.6371	17.5441	17.2583	33.6669	28.1097	23.5997	28.7178	18.98	24.3176	27.8126	37.2631	9.29374	32.5027	26.746
BBC3	0.536839	0.0379768	0.0243173	0	0	0	0.347775	0.472367	0.576436	0.68708	0.389035	0	0	0.846385	0	0	0	0
BBIP1	155.728	179.175	131.751	20.6495	35.2528	32.2951	161.672	120.711	143.736	36.5347	20.9018	24.9963	155.466	116.329	154.697	37.0283	17.788	20.0344
BBLN	12.5262	16.0072	9.50807	0	0	0	8.17271	4.89544	6.27298	0.0597461	0.212201	0	3.55732	2.20454	9.12836	0.0366617	0	0.973194
BBOF1	1.65525	1.12032	0.194539	0	0.25945	0.174568	0.521663	0	0.203448	0.657207	0	0	0	0.433034	0.617377	0.531594	0	0.436259
BBOX1	0	0	0.36476	0	0	0	1.21721	1.1165	1.62758	0	0	0	1.36179	0	0.881967	0	0	0
BBS1	0.447366	0	0.145904	0	0	0	0	1.33122	0	0	0	0	0	0.236201	0	0	0	0
BBS10	2.63946	1.68997	2.18856	0	0	7.5937	2.56484	0	2.71264	0	4.73915	3.05468	1.52854	2.20454	6.52656	12.5566	5.89829	4.39615
BBS12	40.7998	26.8876	41.5826	33.4564	16.7346	29.3274	35.3861	11.5945	33.8741	20.8215	13.4747	15.4783	43.5494	33.6192	40.35	0.0733234	11.1757	31.3435
BBS2	629.354	741.345	933.712	422.512	191.41	549.627	795.275	856.487	950.204	375.474	665.921	548.576	575.703	895.633	633.958	164.648	724.527	651.872
BBS4	52.5208	83.3211	55.7596	12.4592	22.183	50.4501	55.5571	53.0339	63.9166	54.6975	31.2289	18.7565	40.0199	38.3235	49.6548	22.7302	30.7953	22.2157
BBS5	79.7653	114.671	80.8307	134.869	75.6298	199.226	96.5945	86.6579	76.0556	151.367	188.576	220.049	114.418	104.066	67.5587	197.881	121.412	157.154
[truncated: 13,798 more rows]
