# Supplementary material for: Decoding the Molecular Landscape of Prepubertal Oocyte Maturation: GTPBP4 as a Key Driver of In Vitro Developmental Competence
Source: Cell Prolif. 2025 Feb 28;58(11):e70017. doi: 10.1111/cpr.70017 (PMC12584866; doi:10.1111/cpr.70017)
Supplement: Supplementary file 12 — Data S2. [file CPR-58-e70017-s007.xlsx]

## Sheet: Classes of genes
gene	Adult in vivo GV vs. MII_Transcriptome	Adult in vivo GV vs. MII_Translatome	Catagories
ND1	NS	NS	E
ND2	NS	NS	E
COX1	NS	NS	E
COX2	Up	NS	B
ATP8	NS	NS	E
ATP6	NS	NS	E
COX3	NS	NS	E
ND3	NS	NS	E
ND4L	NS	NS	E
ND4	NS	NS	E
ND5	NS	NS	E
ND6	NS	NS	E
CYTB	NS	NS	E
TMLHE	NS	NS	E
SNRPD3	Up	Up	A
TYSND1	NS	NS	E
AIFM1	NS	NS	E
SS18	NS	NS	E
ZSWIM8	Down	Down	I
INO80C	NS	NS	E
BCORL1	NS	NS	E
KAT6B	Up	Up	A
SUPV3L1	NS	NS	E
TYMS	Up	Up	A
INTS10	NS	NS	E
PPP3CB	NS	NS	E
TOP3B	Down	Down	I
CLPTM1L	NS	NS	E
GUCD1	Up	NS	B
STEEP1	NS	NS	E
AIFM2	NS	Down	F
ACSL4	NS	Up	D
CABCOCO1	NS	NS	E
ZNF24	NS	Up	D
MED15	NS	NS	E
CDHR1	NS	NS	E
VPS26A	NS	NS	E
NKAP	Up	NS	B
CNDP2	Down	NS	H
ADK	NS	NS	E
LYST	NS	NS	E
EDF1	Down	NS	H
VAMP7	NS	Up	D
ARHGEF6	NS	NS	E
ANXA11	NS	NS	E
NOL4	NS	NS	E
ARHGAP4	NS	Down	F
ZNF521	NS	NS	E
SRGN	NS	NS	E
NDUFA1	NS	NS	E
GHITM	NS	NS	E
YES1	NS	NS	E
DIPK1C	NS	Down	F
SALL3	NS	NS	E
PLAT	NS	NS	E
CRELD2	NS	NS	E
MAPK1	NS	NS	E
RAB39B	NS	NS	E
UBE2A	NS	NS	E
PROZ	Down	NS	H
ELF4	NS	NS	E
C18orf63	NS	NS	E
CFAP70	Up	NS	B
HGSNAT	NS	Down	F
PPP2R3B	NS	NS	E
FAM83H	NS	NS	E
FMR1	NS	NS	E
PCID2	Down	Down	I
KLHL22	NS	NS	E
PALD1	NS	Down	F
ASXL3	NS	NS	E
NAA10	Down	NS	H
RHOBTB1	NS	NS	E
CHCHD1	NS	NS	E
ADCYAP1	NS	NS	E
AP3M1	NS	NS	E
DNAJC9	NS	NS	E
VAPA	Up	Up	A
TUBGCP3	NS	NS	E
LZTR1	Down	NS	H
PPIL2	Down	NS	H
C22orf39	Down	NS	H
SHLD2	NS	NS	E
CUL4A	NS	NS	E
PPIF	NS	NS	E
SLC25A14	NS	NS	E
SLC9A6	Up	NS	B
FUT11	NS	NS	E
CD226	NS	NS	E
TMEM184A	NS	NS	E
LAMP1	NS	NS	E
NXT2	NS	NS	E
ZMIZ1	NS	Down	F
HCFC1	NS	NS	E
DDX50	NS	NS	E
IMPACT	Up	NS	B
CYB5A	NS	NS	E
APCDD1	NS	Down	F
LDLRAD4	NS	NS	E
PHF8	NS	NS	E
THAP7	Down	Down	I
SDF2L1	NS	NS	E
GNB1L	Down	Down	I
GRTP1	Down	Down	I
HTATSF1	NS	Up	D
GUCY2F	NS	NS	E
ZNF397	Down	NS	H
RPS24	NS	NS	E
STOX1	Up	NS	B
SEC24C	NS	NS	E
INTS6L	NS	NS	E
VCL	NS	NS	E
FAM149B1	NS	NS	E
MTR	NS	NS	E
SYCE1	Down	NS	H
UFD1	NS	NS	E
ADIRF	NS	Down	F
DGCR2	NS	NS	E
ZNF280C	NS	NS	E
MAPRE2	NS	Down	F
SH2D4B	NS	NS	E
POLR3A	NS	NS	E
CDK1	NS	NS	E
CCAR1	Up	Up	A
TIMM21	NS	NS	E
KLHL14	NS	NS	E
NDC80	Up	NS	B
NAPG	NS	NS	E
FAM210A	NS	Down	F
NONO	NS	NS	E
PHPT1	Down	NS	H
YDJC	Down	Down	I
TXNRD2	Down	NS	H
SNCG	NS	NS	E
PGRMC1	Up	NS	B
TSPAN14	NS	NS	E
TMX3	Up	NS	B
DLG5	Up	NS	B
GAREM1	NS	NS	E
ZNF236	NS	NS	E
SMCHD1	NS	NS	E
AP3M2	NS	NS	E
C7orf50	Down	Down	I
HAPSTR2	NS	NS	E
TMCO3	Up	NS	B
MOSPD1	NS	NS	E
PRXL2A	NS	NS	E
EIF4EBP2	NS	NS	E
FBXO15	NS	NS	E
B4GALT6	NS	NS	E
ECD	NS	NS	E
EMILIN2	NS	NS	E
GNG4	Down	Down	I
RNMT	NS	Down	F
ANK3	NS	NS	E
ZMYM3	NS	NS	E
SYTL4	NS	NS	E
TFDP1	NS	NS	E
BMPR1A	NS	NS	E
DYDC2	NS	NS	E
ZNF407	NS	NS	E
MYOZ1	NS	NS	E
TSC22D3	NS	NS	E
CCBE1	Down	NS	H
RNF138	NS	NS	E
JMJD8	NS	NS	E
GRM7	NS	NS	E
ECHS1	Down	NS	H
WWC3	NS	NS	E
JAZF1	Down	NS	H
PUS1	NS	NS	E
DHX32	NS	NS	E
ERGIC1	Down	NS	H
TMEM109	NS	NS	E
CCSAP	NS	Up	D
HK1	Down	Down	I
DHODH	NS	NS	E
PRPF18	Down	NS	H
KCNH5	NS	NS	E
RBM46	NS	NS	E
GMPPB	Down	NS	H
ARV1	NS	NS	E
MAPK14	Down	NS	H
MAP2	NS	NS	E
DPH2	NS	NS	E
SEC11A	NS	NS	E
POFUT2	NS	Down	F
PDGFRL	NS	NS	E
MRPL4	NS	Down	F
RGS6	NS	NS	E
AGAP2	NS	NS	E
BCLAF1	Up	NS	B
PTGS1	NS	Down	F
ZNF648	NS	NS	E
RAB3C	NS	NS	E
KAT6A	NS	NS	E
RPN2	NS	NS	E
MMAB	NS	NS	E
RIMOC1	NS	NS	E
SPCS1	Down	NS	H
BORCS7	NS	NS	E
TNFSF12	NS	NS	E
SUGP2	NS	NS	E
ADRA1D	Down	Down	I
KCMF1	NS	NS	E
SEMA4D	NS	NS	E
OGFOD3	Down	NS	H
GOLGA7	NS	NS	E
CLDN12	NS	Up	D
PLAG1	NS	NS	E
OTULINL	NS	NS	E
GMEB1	NS	Down	F
ZCCHC8	Up	NS	B
DAAM1	Up	NS	B
CANX	NS	Up	D
MIIP	Down	Down	I
POLR2M	Down	NS	H
ZYG11B	NS	NS	E
CDC37	NS	NS	E
SWAP70	NS	NS	E
TMEM106A	NS	NS	E
ASTN2	NS	NS	E
chi-mir-425	NS	Down	F
OGFOD2	Down	NS	H
SRP14	NS	NS	E
CCDC160	NS	NS	E
COQ6	Down	NS	H
PLK3	NS	NS	E
OAZ1	NS	NS	E
SLC45A3	NS	NS	E
AMIGO1	NS	Down	F
ANO6	NS	NS	E
RBM10	NS	Down	F
SIRT4	NS	NS	E
PLAGL1	NS	NS	E
NAV2	NS	NS	E
NBEAL1	Up	NS	B
ADCK5	Down	Down	I
GTF2H5	Down	Down	I
DNAJB12	NS	NS	E
LIG4	Up	Up	A
KRT5	NS	NS	E
DOCK5	NS	NS	E
EFHD1	NS	NS	E
TMEM108	NS	NS	E
RAB7A	NS	NS	E
ME2	NS	NS	E
SFN	NS	NS	E
TMBIM6	NS	NS	E
NFKBIL1	NS	NS	E
PAAF1	NS	NS	E
CCDC136	NS	Down	F
U2AF1L4	Down	NS	H
NVL	NS	NS	E
TRAPPC6A	NS	NS	E
ZBTB39	NS	NS	E
CIART	NS	NS	E
SRM	Down	NS	H
ARSB	NS	NS	E
OTOGL	NS	NS	E
chi-mir-147	NS	NS	E
RNF214	NS	NS	E
SCYL1	NS	NS	E
ZNF566	NS	NS	E
MTHFD1	NS	NS	E
SLC66A2	NS	NS	E
RIOK1	Up	NS	B
chi-mir-187	NS	NS	E
MLLT11	NS	NS	E
NKX6-2	NS	NS	E
ARMC8	NS	NS	E
PUF60	Down	Down	I
FAM174C	Down	Down	I
RHOU	NS	NS	E
SHTN1	NS	NS	E
CACNB2	NS	NS	E
SLC10A2	NS	NS	E
PLPP6	Up	NS	B
BCL7B	NS	NS	E
FAM107A	Down	NS	H
FBXL18	NS	NS	E
FANCI	Up	NS	B
DYM	NS	NS	E
KCNA5	NS	NS	E
TXNL4B	Down	NS	H
KIF23	Up	NS	B
OCLN	Up	Up	A
METTL22	NS	NS	E
FAM110A	NS	NS	E
GALNT5	NS	NS	E
MX1	NS	NS	E
ANKMY2	NS	NS	E
ERC2	NS	NS	E
TEX264	Down	Down	I
EFL1	NS	NS	E
RAB9A	NS	NS	E
MICALL2	NS	Down	F
JMJD4	Down	Down	I
DPM3	NS	NS	E
HES7	NS	NS	E
NUBP1	Down	Down	I
WNK3	NS	NS	E
MOCOS	NS	NS	E
ST8SIA4	NS	NS	E
AP1AR	NS	NS	E
OGT	NS	NS	E
HDHD3	Down	NS	H
TANC2	NS	NS	E
BCAR3	NS	NS	E
KDM5A	NS	NS	E
CLTRN	NS	NS	E
TSKU	NS	NS	E
ELAVL4	NS	NS	E
BEAN1	Down	NS	H
SLC7A11	NS	NS	E
CHML	NS	NS	E
BLTP3B	Up	NS	B
MIRLET7I	NS	NS	E
SMCO4	NS	NS	E
C4orf48	Down	NS	H
CHIC2	NS	NS	E
SOCS1	NS	NS	E
MBTPS1	NS	NS	E
TRAPPC5	Down	Down	I
MIR3184	NS	NS	E
PITPNB	NS	NS	E
MIB1	NS	NS	E
SDHD	NS	NS	E
VWA2	NS	NS	E
UTP3	Up	NS	B
DAPK2	NS	NS	E
ZNF410	NS	NS	E
NRG1	NS	NS	E
POLB	NS	NS	E
SNRNP25	Down	Down	I
MYO16	NS	NS	E
PPP6C	Up	Up	A
SMIM10L1	NS	NS	E
SMIM11	NS	NS	E
CEP70	NS	NS	E
PNLIP	NS	NS	E
USP2	Up	NS	B
CFAP251	NS	NS	E
AP3B2	NS	NS	E
PIGP	Down	Down	I
YARS2	NS	NS	E
IRF2BP1	NS	NS	E
CCNG2	NS	Up	D
PTER	NS	NS	E
POC1A	Down	Down	I
PRC1	Up	NS	B
RASA2	NS	NS	E
DGAT2L6	NS	NS	E
SOCS5	NS	NS	E
TAF12	NS	NS	E
INTS13	NS	NS	E
HNRNPA0	NS	NS	E
RBM38	NS	NS	E
TPH2	NS	NS	E
GNB2	NS	NS	E
NDUFAF1	NS	NS	E
ABI2	NS	NS	E
C8orf34	NS	NS	E
ELOVL7	NS	Up	D
PIGK	NS	NS	E
SCARA5	NS	NS	E
ANP32E	Up	Up	A
HELZ	Up	NS	B
WDR7	NS	NS	E
KIF18A	Up	Up	A
RAB9B	NS	NS	E
GPR84	NS	NS	E
KICS2	NS	NS	E
ARHGAP10	NS	NS	E
ELOVL2	NS	NS	E
PNKD	Down	NS	H
STX19	NS	NS	E
RC3H1	NS	Up	D
CHMP6	Down	NS	H
GRINA	Down	NS	H
TRIML2	NS	NS	E
BSX	NS	NS	E
ANKRD40CL	NS	NS	E
TAB3	NS	NS	E
GGA3	NS	NS	E
SLC17A5	Up	NS	B
H1-0	Up	NS	B
ECHDC1	NS	NS	E
EPB41L4B	NS	NS	E
SCYL3	NS	NS	E
SYT5	NS	NS	E
FAM114A2	NS	NS	E
RHOQ	NS	NS	E
SARM1	Down	NS	H
MEAF6	Up	Up	A
MOCS3	NS	NS	E
FAM50A	Down	NS	H
HSPA12A	NS	NS	E
ZBTB26	NS	NS	E
LIN9	NS	NS	E
ZNF318	NS	NS	E
ARL8A	NS	NS	E
ACTL7B	NS	NS	E
KCNG4	NS	NS	E
PAK1	NS	NS	E
TOX4	NS	NS	E
NANS	NS	NS	E
ALDOB	NS	NS	E
LRRC8A	NS	NS	E
CUTC	NS	NS	E
MYL11	NS	NS	E
MAP7D1	NS	NS	E
ARIH1	NS	NS	E
TIMM50	Down	NS	H
GSTO2	NS	Down	F
MADD	NS	Down	F
PNLDC1	Down	Down	I
INAFM1	NS	NS	E
SLC6A4	Down	NS	H
LARS2	NS	NS	E
EIF3G	Down	Down	I
EMG1	Down	NS	H
XK	NS	NS	E
PHOSPHO2	NS	NS	E
USP44	Up	Up	A
AP3S1	NS	NS	E
STK4	Up	NS	B
ZSWIM1	NS	NS	E
CMAS	NS	NS	E
BABAM2	NS	NS	E
CTPS2	NS	NS	E
SHMT2	NS	NS	E
CNKSR3	NS	NS	E
NPHS2	NS	NS	E
RABEPK	NS	NS	E
FH	NS	NS	E
RGS14	NS	NS	E
METTL21A	NS	NS	E
TIMM13	Down	NS	H
TMEM186	NS	NS	E
EPG5	NS	NS	E
ZC3H10	NS	NS	E
LONP1	NS	NS	E
TULP4	NS	NS	E
CLDN6	NS	NS	E
TMEM145	NS	NS	E
SNX3	NS	NS	E
RTN1	NS	NS	E
POLL	NS	Down	F
KLHDC8A	Down	Down	I
NFE2	NS	NS	E
METTL23	NS	NS	E
PPM1L	Down	NS	H
HMBOX1	NS	NS	E
RNF4	NS	NS	E
TMED8	NS	NS	E
DNAJC10	NS	NS	E
NCAPG2	NS	NS	E
CHRM2	NS	NS	E
DACH1	NS	NS	E
TNRC6B	Up	Up	A
PRR16	NS	NS	E
LYSMD3	NS	NS	E
CENATAC	Up	NS	B
HSPH1	NS	NS	E
DBN1	NS	NS	E
TOB2	NS	NS	E
GOLPH3	NS	NS	E
FGF14	NS	NS	E
LDLRAP1	NS	NS	E
FAXDC2	NS	NS	E
DENND2B	NS	NS	E
PSMD3	NS	NS	E
PRM3	NS	NS	E
BAIAP2L1	NS	NS	E
ASGR2	Down	NS	H
NEK10	NS	NS	E
PPIL6	NS	NS	E
KCTD16	NS	NS	E
KERA	NS	NS	E
DNAJB5	NS	NS	E
UCHL5	NS	NS	E
CXorf58	NS	NS	E
ARFGAP2	NS	NS	E
PPM1G	Down	Down	I
PACRGL	NS	NS	E
VPS4B	NS	NS	E
IDH2	NS	NS	E
TOB1	NS	NS	E
C14orf119	NS	NS	E
HSF4	Down	Down	I
AFAP1L1	NS	NS	E
RTL6	NS	NS	E
UBE2Z	NS	NS	E
ZNF414	Down	NS	H
GRK5	NS	NS	E
IGSF3	NS	NS	E
JAK2	NS	NS	E
PCED1B	NS	NS	E
RAB4B	Down	NS	H
METTL25	NS	NS	E
SNX30	NS	NS	E
UTRN	NS	NS	E
DPP3	NS	NS	E
ARMC12	NS	NS	E
LCMT2	NS	NS	E
FXR2	NS	NS	E
SPATA1	NS	NS	E
ETNK2	NS	Down	F
JUN	NS	NS	E
GPS2	Down	Down	I
IPCEF1	NS	NS	E
CLUH	NS	NS	E
SCHIP1	NS	NS	E
ZBED3	NS	NS	E
MTMR7	NS	NS	E
SLC25A19	NS	Down	F
MAP3K6	Down	Down	I
SPRY4	NS	NS	E
STIM2	NS	NS	E
ATF7IP	NS	Up	D
FAP	Down	NS	H
ERC1	NS	NS	E
NWD2	Down	NS	H
NANOS1	NS	Down	F
SEC14L6	NS	NS	E
EIF3E	NS	NS	E
POLR1C	NS	NS	E
RBM44	NS	NS	E
BSPRY	NS	Down	F
HSD11B2	NS	NS	E
RB1	NS	NS	E
HSPD1	NS	NS	E
PAIP2	NS	NS	E
PPARGC1B	NS	NS	E
APOM	NS	NS	E
TTC39A	Down	NS	H
ZBTB14	NS	NS	E
NET1	NS	NS	E
RUFY3	NS	NS	E
FUS	Down	NS	H
CDC42EP3	Up	NS	B
RAB21	NS	NS	E
PCSK5	NS	NS	E
CDK14	NS	NS	E
BCL9L	NS	NS	E
SORCS3	NS	NS	E
MC4R	NS	NS	E
FRA10AC1	NS	NS	E
STAM	NS	NS	E
VMAC	Down	NS	H
DDX39B	Down	NS	H
ANAPC2	NS	Down	F
DEPP1	Down	NS	H
ZBTB32	Down	Down	I
OR52B2	NS	Down	F
PPP3R1	NS	NS	E
CCNG1	NS	NS	E
HOXA9	NS	NS	E
GPR19	NS	NS	E
GP5	NS	NS	E
INPP5E	NS	NS	E
CENPJ	Up	NS	B
TMEM185A	NS	NS	E
DCAF7	NS	NS	E
TDRD7	Up	NS	B
SEC31A	NS	NS	E
HRAS	Down	Down	I
YTHDC1	NS	NS	E
EEF1AKMT2	NS	NS	E
ERGIC2	Up	Up	A
DNTT	NS	NS	E
ERO1A	Up	Up	A
PARS2	NS	Down	F
DPH1	NS	NS	E
MCOLN1	NS	NS	E
UBXN6	Down	Down	I
CTSF	NS	Down	F
STARD5	Down	NS	H
HNRNPU	NS	NS	E
ZNF432	NS	NS	E
RGS19	Down	NS	H
ADAL	NS	NS	E
GALK1	Down	NS	H
MLST8	NS	NS	E
RRAGA	NS	NS	E
HOPX	NS	NS	E
PITX3	NS	NS	E
EFHC2	NS	NS	E
KIF3C	NS	NS	E
HVCN1	Down	NS	H
SYNJ1	NS	NS	E
NDUFA13	NS	NS	E
HS3ST2	Down	NS	H
PGAM2	Down	Down	I
DLK2	NS	NS	E
ZNF892	Down	NS	H
SCAMP3	Down	NS	H
EFNA1	NS	NS	E
CALML4	NS	NS	E
MRAP2	NS	NS	E
ADAM19	Up	NS	B
PLEKHA1	NS	NS	E
NUP205	Down	NS	H
CD5	NS	NS	E
NSG2	NS	NS	E
TIGD7	NS	NS	E
LMO7	NS	NS	E
SERTAD3	NS	NS	E
PITX1	NS	NS	E
KCNN2	NS	NS	E
SLC41A2	NS	NS	E
HHIP	NS	NS	E
SFXN2	NS	Down	F
APBB1IP	NS	NS	E
CCDC51	NS	Down	F
RELL1	NS	NS	E
ROGDI	NS	NS	E
SMC2	Up	Up	A
PNMA1	NS	NS	E
FILIP1L	NS	NS	E
IST1	NS	NS	E
FAM181B	NS	NS	E
HSF2BP	NS	NS	E
IQCA1	NS	NS	E
LY6E	NS	NS	E
CYBC1	NS	Down	F
BRF2	NS	NS	E
RAVER2	NS	NS	E
CTSD	NS	NS	E
IGFALS	NS	Down	F
MTRES1	NS	NS	E
IFI30	NS	Down	F
BRI3	NS	NS	E
SNRPD1	Up	Up	A
MFSD2A	Down	Down	I
ITGB4	NS	NS	E
HBM	Down	NS	H
FSIP1	NS	NS	E
TENT5C	NS	NS	E
CCDC22	Down	Down	I
ABHD4	NS	NS	E
PSAP	NS	NS	E
CHST12	Down	NS	H
SCP2	NS	NS	E
RAB3GAP1	NS	NS	E
GJA4	Down	Down	I
PIK3R2	NS	NS	E
AKAP8L	NS	NS	E
PSMG1	NS	NS	E
IFIT5	NS	NS	E
FUCA1	NS	NS	E
METAP1D	NS	NS	E
TRPV6	NS	NS	E
NUDT16L1	Down	Down	I
TPMT	NS	NS	E
ABCB7	NS	NS	E
SCARNA12	NS	NS	E
SLC44A2	NS	Down	F
CAMLG	NS	NS	E
CTNNA1	Up	NS	B
LRRC71	Down	NS	H
FIGNL1	NS	NS	E
ZNF529	NS	NS	E
NRDE2	NS	NS	E
UBL3	NS	NS	E
PAG1	NS	NS	E
ZNF467	NS	NS	E
AKR1A1	Down	NS	H
RPS6KB1	NS	NS	E
EPC1	Up	NS	B
ODAD2	Up	NS	B
ARL4D	NS	NS	E
SPACA1	NS	NS	E
AGA	Down	NS	H
VPS41	NS	NS	E
SURF1	NS	NS	E
TMEM164	Down	NS	H
NGRN	NS	NS	E
CLPTM1	Down	NS	H
WDR43	NS	NS	E
CDKN1A	NS	NS	E
RPP25L	NS	NS	E
GFER	Down	Down	I
CHMP4C	NS	NS	E
TLN1	NS	NS	E
HHEX	NS	NS	E
FLT3	NS	NS	E
CERS4	Down	Down	I
SMIM18	NS	NS	E
TKTL1	Up	NS	B
MOGAT1	Down	Down	I
CTDNEP1	NS	NS	E
RPUSD2	NS	NS	E
CPNE3	Up	NS	B
DGKH	NS	NS	E
TBPL1	Up	Up	A
SEH1L	NS	NS	E
CCDC15	Up	Up	A
MED31	Down	NS	H
DDX19B	NS	NS	E
TAF3	Up	NS	B
BBS12	NS	NS	E
SDHAF4	NS	NS	E
DDX52	NS	NS	E
IMP3	NS	NS	E
CNOT6L	Up	Up	A
UBALD1	NS	NS	E
CD34	NS	NS	E
CCDC40	Down	NS	H
BCKDHB	NS	NS	E
EIF4E1B	NS	NS	E
MACIR	NS	NS	E
CASC3	NS	NS	E
TMEM233	NS	NS	E
SNRNP35	Down	NS	H
TRAF2	NS	Down	F
CPN1	NS	NS	E
NTAQ1	NS	Up	D
AFAP1	NS	NS	E
DNMT3B	NS	NS	E
PRMT6	NS	NS	E
SRP9	NS	NS	E
TTC12	NS	NS	E
MYL6B	NS	NS	E
EEPD1	NS	NS	E
RGS20	NS	NS	E
AFAP1L2	NS	NS	E
LEAP2	NS	NS	E
MEMO1	NS	Up	D
HEXIM2	Down	Down	I
PPAN	Down	Down	I
RILPL2	NS	NS	E
CBY2	NS	Down	F
KDR	NS	NS	E
ADAT2	NS	NS	E
USP14	NS	NS	E
CMIP	NS	NS	E
RNF169	NS	NS	E
UBE2G2	NS	NS	E
ZC3H7A	NS	NS	E
UGGT2	NS	NS	E
KIAA0513	NS	NS	E
EPM2AIP1	Up	NS	B
LRRFIP1	NS	NS	E
WDR35	NS	NS	E
OSBP	NS	Down	F
PIGM	NS	NS	E
KLF7	NS	NS	E
HACD4	NS	NS	E
UBXN7	NS	NS	E
DPP6	NS	NS	E
GATAD1	NS	Down	F
C11orf68	NS	NS	E
H2AC25	NS	NS	E
ISCA2	NS	NS	E
CDK8	NS	NS	E
DZIP1	NS	NS	E
CDON	NS	NS	E
PRPS2	NS	NS	E
USH1C	NS	NS	E
MIF4GD	NS	NS	E
PPFIA1	Up	NS	B
DYNC2LI1	Up	Up	A
SLC66A1	NS	Down	F
INSC	NS	NS	E
POLR2H	Up	Up	A
ATP11B	Up	NS	B
HSD17B7	NS	NS	E
NUBPL	NS	NS	E
RAVER1	NS	Down	F
IRAG2	Up	NS	B
ASMT	NS	NS	E
PSMD13	NS	Down	F
PGM5	NS	NS	E
GDAP1	NS	NS	E
SLC30A9	NS	NS	E
TUT1	NS	Down	F
AARSD1	NS	NS	E
PDGFD	NS	NS	E
SUOX	NS	NS	E
EIF2AK4	NS	Up	D
RABIF	Down	NS	H
NPAS1	NS	NS	E
DAB2IP	NS	NS	E
PMM1	Down	Down	I
RBM12B	Up	NS	B
FKBPL	NS	Down	F
GBF1	NS	NS	E
GPRASP2	NS	NS	E
BDNF	NS	NS	E
SSR4	NS	NS	E
PSMG2	NS	NS	E
SYPL1	NS	Up	D
USP12	Down	NS	H
UBXN1	NS	NS	E
CETN1	NS	NS	E
NUFIP1	Up	NS	B
PPP4R2	NS	Up	D
PDS5B	Up	NS	B
CIZ1	NS	NS	E
BASP1	NS	NS	E
NEUROG2	NS	NS	E
SDAD1	Up	NS	B
WDR20	Up	Up	A
OGDH	NS	NS	E
VSTM2A	NS	NS	E
RRP9	NS	NS	E
FOXN3	NS	NS	E
DYNLT3	NS	NS	E
XRN2	NS	NS	E
GMIP	Down	Down	I
CDK2	NS	NS	E
BAALC	NS	NS	E
COG6	NS	NS	E
RAF1	NS	NS	E
RAD50	Up	Up	A
ATP6AP1	NS	NS	E
CD247	NS	NS	E
STK19	NS	NS	E
MECR	NS	NS	E
TRNT1	NS	NS	E
PACSIN3	NS	Down	F
STX11	NS	NS	E
PPP1R10	NS	NS	E
SMS	NS	NS	E
EWSR1	NS	NS	E
CRIP2	NS	NS	E
AP1G1	NS	NS	E
DENND4B	NS	NS	E
JARID2	Up	NS	B
SLC35A2	NS	NS	E
ZXDC	NS	NS	E
FCHSD2	NS	NS	E
SMARCC1	NS	NS	E
COG2	Down	NS	H
NIT1	Down	Down	I
RNF122	NS	NS	E
NEDD4L	Up	NS	B
PASK	NS	NS	E
RTN4	NS	Down	F
HPD	Down	NS	H
PHEX	NS	NS	E
ATP10A	NS	Down	F
TMTC3	NS	Up	D
COX14	Down	Down	I
MYSM1	Up	Up	A
RNF13	NS	NS	E
CNP	NS	NS	E
SLC39A8	NS	NS	E
SLC7A8	NS	NS	E
AIDA	NS	NS	E
ADAM10	Up	NS	B
TPRG1L	Down	NS	H
POLE	NS	NS	E
SNX2	NS	NS	E
SAFB	NS	NS	E
PPP1R12A	Up	Up	A
NADSYN1	NS	Down	F
KLF13	NS	NS	E
HIPK1	Up	NS	B
COCH	NS	NS	E
GPLD1	NS	NS	E
CAMK1D	NS	NS	E
APEH	NS	NS	E
E2F2	NS	NS	E
PCCA	NS	NS	E
SLC25A12	NS	NS	E
RBM6	Up	NS	B
HSPB6	NS	NS	E
GAPVD1	NS	NS	E
PTAR1	NS	NS	E
ACSL6	NS	NS	E
EZH2	NS	NS	E
TTC9B	NS	NS	E
PHF23	NS	NS	E
EXOSC6	Down	NS	H
TMEM267	NS	Up	D
FANCF	NS	NS	E
RASSF3	NS	NS	E
VWA5B2	NS	NS	E
MAP7D2	NS	NS	E
TMEM205	NS	NS	E
DNALI1	Down	Down	I
PPP2R2A	NS	NS	E
PCYT2	NS	Down	F
FUT8	NS	NS	E
MAIP1	NS	NS	E
CCAR2	NS	NS	E
HIC2	NS	NS	E
RETSAT	NS	NS	E
EPS8	NS	NS	E
AMOTL1	NS	NS	E
EXO5	NS	NS	E
BTAF1	Up	NS	B
VPS36	NS	NS	E
CYFIP2	NS	NS	E
GPR34	NS	NS	E
ATP5IF1	NS	Down	F
BRD3	Up	NS	B
ADAP1	NS	NS	E
DYSF	NS	NS	E
SLC16A12	NS	NS	E
ARRDC2	NS	NS	E
ZNF518B	NS	NS	E
PAXX	NS	NS	E
RNF8	NS	NS	E
RNF121	NS	NS	E
TMEM117	NS	NS	E
IGSF11	NS	NS	E
SH3BP5	Down	Down	I
FKBP6	NS	NS	E
USP37	Up	NS	B
CMKLR2	NS	NS	E
TFAP2B	NS	NS	E
ACO1	Down	NS	H
H2BC18	Down	NS	H
LY6G6C	NS	NS	E
PLS1	NS	NS	E
SLIT3	NS	Down	F
SLC22A12	NS	NS	E
TOMM20	Down	NS	H
TP53I3	NS	Down	F
UNC5C	NS	NS	E
DIMT1	Down	NS	H
SMG5	NS	NS	E
ZFR	Up	Up	A
THAP3	Down	Down	I
RAB27A	NS	NS	E
PARD3B	NS	NS	E
SENP7	NS	NS	E
NGF	NS	NS	E
GJB1	NS	NS	E
DCAF1	NS	NS	E
BORA	Up	Up	A
KIF7	NS	Down	F
GARRE1	Up	Up	A
TBL3	Down	Down	I
ZSWIM4	NS	NS	E
TMEM214	Down	Down	I
DDX27	NS	NS	E
TBC1D22A	NS	NS	E
CORIN	NS	NS	E
CPED1	NS	NS	E
NUMA1	NS	NS	E
RGS7BP	NS	NS	E
OXTR	Down	NS	H
PIWIL4	NS	NS	E
CHST4	NS	NS	E
PAPSS1	NS	NS	E
HYPK	Up	Up	A
ITPR3	NS	NS	E
PDP2	NS	NS	E
MTRF1L	NS	NS	E
SOBP	NS	NS	E
PDIA6	NS	NS	E
RSC1A1	NS	NS	E
VARS2	NS	NS	E
FOXP4	NS	NS	E
ACO2	Down	Down	I
MRPL27	Down	NS	H
YRDC	NS	NS	E
TCOF1	NS	NS	E
DUSP14	NS	NS	E
LAP3	Down	Down	I
PARD6A	NS	Down	F
BNIP1	NS	NS	E
FAHD1	Down	NS	H
PCBP1	NS	NS	E
TNKS	NS	NS	E
RAB10	NS	NS	E
RFXAP	NS	NS	E
NUSAP1	NS	NS	E
SPTLC3	NS	Down	F
ZBTB40	NS	Down	F
GPR12	NS	NS	E
SCAP	NS	Down	F
ZNF622	Down	NS	H
LCP1	NS	NS	E
MVP	Down	Down	I
RAD18	NS	NS	E
NACC2	NS	Down	F
SF3B5	Down	NS	H
GCC2	Up	Up	A
GPR63	Up	Up	A
PSME3	Down	Down	I
TAF1C	Down	NS	H
MB	NS	NS	E
PHRF1	NS	NS	E
SERINC2	Down	NS	H
ZBTB43	NS	NS	E
BCAT2	NS	NS	E
PLLP	Down	NS	H
RER1	NS	NS	E
GCDH	NS	NS	E
ZFAND2B	Down	NS	H
HYAL2	NS	Down	F
ZBTB3	NS	Down	F
TICRR	NS	NS	E
IL6ST	NS	Down	F
YBEY	NS	NS	E
AFP	NS	NS	E
KIF27	NS	NS	E
NIBAN2	NS	Down	F
MED25	NS	NS	E
EFNB1	NS	NS	E
ESS2	Down	NS	H
MGME1	NS	NS	E
MESP1	NS	NS	E
POLK	NS	NS	E
LRFN5	NS	NS	E
WDFY1	Down	Down	I
LRRN2	Down	Down	I
CBL	NS	NS	E
LRRC59	NS	Down	F
PSMD11	NS	NS	E
SMKR1	NS	NS	E
SC5D	NS	NS	E
RNF40	NS	NS	E
EXOSC8	NS	NS	E
MACF1	NS	NS	E
SVBP	NS	NS	E
GDF9	Down	NS	H
CUL3	NS	NS	E
UBTD2	NS	NS	E
SPG21	NS	NS	E
GFRAL	NS	NS	E
ATF7IP2	NS	NS	E
BTG3	NS	NS	E
RAD54B	NS	NS	E
FAT2	NS	NS	E
PDE6D	NS	NS	E
ISY1	NS	NS	E
H3-4	Down	NS	H
UNG	NS	Up	D
ALDH7A1	NS	NS	E
FADD	Down	NS	H
FABP4	NS	NS	E
NCALD	NS	NS	E
ATP8A1	NS	NS	E
LETMD1	NS	NS	E
PLEKHM3	NS	NS	E
CCDC174	NS	NS	E
PPA2	NS	NS	E
NSG1	NS	NS	E
GHDC	NS	Down	F
FBXO43	Up	Up	A
CFAP52	NS	NS	E
ZBTB16	NS	NS	E
SOX30	NS	NS	E
C3	NS	NS	E
ZPBP	NS	NS	E
HNRNPA1L3	NS	NS	E
GTF2I	NS	NS	E
SIPA1	Down	NS	H
GFUS	Down	Down	I
IPO13	NS	Down	F
MINDY2	NS	NS	E
PTPN5	NS	NS	E
EMC6	NS	NS	E
MAP7	NS	NS	E
SPRY2	NS	NS	E
ACER1	NS	Down	F
SYNGR2	NS	NS	E
TMEM139	NS	NS	E
FAM120A	NS	NS	E
UQCR11	Down	NS	H
HHLA2	NS	NS	E
METTL18	NS	NS	E
SBNO1	Up	NS	B
SCAF4	NS	NS	E
NMT1	NS	NS	E
NEDD8	Down	NS	H
HAPSTR1	NS	NS	E
MAPK8IP2	NS	NS	E
OLFM3	NS	NS	E
LRRTM1	NS	NS	E
MTMR12	Up	NS	B
MON2	NS	NS	E
PI4KA	Down	NS	H
FAM172A	NS	NS	E
TRIM24	NS	NS	E
KALRN	NS	NS	E
TMEM87A	NS	Up	D
AFF1	NS	NS	E
ASF1A	Down	NS	H
ELP6	NS	NS	E
SETD6	NS	NS	E
SUB1	NS	NS	E
PET117	NS	NS	E
RREB1	NS	NS	E
NFKB1	NS	NS	E
BVES	Down	NS	H
BLMH	NS	NS	E
VPS29	Down	Down	I
GLS	NS	NS	E
ANAPC5	NS	NS	E
CARM1	NS	Down	F
AMN	NS	Down	F
USP15	NS	NS	E
KIF13A	NS	NS	E
CMTR2	NS	NS	E
DNAJC1	NS	NS	E
UTP11	Down	Down	I
RNF181	NS	NS	E
FRAT1	NS	NS	E
HCFC1R1	NS	NS	E
SLC10A7	NS	NS	E
CYB5D2	Down	NS	H
TRAM1	NS	Up	D
TSGA10	NS	NS	E
ZFP69	NS	NS	E
MRM1	NS	NS	E
CFAP276	Down	NS	H
MARF1	NS	NS	E
MAD2L1BP	NS	NS	E
MLX	NS	NS	E
TCF12	NS	NS	E
BMAL1	NS	NS	E
RIMS3	NS	Down	F
TMED3	Down	NS	H
TMEM60	Up	NS	B
TMEM37	NS	NS	E
FLRT3	NS	Down	F
LIPT1	Down	NS	H
NDUFS7	Down	Down	I
CEP85	Up	NS	B
AKAP8	Up	NS	B
EPOR	NS	NS	E
ZNF740	NS	NS	E
PDXK	Down	NS	H
SOCS4	NS	NS	E
IKZF2	NS	NS	E
IMPG1	NS	NS	E
CDKL1	NS	NS	E
WDR18	Down	NS	H
MBD5	NS	NS	E
H2BC1	NS	NS	E
IPPK	NS	Down	F
CDSN	NS	Down	F
NGEF	NS	NS	E
ALKBH8	NS	NS	E
GEM	NS	NS	E
SHPRH	Up	Up	A
NR2C2	NS	NS	E
BLOC1S4	NS	NS	E
SLC39A6	NS	NS	E
UPF3A	NS	NS	E
GFOD2	NS	NS	E
DCTPP1	NS	NS	E
DHRS1	NS	Down	F
CNTN5	NS	NS	E
LMBRD1	NS	NS	E
TRIQK	NS	NS	E
DUSP7	NS	NS	E
TSACC	Down	NS	H
ELL2	NS	NS	E
MIS18A	Down	NS	H
MEPCE	Down	NS	H
MYH8	NS	NS	E
PLPPR3	NS	NS	E
STRIP2	NS	NS	E
ZBTB5	NS	NS	E
MCOLN2	NS	NS	E
CCDC9	NS	Down	F
CCDC18	Up	Up	A
RLF	NS	Up	D
XIRP2	NS	NS	E
C1orf146	NS	NS	E
TIGD2	NS	NS	E
RAB18	NS	NS	E
BIRC6	Up	NS	B
CREB3L1	NS	NS	E
NPR2	Down	NS	H
MAP3K12	NS	Down	F
LPCAT1	NS	NS	E
PLXND1	NS	NS	E
RMND5B	Down	NS	H
TAX1BP1	Up	Up	A
UBXN2A	NS	NS	E
RIPOR1	NS	NS	E
SLC30A7	NS	NS	E
SLTM	Up	Up	A
IWS1	NS	NS	E
CEBPG	NS	NS	E
DHRS3	NS	NS	E
P3H1	NS	NS	E
TMX4	NS	NS	E
NPLOC4	Down	NS	H
KLF2	NS	NS	E
GJC1	NS	NS	E
CTSV	NS	NS	E
B3GNTL1	NS	Down	F
COPZ1	Down	NS	H
ELSPBP1	NS	NS	E
RAD54L2	Up	NS	B
PIWIL1	Up	NS	B
ICAM3	NS	NS	E
SFSWAP	NS	NS	E
DENND3	NS	NS	E
DNAAF11	NS	NS	E
ZNF7	NS	NS	E
OR56B4	Down	Down	I
DEPDC1B	NS	NS	E
CDKL3	NS	NS	E
GET1	NS	NS	E
CCDC38	NS	NS	E
RGS8	NS	NS	E
PGAP4	NS	NS	E
FAM171A1	NS	NS	E
STX8	Down	Down	I
GZF1	NS	NS	E
PSPH	Up	NS	B
PDLIM5	NS	NS	E
MTX2	NS	NS	E
OSBPL6	NS	NS	E
ZNF398	NS	NS	E
RBM4B	NS	NS	E
LCOR	Up	NS	B
RAD52	Down	NS	H
ATP8A2	NS	NS	E
KIAA1522	NS	NS	E
B3GNT4	NS	NS	E
MORF4L1	NS	NS	E
CCNY	NS	NS	E
CCDC134	NS	NS	E
SPDYC	NS	Down	F
IK	Up	NS	B
PEMT	Down	Down	I
NRIP1	NS	NS	E
ZNF462	NS	NS	E
chi-mir-146a	NS	NS	E
HSDL1	NS	NS	E
ZBTB10	NS	NS	E
TM7SF2	NS	Down	F
GPATCH8	Up	NS	B
RASGRP3	NS	NS	E
CHTF18	Down	Down	I
TRPM1	NS	NS	E
TP53I13	NS	NS	E
CNOT10	NS	NS	E
SDHC	Down	NS	H
PML	NS	NS	E
GATA1	Down	NS	H
PEX11G	NS	Down	F
NTMT1	Down	Down	I
NCBP3	NS	NS	E
GDPGP1	Down	NS	H
RBM3	NS	NS	E
FAM222B	NS	NS	E
FAM91A1	NS	NS	E
KLHL2	NS	NS	E
PLA2G15	NS	NS	E
RFC2	NS	NS	E
LINS1	NS	NS	E
IQCH	NS	NS	E
TP53INP1	NS	NS	E
M6PR	NS	NS	E
ALDOC	Down	Down	I
FYN	NS	NS	E
RBM27	Up	Up	A
SMYD5	NS	Down	F
CUX1	NS	NS	E
PHF20L1	NS	NS	E
SNRPB2	NS	Up	D
UQCC2	Down	Down	I
CDC42SE1	NS	Up	D
CFAP300	NS	NS	E
PITPNM2	NS	NS	E
C7orf25	NS	NS	E
TXNRD3	NS	Down	F
DLX5	NS	NS	E
MIGA1	NS	Up	D
BHMT	NS	NS	E
POC5	Up	NS	B
TNR	NS	NS	E
WDR48	NS	NS	E
ODF2	Down	NS	H
CST3	NS	NS	E
WNT2B	Down	NS	H
AZGP1	Down	NS	H
CRABP2	NS	NS	E
R3HCC1	NS	NS	E
SLC37A3	NS	NS	E
TTC39C	NS	NS	E
PLEKHF2	NS	Up	D
FTO	NS	NS	E
ZNF330	Up	NS	B
PKN2	NS	NS	E
MLYCD	NS	NS	E
NAE1	NS	NS	E
RRS1	NS	NS	E
RBMS3	Down	NS	H
CELF6	NS	NS	E
HROB	NS	NS	E
ZNF260	NS	NS	E
FEN1	NS	NS	E
UNCX	NS	NS	E
NEIL3	Up	NS	B
MED30	NS	NS	E
KDM1A	Up	NS	B
IFNA	NS	NS	E
H2BC15	NS	NS	E
PEX6	NS	Down	F
PKN1	NS	Down	F
GLOD4	NS	NS	E
NDUFA7	NS	NS	E
EXOC1L	NS	NS	E
RNF41	Down	Down	I
KLHL26	NS	NS	E
FAM234A	NS	NS	E
TRAPPC6B	NS	Up	D
DOC2B	NS	NS	E
GLRX5	NS	NS	E
RIMBP2	Down	NS	H
MIR22	NS	NS	E
RETREG2	NS	NS	E
SMIM29	NS	NS	E
DLL3	Down	Down	I
UTP20	Up	NS	B
chi-mir-10b	Down	NS	H
TMEM30B	NS	NS	E
MGA	NS	NS	E
ALDH18A1	Up	NS	B
S100A11	NS	NS	E
TBC1D9B	NS	NS	E
CRK	NS	NS	E
PIBF1	Up	NS	B
REXO2	Up	NS	B
PSMA5	Up	Up	A
ZNF277	Down	NS	H
CMC1	NS	NS	E
BAG6	NS	NS	E
GSPT1	NS	NS	E
MISP3	Down	NS	H
BCS1L	Down	Down	I
CHKB	Down	NS	H
ZDHHC7	Down	NS	H
DHX8	NS	NS	E
FKTN	NS	NS	E
ANO5	NS	NS	E
SLMAP	NS	NS	E
ZNRF2	Up	NS	B
CDC6	NS	NS	E
C6orf163	Down	NS	H
DDRGK1	Down	NS	H
RIOK3	NS	Up	D
PCGF1	NS	NS	E
TOPAZ1	NS	NS	E
KIF24	NS	NS	E
RPS6KB2	Down	Down	I
ZNF704	NS	NS	E
MAP3K4	Up	NS	B
TYW3	NS	NS	E
PCSK1	NS	NS	E
MTA3	Up	Up	A
TRMT61B	NS	NS	E
SNRNP40	NS	NS	E
PRSS53	NS	NS	E
EXT1	NS	NS	E
NFIL3	Down	NS	H
HPS5	Up	NS	B
NHLRC2	NS	NS	E
PHIP	Up	NS	B
MPZL1	NS	NS	E
GSTM3	NS	NS	E
FBXO10	NS	NS	E
LRRC57	NS	NS	E
TIMM8B	Down	NS	H
COX7B2	NS	NS	E
NUP58	NS	NS	E
PLEKHH3	NS	NS	E
EIF2D	NS	NS	E
EVI5L	NS	Down	F
HMGN4	NS	Up	D
NOP9	NS	Down	F
NOP53	Down	NS	H
PSMD10	NS	NS	E
LSM10	Down	Down	I
ZFP90	NS	NS	E
AFTPH	NS	NS	E
SENP6	NS	NS	E
IPO4	Down	Down	I
FAM151B	NS	NS	E
COMMD10	NS	NS	E
NSD2	NS	NS	E
ABTB2	Down	NS	H
NEK2	NS	NS	E
SLC44A1	Up	NS	B
GEMIN8	NS	NS	E
PABIR2	NS	NS	E
COMMD4	Down	NS	H
HSF1	Down	Down	I
SH3BP5L	Up	NS	B
EEF1AKMT3	NS	NS	E
LSM14A	NS	NS	E
FER1L5	Down	Down	I
MYL12B	NS	NS	E
LRRC8C	NS	NS	E
ZDHHC17	NS	NS	E
SFT2D3	NS	NS	E
CCDC3	NS	NS	E
NIF3L1	Down	NS	H
TEN1	NS	NS	E
CADM3	NS	NS	E
ATG4A	NS	NS	E
RNASEK	NS	NS	E
SCAND1	NS	NS	E
IFT74	Up	Up	A
SLAMF1	NS	NS	E
WDSUB1	NS	NS	E
REXO4	NS	Down	F
RBM42	NS	NS	E
RPH3AL	Down	NS	H
MPZL3	NS	NS	E
TRIM27	Down	NS	H
GJA9	NS	NS	E
ARAP3	Down	Down	I
CATSPER3	Down	Down	I
PJA2	NS	NS	E
TOX3	Up	Up	A
ZNF281	NS	NS	E
PRMT7	Down	NS	H
EIF4E	NS	NS	E
ASAH1	NS	NS	E
NAA11	Down	NS	H
B3GNT2	NS	NS	E
LRRN1	NS	NS	E
UBE2E3	NS	NS	E
SCN8A	NS	NS	E
SPACA4	NS	NS	E
KCNRG	Down	NS	H
MGAT1	NS	NS	E
MBOAT1	NS	NS	E
GATA4	NS	Down	F
ZNF532	NS	NS	E
ZNF623	NS	NS	E
TIGAR	Down	NS	H
SYT6	Down	NS	H
CD81	NS	NS	E
TRIL	NS	NS	E
RAMP2	NS	NS	E
ZNF574	Down	NS	H
AP3S2	Down	NS	H
NUP42	NS	NS	E
CDK10	NS	Down	F
C15orf48	NS	NS	E
COL2A1	NS	NS	E
ITGAV	NS	NS	E
TFDP2	NS	NS	E
SPINDOC	NS	NS	E
LRRC8D	NS	NS	E
CCDC65	Down	NS	H
ZDHHC1	NS	Down	F
SP4	NS	NS	E
ENOX2	NS	NS	E
G6PC3	Down	NS	H
SLC25A37	NS	NS	E
ELOVL1	Down	NS	H
WDR53	NS	NS	E
ZNF473	NS	NS	E
ATP11C	NS	NS	E
MOCS1	NS	NS	E
DDX28	NS	NS	E
SRSF3	NS	NS	E
NR4A1	NS	NS	E
SUPT7L	Down	NS	H
PDE3B	NS	NS	E
SCN10A	NS	Down	F
TCF7L2	NS	NS	E
TEX261	NS	NS	E
OR51D1	NS	NS	E
ZFTRAF1	Down	Down	I
HSP90B1	NS	NS	E
RRM2	Up	NS	B
RFXANK	Down	NS	H
SEC22C	NS	NS	E
GPR108	NS	NS	E
CRYBB3	Down	NS	H
POLD2	NS	NS	E
ING3	Up	NS	B
CPA1	NS	NS	E
ERAP1	NS	NS	E
GAS7	Down	NS	H
ZCCHC7	NS	NS	E
ARL10	Down	Down	I
SHISA5	NS	NS	E
BICC1	Up	NS	B
GPBP1	NS	NS	E
STAT1	NS	NS	E
TVP23A	NS	NS	E
NCOR1	Up	NS	B
MCF2	NS	NS	E
PYURF	Up	NS	B
ARHGEF19	NS	Down	F
RECQL5	NS	Down	F
DIS3L	NS	NS	E
ATXN7L3B	Up	Up	A
NCKAP1	Up	NS	B
BCOR	Up	NS	B
PSME1	Down	NS	H
DDX41	NS	Down	F
IL11RA	NS	NS	E
MBD4	NS	NS	E
SIL1	NS	Down	F
NDOR1	Down	Down	I
DNTTIP2	NS	NS	E
ZNF41	NS	NS	E
EIF4G1	NS	NS	E
PTPN23	NS	NS	E
NFE2L3	Up	NS	B
JPT2	NS	NS	E
OAF	NS	NS	E
ADAMTS7	NS	NS	E
NUDC	Down	NS	H
GJB4	NS	NS	E
ZSCAN2	NS	Down	F
NME7	Up	NS	B
MLH3	NS	NS	E
COPS7B	NS	NS	E
TRIM32	NS	NS	E
GNAI2	NS	NS	E
LDB3	NS	NS	E
RAB23	NS	NS	E
PRKD3	NS	NS	E
ECI1	Down	Down	I
ASB7	NS	NS	E
HERC5	NS	NS	E
MTERF3	NS	NS	E
NCAPH2	Down	Down	I
GLG1	NS	NS	E
SMARCA1	NS	NS	E
SRP68	Down	Down	I
OR8I2	NS	NS	E
TFG	NS	NS	E
PRADC1	NS	NS	E
KMT5C	NS	NS	E
CMPK1	NS	NS	E
ERCC6	NS	NS	E
KLHDC4	NS	Down	F
AAK1	NS	NS	E
GUCY2C	NS	NS	E
COX5A	Down	Down	I
RACGAP1	Down	Down	I
TM9SF2	NS	NS	E
DYDC1	Down	NS	H
PPP2R3A	NS	NS	E
GEMIN2	Down	NS	H
ZCCHC3	NS	NS	E
GLS2	NS	NS	E
WDR90	NS	Down	F
GGH	NS	NS	E
RCHY1	NS	NS	E
SF3B6	NS	NS	E
RARRES2	NS	NS	E
HARS2	NS	NS	E
ATXN2L	NS	NS	E
ASPM	NS	NS	E
MYBPC2	Down	NS	H
TJP2	NS	NS	E
GAMT	Down	Down	I
SMUG1	NS	Down	F
TET1	Up	NS	B
ZNF575	NS	NS	E
DYNLL2	Down	Down	I
PNRC1	NS	NS	E
CCIN	Down	NS	H
PTOV1	NS	NS	E
MRPS25	Down	Down	I
IL13RA1	NS	NS	E
TMEM178A	Down	NS	H
CHPT1	NS	NS	E
EIF3B	NS	Down	F
FKBP4	Down	Down	I
HSDL2	Up	NS	B
GCNT3	NS	NS	E
SOD2	NS	NS	E
RNF183	Down	Down	I
RASSF7	Down	Down	I
RTTN	NS	NS	E
SEZ6L	NS	NS	E
PDXDC1	NS	NS	E
LSAMP	NS	NS	E
ERCC6L	NS	NS	E
USP47	NS	NS	E
DLG4	Down	Down	I
RPUSD4	Up	NS	B
SNW1	NS	NS	E
ASB8	NS	NS	E
BCL9	NS	NS	E
RPP25	NS	NS	E
ZNHIT2	NS	NS	E
HILPDA	Up	Up	A
MRPS14	NS	NS	E
ARHGAP19	Up	NS	B
RIN2	NS	NS	E
ANPEP	NS	Down	F
STXBP5	NS	Down	F
ARFRP1	Down	NS	H
DEPDC1	NS	NS	E
TRMO	NS	NS	E
SEC61A1	NS	NS	E
NUB1	NS	NS	E
GEMIN7	Down	NS	H
CRIM1	NS	NS	E
SPOUT1	Down	NS	H
HERC3	NS	NS	E
DENND2D	Up	NS	B
DIRAS2	NS	NS	E
BET1L	Down	NS	H
ADCY10	NS	NS	E
ZNRF1	NS	Down	F
HDAC6	NS	Down	F
WDR59	NS	NS	E
ORAI2	Down	NS	H
TIMP1	NS	NS	E
PRSS23	NS	NS	E
ACCSL	Up	NS	B
PTRH2	NS	NS	E
CCDC8	NS	NS	E
ELK1	NS	NS	E
ACTN2	NS	NS	E
DSE	Up	Up	A
NXF1	Down	NS	H
FAM8A1	NS	NS	E
PIAS3	NS	NS	E
NT5C3B	Down	Down	I
DDX24	NS	NS	E
RINT1	Down	NS	H
ATP5PO	Down	NS	H
IQGAP1	NS	NS	E
EEF1A1	NS	Down	F
MGAT4B	NS	NS	E
RNF19B	Up	NS	B
CNBD1	NS	NS	E
DNAJC30	NS	NS	E
COX10	NS	NS	E
ZBTB38	NS	NS	E
NUDT13	NS	NS	E
MYZAP	NS	Down	F
DENND6A	Up	Up	A
UQCC5	Down	NS	H
SEC22B	NS	NS	E
TAPBP	NS	NS	E
TTK	NS	NS	E
SPATS1	NS	NS	E
RNF34	Up	Up	A
CREB3	NS	Down	F
PRPF39	NS	NS	E
NMB	NS	NS	E
FAM76A	NS	NS	E
GDE1	NS	NS	E
HINT2	Down	NS	H
CYBRD1	Up	Up	A
THUMPD1	NS	NS	E
RBL1	NS	NS	E
SUV39H1	Down	NS	H
MYBL2	NS	NS	E
LPIN2	Up	NS	B
PPP4R3B	NS	NS	E
SMC6	Up	Up	A
PALB2	Up	NS	B
PTX4	NS	Down	F
CAMK2G	NS	NS	E
AGO2	NS	NS	E
NFKBIA	NS	Up	D
RHPN2	NS	NS	E
JAM3	Down	Down	I
TRAPPC8	NS	NS	E
RASGRP1	NS	NS	E
FNDC10	NS	NS	E
DLG1	NS	NS	E
CEP290	NS	Up	D
GPATCH11	NS	Up	D
PADI3	NS	NS	E
SLC28A1	NS	NS	E
KLHL18	NS	NS	E
GABPB1	NS	Up	D
TSTD2	NS	NS	E
FAXC	NS	NS	E
EEF2K	NS	NS	E
TP53BP1	NS	NS	E
NXPH1	NS	NS	E
RAB3IP	NS	NS	E
PRRX1	NS	NS	E
PLCL2	NS	NS	E
MAP3K11	NS	NS	E
STPG4	Down	NS	H
CDH11	NS	NS	E
EPB41L2	NS	NS	E
CREG2	Down	NS	H
EDEM2	Up	NS	B
ZNF165	Down	NS	H
GUF1	NS	NS	E
TXNDC15	NS	NS	E
GALNT7	NS	NS	E
ZFPM1	NS	NS	E
PDE4DIP	NS	NS	E
PPHLN1	NS	NS	E
PPP4R3A	NS	NS	E
STK16	NS	NS	E
INO80	Up	NS	B
GPR22	NS	NS	E
PSMC3	Down	NS	H
HAT1	NS	NS	E
SWSAP1	Down	NS	H
SLC7A6	NS	NS	E
PIP4K2C	NS	NS	E
HNRNPDL	NS	NS	E
MXD1	NS	NS	E
GFRA3	NS	Down	F
VCPIP1	NS	NS	E
GMEB2	NS	NS	E
FLII	NS	NS	E
AXIN1	NS	NS	E
TMEM63B	NS	NS	E
MTIF2	Up	NS	B
AFG2A	Up	NS	B
HBS1L	Up	NS	B
SLC38A2	NS	Down	F
UROC1	Down	NS	H
COPG2	NS	NS	E
AXDND1	NS	NS	E
DGAT2	Down	NS	H
YPEL2	NS	NS	E
POLH	NS	NS	E
BLM	NS	NS	E
DNAH7	NS	NS	E
FOSL2	NS	NS	E
RAB5B	NS	NS	E
KIAA1549L	NS	NS	E
TRMT6	NS	Up	D
CCT8L2	NS	NS	E
NAT14	NS	NS	E
RUFY2	Up	NS	B
DET1	NS	NS	E
SLC6A20	NS	NS	E
CRH	NS	NS	E
GJB5	Down	NS	H
CORO7	Down	Down	I
TM7SF3	Up	NS	B
OR1F1	NS	NS	E
MEF2D	NS	NS	E
DNM3	NS	NS	E
C2CD3	NS	NS	E
DCAF10	Down	NS	H
FAM221A	NS	NS	E
ROMO1	NS	NS	E
PTPRO	NS	NS	E
NCK2	NS	NS	E
RNF25	NS	Down	F
DCLK2	NS	NS	E
TMEM42	NS	NS	E
LYPLAL1	NS	NS	E
SIX3	NS	NS	E
ASDURF	NS	NS	E
OSBPL8	NS	NS	E
TTC39B	NS	NS	E
ADGRE5	NS	NS	E
TMEM125	Down	NS	H
PLA2G12B	NS	NS	E
SMIM19	NS	NS	E
PCED1A	Down	NS	H
MAN1A1	NS	NS	E
AATF	Down	NS	H
VAMP2	Down	NS	H
RAB24	NS	NS	E
MAPKBP1	NS	NS	E
HHAT	NS	NS	E
UNC5CL	NS	Down	F
CNOT1	Down	NS	H
CIB1	NS	NS	E
KCNA10	NS	Down	F
SLC25A20	NS	NS	E
NKX3-1	NS	NS	E
HASPIN	NS	NS	E
ACAA1	Down	Down	I
GPRC5A	Down	NS	H
TMC4	Down	NS	H
ATOSA	NS	Up	D
QDPR	NS	NS	E
SMIM12	NS	NS	E
B3GALT6	NS	NS	E
PIGQ	NS	NS	E
TMEM59	NS	NS	E
PITX2	NS	Down	F
ASB1	NS	NS	E
WDR3	NS	NS	E
GINS1	NS	NS	E
UBR2	NS	NS	E
SRRT	Down	Down	I
PTDSS2	NS	NS	E
GCAT	NS	Down	F
ODAPH	NS	NS	E
DFFB	NS	NS	E
RIT1	NS	Up	D
KCTD14	NS	NS	E
NIFK	NS	NS	E
EHMT1	NS	NS	E
CCDC150	NS	NS	E
CNDP1	NS	NS	E
ELP5	NS	NS	E
CLSTN3	NS	NS	E
SCRN3	NS	NS	E
HSPA2	Down	NS	H
GNG2	NS	NS	E
CCDC88A	Up	NS	B
CRACD	NS	NS	E
ACBD3	Up	Up	A
XPA	NS	NS	E
ENTPD7	NS	Down	F
MRPL20	NS	NS	E
RAB40B	NS	NS	E
SLC9A5	NS	Down	F
GOLGA5	NS	NS	E
SFMBT1	Up	NS	B
APPL2	NS	Down	F
TMED6	Up	Up	A
CDKN3	Down	NS	H
CDKL5	Up	NS	B
ETNK1	NS	NS	E
SPCS2	NS	NS	E
SUPT20H	Up	NS	B
RNASE4	NS	NS	E
MTFR2	Up	NS	B
EVL	NS	NS	E
VPS45	NS	NS	E
PPIL4	Up	NS	B
SMNDC1	NS	Up	D
SEZ6	NS	NS	E
NICN1	Down	NS	H
CST6	NS	NS	E
RAPGEF3	NS	NS	E
NLRP14	NS	NS	E
TBL1XR1	NS	NS	E
MFSD4A	Down	NS	H
NF1	NS	NS	E
ADNP2	NS	NS	E
RAD21	Up	NS	B
DNAJC13	NS	NS	E
TSPAN6	Down	NS	H
NT5E	NS	NS	E
CEP164	NS	NS	E
PRICKLE2	NS	NS	E
SECISBP2	Up	NS	B
THADA	NS	NS	E
CAND1	NS	NS	E
NAA25	NS	NS	E
KLC4	NS	NS	E
NTRK3	NS	Down	F
GAPT	NS	NS	E
JMY	NS	NS	E
C21orf91	NS	NS	E
HKDC1	NS	NS	E
CBS	Down	NS	H
CENPI	NS	NS	E
STAP2	Down	NS	H
RBM45	NS	NS	E
TIMELESS	Up	NS	B
NR2F1	NS	NS	E
ZBTB6	NS	NS	E
GALNT2	NS	NS	E
GFOD1	NS	NS	E
SETDB1	NS	NS	E
DCTD	NS	NS	E
CASD1	NS	NS	E
NEO1	NS	NS	E
SCML4	Down	NS	H
STC1	NS	NS	E
TSN	NS	NS	E
ABCC1	NS	Down	F
INO80D	Up	Up	A
SDHAF1	Down	Down	I
ELMOD2	NS	NS	E
NELL2	NS	NS	E
DPF1	NS	NS	E
FMN2	NS	NS	E
TBCC	Up	Up	A
LYRM4	Down	NS	H
OSBP2	Down	Down	I
PXN	NS	NS	E
MIX23	NS	NS	E
OIT3	NS	NS	E
ATP5F1B	NS	NS	E
PRDX5	Down	NS	H
PCIF1	NS	NS	E
PRSS12	NS	NS	E
PROX2	NS	NS	E
STK3	NS	NS	E
CMTM6	Down	NS	H
AGT	Down	NS	H
EYA2	NS	NS	E
SH2D3C	NS	NS	E
ARID1A	Up	NS	B
EXOC7	Down	NS	H
SRSF1	NS	NS	E
PTPRJ	NS	Up	D
CPSF6	NS	NS	E
LINGO3	Down	NS	H
FRS2	NS	NS	E
PLEKHJ1	NS	NS	E
HEATR5A	NS	NS	E
DENND1B	NS	NS	E
KNTC1	NS	NS	E
SEPSECS	NS	NS	E
PROB1	Down	Down	I
VXN	NS	NS	E
PHKA2	Down	Down	I
B3GALNT2	NS	NS	E
PTCRA	Down	NS	H
IGF2R	NS	NS	E
TMEM175	NS	NS	E
TRIM13	NS	NS	E
NHERF1	NS	NS	E
CFAP20DC	NS	NS	E
PRG4	NS	NS	E
YBX3	NS	NS	E
HYI	Down	NS	H
INSYN2A	NS	NS	E
LEPROT	Up	Up	A
ARHGAP5	Up	Up	A
TTC13	NS	NS	E
PAN3	Up	Up	A
DNAJC28	NS	NS	E
ARID2	Up	NS	B
HP1BP3	Up	NS	B
TMEM238	NS	NS	E
DUS4L	NS	NS	E
CILK1	NS	NS	E
COPG1	NS	NS	E
NCOA2	NS	NS	E
POLG	NS	NS	E
COL6A5	NS	NS	E
SIM1	NS	NS	E
GMPR2	NS	NS	E
TCERG1	Up	NS	B
SLC35G2	NS	NS	E
CYTH2	Down	Down	I
NAA40	NS	NS	E
PLPPR1	Down	NS	H
SLA2	Down	NS	H
PACSIN2	Up	NS	B
LRRC61	NS	NS	E
SELENOF	NS	NS	E
LAMTOR4	Down	Down	I
ARF1	NS	NS	E
LSM4	NS	NS	E
ELF3	NS	Down	F
JOSD2	NS	NS	E
MLLT10	NS	NS	E
ITGB1	Up	Up	A
TALDO1	Down	NS	H
MAP9	Up	NS	B
TIMM17A	Down	NS	H
DLX4	Down	NS	H
CUEDC2	Down	NS	H
CNOT4	Up	NS	B
ZP2	NS	Down	F
PRKCZ	Down	NS	H
IL23A	NS	NS	E
RCN3	Down	Down	I
RITA1	NS	Down	F
MTHFSD	Down	Down	I
METTL21EP	NS	NS	E
IQCG	NS	NS	E
CBX1	Up	NS	B
TRAK1	Up	NS	B
VPS54	NS	Down	F
FAM171B	Up	NS	B
METTL17	NS	NS	E
GTF2E1	NS	NS	E
CXCL12	NS	NS	E
C2CD5	Up	NS	B
FGFR1	NS	NS	E
MAD2L2	Down	Down	I
VARS1	Down	NS	H
RIMS1	NS	NS	E
POLR2B	NS	NS	E
C2orf69	NS	NS	E
DHPS	Down	Down	I
UPF1	NS	NS	E
SIRT1	NS	NS	E
CPEB4	Up	Up	A
ZMYM2	NS	NS	E
GNB4	NS	Up	D
RAB20	NS	Down	F
FBXL5	Up	Up	A
C5	Down	NS	H
RGS10	NS	NS	E
DDX1	Down	Down	I
DARS1	NS	NS	E
WNT2	Down	Down	I
MED20	NS	NS	E
ELP4	Up	NS	B
C8orf76	NS	NS	E
EIF2S1	NS	NS	E
CHMP2A	Down	Down	I
ZNF524	Down	Down	I
PANX1	NS	NS	E
[truncated: 7,934 more rows]

## Sheet: GO term of A
Category	Term	Count	%	PValue	Genes	List Total	Pop Hits	Pop Total	Fold Enrichment	Bonferroni	Benjamini	FDR
GOTERM_BP_DIRECT	GO:0051301~cell division	23	6.76471	4.51603e-07	RALA, CENPW, BORA, USP44, CETN2, NSMCE2, CETN3, LIG4, CDC5L, KNL1, SMC3, CKAP5, SMC2, CCNA2, NEDD1, CENPE, SGO2, CENPF, KATNAL1, MIS18BP1, SDE2, KIF20B, MAD2L1	325	385	19734	3.62743	0.000723657	0.000723919	0.000719403
GOTERM_BP_DIRECT	GO:0006275~regulation of DNA replication	8	2.35294	6.85645e-06	CCNA2, INO80D, MEAF6, ESCO1, ESCO2, BAZ1A, SMC3, OBI1	325	44	19734	11.04	0.0109307	0.00441646	0.00438891
GOTERM_BP_DIRECT	GO:0007059~chromosome segregation	11	3.23529	8.26537e-06	TOP2A, CENPE, SGO2, CENPF, CENPW, USP44, TLK2, CENPN, ESCO2, TOP1, DLGAP5	325	104	19734	6.42231	0.013162	0.00441646	0.00438891
GOTERM_BP_DIRECT	GO:0000278~mitotic cell cycle	12	3.52941	3.41823e-05	NEDD1, CENPE, CENPF, PBRM1, PPP1R12A, CENPW, KIF3A, KIF5B, CETN2, PTPN11, SMC3, NUDT15	325	148	19734	4.92324	0.053321	0.0122232	0.0121469
GOTERM_BP_DIRECT	GO:0006281~DNA repair	16	4.70588	3.81259e-05	SHPRH, INO80D, ATRX, CDC5L, BRCA2, SMC3, GTF2H3, ZMPSTE24, RAD50, NSMCE4A, TAOK3, RRM2B, UBE2T, POLE2, KMT5B, CLSPN	325	267	19734	3.63865	0.0592869	0.0122232	0.0121469
GOTERM_BP_DIRECT	GO:0000724~double-strand break repair via homologous recombination	10	2.94118	6.79019e-05	MBTD1, SLF1, RAD50, HELQ, SLF2, NSMCE4A, RMI1, NSMCE2, SMC6, BRCA2	325	107	19734	5.67477	0.103135	0.0181411	0.0180279
GOTERM_BP_DIRECT	GO:0007049~cell cycle	17	5	9.82639e-05	KMT2E, CASP8AP2, RALA, RABGAP1, BORA, NSMCE2, TXLNG, LIG4, CDC5L, SMC2, CCAR1, MTBP, KATNAL1, MIS18BP1, KIF20B, ZMYND11, AJUBA	325	324	19734	3.18593	0.145744	0.0222548	0.022116
GOTERM_BP_DIRECT	GO:0140588~chromatin looping	5	1.47059	0.000111066	SLF1, SLF2, NSMCE4A, NSMCE2, SMC6	325	16	19734	18.975	0.163098	0.0222548	0.022116
GOTERM_BP_DIRECT	GO:0035735~intraciliary transport involved in cilium assembly	4	1.17647	0.000146147	DYNC2LI1, IFT74, PCM1, SSX2IP	325	7	19734	34.6971	0.208869	0.0260304	0.0258681
GOTERM_BP_DIRECT	GO:1902018~negative regulation of cilium assembly	5	1.47059	0.000280721	YAP1, ODF2L, MPHOSPH9, CCP110, MARCHF7	325	20	19734	15.18	0.362409	0.0449996	0.0447188
GOTERM_BP_DIRECT	GO:0000722~telomere maintenance via recombination	4	1.17647	0.000483028	RAD50, NSMCE2, SMC6, BRCA2	325	10	19734	24.288	0.539057	0.0659261	0.0655148
GOTERM_BP_DIRECT	GO:0032204~regulation of telomere maintenance	5	1.47059	0.00049352	SLF1, SLF2, NSMCE4A, NSMCE2, SMC6	325	23	19734	13.2	0.546748	0.0659261	0.0655148
GOTERM_BP_DIRECT	GO:0006974~DNA damage response	15	4.41176	0.000586718	YAP1, TOP2A, ATF2, SHPRH, SLF1, SLF2, SMC6, PIAS1, RNF168, RAD50, NSMCE4A, TAOK3, UBE2T, TLK2, CLOCK	325	307	19734	2.96678	0.609679	0.0723469	0.0718956
GOTERM_BP_DIRECT	GO:0051382~kinetochore assembly	4	1.17647	0.00110985	CENPE, CENPF, CENPW, DLGAP5	325	13	19734	18.6831	0.831375	0.127078	0.126285
GOTERM_BP_DIRECT	GO:0006338~chromatin remodeling	15	4.41176	0.00169938	PBRM1, INO80D, MEAF6, ATRX, RSF1, DEK, BAZ1A, BRCA2, MYSM1, VPS72, KMT5B, RBBP7, TOP1, MTA3, CLOCK	325	343	19734	2.65539	0.934547	0.181607	0.180474
GOTERM_BP_DIRECT	GO:0016925~protein sumoylation	6	1.76471	0.00205545	SLF1, SLF2, NSMCE4A, NSMCE2, SMC6, PIAS1	325	55	19734	6.624	0.963053	0.197568	0.196335
GOTERM_BP_DIRECT	GO:0051298~centrosome duplication	4	1.17647	0.00209523	SASS6, CCP110, BRCA2, CKAP5	325	16	19734	15.18	0.96534	0.197568	0.196335
GOTERM_BP_DIRECT	GO:0060271~cilium assembly	12	3.52941	0.0022782	IFT74, IFT88, PCM1, ARL13B, RP2, KIF3A, KIAA0586, SCLT1, TRIM59, FNBP1L, SSX2IP, SEPTIN11	325	242	19734	3.01091	0.974168	0.202887	0.201621
GOTERM_BP_DIRECT	GO:0034184~positive regulation of maintenance of mitotic sister chromatid cohesion	3	0.882353	0.0026008	SLF1, SLF2, NSMCE2	325	5	19734	36.432	0.984617	0.219425	0.218056
GOTERM_BP_DIRECT	GO:0006417~regulation of translation	7	2.05882	0.00529527	CNOT7, CNOT6L, RBM8A, IREB2, TYMS, TNRC6B, PUM2	325	97	19734	4.38186	0.999799	0.387837	0.385417
GOTERM_BP_DIRECT	GO:0007088~regulation of mitotic nuclear division	4	1.17647	0.00535764	BORA, CAV2, KIF20B, FBXO43	325	22	19734	11.04	0.999818	0.387837	0.385417
GOTERM_BP_DIRECT	GO:0045724~positive regulation of cilium assembly	4	1.17647	0.00535764	IFT88, CCP110, MNS1, TAPT1	325	22	19734	11.04	0.999818	0.387837	0.385417
GOTERM_BP_DIRECT	GO:0006260~DNA replication	7	2.05882	0.00556472	FAM111B, RMI1, POLE2, SDE2, RBMS1, RBBP7, TOP1	325	98	19734	4.33714	0.99987	0.387837	0.385417
GOTERM_BP_DIRECT	GO:0045893~positive regulation of DNA-templated transcription	22	6.47059	0.00731109	KMT2E, YAP1, CD274, INO80D, MEAF6, ATAD2, ARID5B, RSF1, BRCA2, CCAR1, PIAS1, RAP2C, MBTD1, CCNA2, VPS72, KAT6B, TRIP11, TCF4, RBBP7, E2F5, MTA3, CLOCK	325	713	19734	1.87355	0.999992	0.475779	0.472811
GOTERM_BP_DIRECT	GO:0032147~activation of protein kinase activity	4	1.17647	0.00771694	TGFB2, BORA, CLSPN, ECT2	325	25	19734	9.7152	0.999996	0.475779	0.472811
GOTERM_BP_DIRECT	GO:0007099~centriole replication	4	1.17647	0.00771694	CEP135, CETN2, SASS6, CCP110	325	25	19734	9.7152	0.999996	0.475779	0.472811
GOTERM_BP_DIRECT	GO:0007098~centrosome cycle	5	1.47059	0.00845706	PCM1, PPP1R12A, CETN3, CKAP5, SSX2IP	325	49	19734	6.19592	0.999999	0.493435	0.490357
GOTERM_BP_DIRECT	GO:2000779~regulation of double-strand break repair	4	1.17647	0.00861895	MBTD1, MEAF6, VPS72, DEK	325	26	19734	9.34154	0.999999	0.493435	0.490357
GOTERM_BP_DIRECT	GO:0006325~chromatin organization	10	2.94118	0.00908498	KMT2E, MBTD1, MEAF6, ATRX, MTF2, TLK2, ANP32E, RSF1, DEK, ZMYND11	325	214	19734	2.83738	1	0.50218	0.499047
GOTERM_BP_DIRECT	GO:0030030~cell projection organization	5	1.47059	0.00972394	ITGB1, ODF2L, PDCL, E2F5, TAPT1	325	51	19734	5.95294	1	0.519582	0.516341
GOTERM_BP_DIRECT	GO:0051028~mRNA transport	6	1.76471	0.0107303	RBM8A, CETN2, CETN3, IGF2BP3, NUP153, NUP54	325	81	19734	4.49778	1	0.554863	0.551401
GOTERM_BP_DIRECT	GO:0031116~positive regulation of microtubule polymerization	4	1.17647	0.0116834	OCLN, SLTM, AKAP9, SLAIN2	325	29	19734	8.37517	1	0.585263	0.581612
GOTERM_BP_DIRECT	GO:1903706~regulation of hemopoiesis	3	0.882353	0.0134022	MEAF6, KAT6B, MYSM1	325	11	19734	16.56	1	0.651024	0.646963
GOTERM_BP_DIRECT	GO:0090398~cellular senescence	5	1.47059	0.0142423	MAPK8, OPA1, NSMCE2, SMC6, BRCA2	325	57	19734	5.32632	1	0.671482	0.667293
GOTERM_BP_DIRECT	GO:0006366~transcription by RNA polymerase II	10	2.94118	0.0159717	SMAD1, GTF2A1, TFAP2D, ATRX, ARID4A, TRIP11, TBPL1, DEK, POLR2H, GTF2H3	325	235	19734	2.58383	1	0.731505	0.726941
GOTERM_BP_DIRECT	GO:0006888~endoplasmic reticulum to Golgi vesicle-mediated transport	7	2.05882	0.0211864	LMAN1, VAPA, LMAN2, TRIP11, GOPC, TMED6, ERGIC2	325	131	19734	3.24458	1	0.943383	0.937498
GOTERM_BP_DIRECT	GO:0006457~protein folding	8	2.35294	0.0218252	ERO1A, LMAN1, GRPEL1, RP2, ANP32E, TBCC, ATF6, HYPK	325	169	19734	2.87432	1	0.945561	0.939663
GOTERM_BP_DIRECT	GO:0031047~regulatory ncRNA-mediated gene silencing	4	1.17647	0.0242179	CNOT7, CNOT6L, AJUBA, TNRC6B	325	38	19734	6.39158	1	1	0.994382
GOTERM_BP_DIRECT	GO:0007064~mitotic sister chromatid cohesion	3	0.882353	0.024506	ESCO1, ESCO2, SMC3	325	15	19734	12.144	1	1	0.994382
GOTERM_BP_DIRECT	GO:0045892~negative regulation of DNA-templated transcription	17	5	0.0276459	CASP8AP2, ARID4A, ARID5B, RSF1, PTPRK, ZBTB33, CCAR1, STRN3, MBTD1, CENPF, CNOT7, KAT6B, RBBP7, ZMYND11, ZFPM2, MTA3, CLOCK	325	573	19734	1.80147	1	1	0.994382
GOTERM_BP_DIRECT	GO:0000077~DNA damage checkpoint signaling	4	1.17647	0.0276953	CDC5L, PTPN11, CLSPN, CLOCK	325	40	19734	6.072	1	1	0.994382
GOTERM_BP_DIRECT	GO:0071479~cellular response to ionizing radiation	4	1.17647	0.031424	LIG4, BRCA2, ECT2, CLOCK	325	42	19734	5.78286	1	1	0.994382
GOTERM_BP_DIRECT	GO:0075732~viral penetration into host nucleus	2	0.588235	0.032568	NUP153, KPNA3	325	2	19734	60.72	1	1	0.994382
GOTERM_BP_DIRECT	GO:0006289~nucleotide-excision repair	4	1.17647	0.0333819	USP44, CETN2, BRCA2, GTF2H3	325	43	19734	5.64837	1	1	0.994382
GOTERM_BP_DIRECT	GO:0001942~hair follicle development	4	1.17647	0.0333819	TGFB2, SAV1, PUM2, ZMPSTE24	325	43	19734	5.64837	1	1	0.994382
GOTERM_BP_DIRECT	GO:1905168~positive regulation of double-strand break repair via homologous recombination	4	1.17647	0.0333819	MBTD1, HELQ, MEAF6, VPS72	325	43	19734	5.64837	1	1	0.994382
GOTERM_BP_DIRECT	GO:0000712~resolution of meiotic recombination intermediates	3	0.882353	0.0345777	TOP2A, FANCM, RMI1	325	18	19734	10.12	1	1	0.994382
GOTERM_BP_DIRECT	GO:0006302~double-strand break repair	5	1.47059	0.0379232	RNF168, RAD50, LIG4, ESCO2, BRCA2	325	77	19734	3.94286	1	1	0.994382
GOTERM_BP_DIRECT	GO:0045190~isotype switching	3	0.882353	0.0382343	RNF168, ATAD5, LIG4	325	19	19734	9.58737	1	1	0.994382
GOTERM_BP_DIRECT	GO:0030968~endoplasmic reticulum unfolded protein response	4	1.17647	0.0418304	HERPUD2, ERO1A, CTH, ATF6	325	47	19734	5.16766	1	1	0.994382
GOTERM_BP_DIRECT	GO:0000289~nuclear-transcribed mRNA poly(A) tail shortening	3	0.882353	0.0420311	CNOT7, CNOT6L, PAN3	325	20	19734	9.108	1	1	0.994382
GOTERM_BP_DIRECT	GO:0007018~microtubule-based movement	5	1.47059	0.0426889	CENPE, KIF18A, KIF3A, KIF5B, KIF20B	325	80	19734	3.795	1	1	0.994382
GOTERM_BP_DIRECT	GO:0051726~regulation of cell cycle	9	2.64706	0.0443451	ITGB1, BTG4, MBTD1, INO80D, MEAF6, VPS72, TXLNG, KIF20B, PRR11	325	239	19734	2.28653	1	1	0.994382
GOTERM_BP_DIRECT	GO:0034421~post-translational protein acetylation	2	0.588235	0.0484532	ESCO1, ESCO2	325	3	19734	40.48	1	1	0.994382
GOTERM_BP_DIRECT	GO:0065004~protein-DNA complex assembly	2	0.588235	0.0484532	TCF4, PIAS1	325	3	19734	40.48	1	1	0.994382
GOTERM_BP_DIRECT	GO:0006513~protein monoubiquitination	4	1.17647	0.0488024	UBE2T, MARCHF7, TRIM59, OBI1	325	50	19734	4.8576	1	1	0.994382
GOTERM_BP_DIRECT	GO:1900087~positive regulation of G1/S transition of mitotic cell cycle	4	1.17647	0.0563037	KMT2E, LSM11, RDX, SASS6	325	53	19734	4.58264	1	1	0.994382
GOTERM_BP_DIRECT	GO:0007062~sister chromatid cohesion	3	0.882353	0.0585104	ESCO1, ESCO2, SMC3	325	24	19734	7.59	1	1	0.994382
GOTERM_BP_DIRECT	GO:0007020~microtubule nucleation	3	0.882353	0.0585104	NEDD1, AKAP9, SLAIN2	325	24	19734	7.59	1	1	0.994382
GOTERM_BP_DIRECT	GO:2000736~regulation of stem cell differentiation	3	0.882353	0.0585104	OCIAD1, RBBP7, MTA3	325	24	19734	7.59	1	1	0.994382
GOTERM_BP_DIRECT	GO:0007265~Ras protein signal transduction	5	1.47059	0.0589133	CCNA2, RALA, USP44, KRAS, RALGPS2	325	89	19734	3.41124	1	1	0.994382
GOTERM_BP_DIRECT	GO:1903241~U2-type prespliceosome assembly	3	0.882353	0.0629272	DDX46, SNRPD1, SNRPD3	325	25	19734	7.2864	1	1	0.994382
GOTERM_BP_DIRECT	GO:0060038~cardiac muscle cell proliferation	3	0.882353	0.0629272	SMAD1, TGFB2, SAV1	325	25	19734	7.2864	1	1	0.994382
GOTERM_BP_DIRECT	GO:0006534~cysteine metabolic process	2	0.588235	0.0640785	CTH, CDO1	325	4	19734	30.36	1	1	0.994382
GOTERM_BP_DIRECT	GO:0007079~mitotic chromosome movement towards spindle pole	2	0.588235	0.0640785	CENPE, DLGAP5	325	4	19734	30.36	1	1	0.994382
GOTERM_BP_DIRECT	GO:0021943~formation of radial glial scaffolds	2	0.588235	0.0640785	ITGB1, ARL13B	325	4	19734	30.36	1	1	0.994382
GOTERM_BP_DIRECT	GO:0006235~dTTP biosynthetic process	2	0.588235	0.0640785	TBPL1, TYMS	325	4	19734	30.36	1	1	0.994382
GOTERM_BP_DIRECT	GO:0060586~multicellular organismal-level iron ion homeostasis	3	0.882353	0.0674529	IREB2, CYBRD1, FBXL5	325	26	19734	7.00615	1	1	0.994382
GOTERM_BP_DIRECT	GO:0071480~cellular response to gamma radiation	3	0.882353	0.0720827	YAP1, TLK2, ZMPSTE24	325	27	19734	6.74667	1	1	0.994382
GOTERM_BP_DIRECT	GO:0071897~DNA biosynthetic process	3	0.882353	0.0768121	CENPF, LIG4, TYMS	325	28	19734	6.50571	1	1	0.994382
GOTERM_BP_DIRECT	GO:0035264~multicellular organism growth	5	1.47059	0.0779702	RMI1, ATRX, ARID5B, PTPN11, ZMPSTE24	325	98	19734	3.09796	1	1	0.994382
GOTERM_BP_DIRECT	GO:0022027~interkinetic nuclear migration	2	0.588235	0.0794479	PCM1, DOCK7	325	5	19734	24.288	1	1	0.994382
GOTERM_BP_DIRECT	GO:0070192~chromosome organization involved in meiotic cell cycle	2	0.588235	0.0794479	RAD50, ATRX	325	5	19734	24.288	1	1	0.994382
GOTERM_BP_DIRECT	GO:1905515~non-motile cilium assembly	4	1.17647	0.0818057	IFT74, IFT88, PCM1, ARL13B	325	62	19734	3.91742	1	1	0.994382
GOTERM_BP_DIRECT	GO:0051276~chromosome organization	3	0.882353	0.0865514	CENPW, LIG4, PUM2	325	30	19734	6.072	1	1	0.994382
GOTERM_BP_DIRECT	GO:0045216~cell-cell junction organization	3	0.882353	0.0865514	TGFB2, OCLN, CXADR	325	30	19734	6.072	1	1	0.994382
GOTERM_BP_DIRECT	GO:0006906~vesicle fusion	3	0.882353	0.0865514	EEA1, CAV2, STX7	325	30	19734	6.072	1	1	0.994382
GOTERM_BP_DIRECT	GO:0051216~cartilage development	4	1.17647	0.088045	SMAD1, TRIP11, TYMS, TAPT1	325	64	19734	3.795	1	1	0.994382
GOTERM_BP_DIRECT	GO:0046718~symbiont entry into host cell	5	1.47059	0.0897317	ITGB1, CXADR, NUP153, IDE, KPNA3	325	103	19734	2.94757	1	1	0.994382
GOTERM_BP_DIRECT	GO:0045944~positive regulation of transcription by RNA polymerase II	28	8.23529	0.0924714	YAP1, TOP2A, GTF2A1, ATF2, MYNN, ARID4A, MYSM1, STRN3, IFT74, SMAD1, TFAP2D, PPP1R12A, NFYB, MACC1, ATRX, ATAD2, CKAP2, CDC5L, VEZF1, DEK, TOX3, CNOT7, SLTM, KAT6B, TCF4, ZFPM2, ATF6, CLOCK	325	1256	19734	1.35363	1	1	0.994382
GOTERM_BP_DIRECT	GO:0016567~protein ubiquitination	13	3.82353	0.0925575	SHPRH, RNF34, USP44, RNF38, FBXO43, FBXO30, CCAR1, RNF168, SDE2, TRIM59, FBXL5, TRIM77, FBXO9	325	474	19734	1.66532	1	1	0.994382
GOTERM_BP_DIRECT	GO:0034021~response to silicon dioxide	2	0.588235	0.0945657	IFT88, KIF3A	325	6	19734	20.24	1	1	0.994382
GOTERM_BP_DIRECT	GO:0010606~positive regulation of cytoplasmic mRNA processing body assembly	2	0.588235	0.0945657	CNOT6L, PAN3	325	6	19734	20.24	1	1	0.994382
GOTERM_BP_DIRECT	GO:0072383~plus-end-directed vesicle transport along microtubule	2	0.588235	0.0945657	KIF3A, KIF5B	325	6	19734	20.24	1	1	0.994382
GOTERM_BP_DIRECT	GO:1990830~cellular response to leukemia inhibitory factor	5	1.47059	0.0971741	NFYB, CTH, MTF2, MYNN, ARID5B	325	106	19734	2.86415	1	1	0.994382
GOTERM_BP_DIRECT	GO:0006879~intracellular iron ion homeostasis	4	1.17647	0.0977651	IREB2, ATP6V0A2, CYBRD1, FBXL5	325	67	19734	3.62507	1	1	0.994382

## Sheet: GO term of B
Category	Term	Count	%	PValue	Genes	List Total	Pop Hits	Pop Total	Fold Enrichment	Bonferroni	Benjamini	FDR
GOTERM_BP_DIRECT	GO:0006338~chromatin remodeling	42	6.55226	9.81491e-14	RERE, USP36, SMARCD1, KDM3A, SRCAP, KDM1A, KDM1B, HDAC1, KMT2C, CHD4, BAZ2A, PRDM2, GATA3, NSD3, NIPBL, BTAF1, ING3, MECOM, HLTF, CHEK1, EP400, SMARCAD1, JARID2, ARID2, BRD7, SF3B1, BPTF, NCOA1, BRD3, CREBBP, PRKCB, NCOA3, USP22, SETD1A, DYRK1A, TET1, INO80, ASH1L, ARID1A, RAD54L2, BCOR, BRDT	607	343	19734	3.9809	2.59492e-10	2.59506e-10	2.57151e-10
GOTERM_BP_DIRECT	GO:0016310~phosphorylation	50	7.80031	3.07434e-09	SMG1, BMPR2, TRRAP, ADPGK, BUB1B, PIK3CB, MYLK, STK11, CHEK1, NEK1, RIOK1, MAP3K4, ACVR1, CSNK1G3, CDKL5, PRKCH, PDPK1, PRKCB, DYRK1A, MELK, PRKAR1A, NME7, TNIK, PIK3R3, STK4, PAPSS2, STK33, IRAK2, PRKAR2B, PRKAR2A, MKNK1, ABL1, PIP5K1C, MAP4K5, TRPM6, PAK2, CDK17, SRPK2, KIDINS220, RYK, PLK2, STAT3, HIPK1, HIPK2, CDK9, CLK1, MOB1B, TAOK1, TAB2, ALDH18A1	607	633	19734	2.56799	8.12853e-06	4.06428e-06	4.02739e-06
GOTERM_BP_DIRECT	GO:0045893~positive regulation of DNA-templated transcription	53	8.26833	7.57439e-09	RERE, RNF10, TRRAP, CHD4, GLI3, MED17, EDRF1, ING3, MECOM, CDH1, EPC1, EP300, SUPT20H, YAF2, RNF111, NCOA1, ACVR1, MED1, NCOA6, PRKCB, TESC, ACTN1, DYRK1A, ARID1A, DNAJC2, ELF1, MED24, THRAP3, PHIP, SMARCD1, KDM3A, NFIX, SRCAP, HDAC1, GATA3, FOXO3, LRP6, NSD3, NPAT, EP400, BRD7, CREBBP, USP21, USP22, STAT3, INO80, TBX4, CNOT6, CENPJ, NFIC, TAF5, TRIM38, BRDT	607	713	19734	2.41664	2.00265e-05	6.67556e-06	6.61497e-06
GOTERM_BP_DIRECT	GO:0006468~protein phosphorylation	34	5.30421	6.93146e-08	BMPR2, STK4, ACVR1B, MYLK, STK11, PPP4R1, IRAK2, MKNK1, CHEK1, ABL1, NEK1, PIM3, MAPK6, MAP4K5, PAK2, CDK17, SRPK2, ACVR1, CDKL5, PRKCH, PRKCB, PDPK1, PLK2, DYRK1A, ADAM10, HIPK1, HIPK2, CDK9, MELK, CCNE1, TAOK1, COPS2, BIRC6, TNIK	607	376	19734	2.9398	0.000183251	4.5817e-05	4.54011e-05
GOTERM_BP_DIRECT	GO:0051301~cell division	34	5.30421	1.20165e-07	USP37, AHCTF1, CCNT1, KIF14, CDCA8, BUB1B, FIGN, PDS5B, SKA1, ANAPC11, PPP1CC, RAD21, CDC27, RBBP8, NEK1, MCMBP, ENTR1, STOX1, HELLS, PRPF40A, INO80, NDC80, SGO1, MAU2, STAG1, CCNE1, PRC1, CENPJ, ZW10, TIMELESS, ANAPC4, BIRC6, LLGL2, NUP37	607	385	19734	2.87108	0.000317665	6.35431e-05	6.29663e-05
GOTERM_BP_DIRECT	GO:0007049~cell cycle	30	4.68019	2.87102e-07	AHCTF1, CCNT1, RIF1, FIGN, ANAPC11, TBRG1, PPP1CC, STK11, RB1CC1, CHEK1, NEK1, EP300, PIM3, RIOK2, ENTR1, MAPK6, BRD7, BRINP3, STOX1, FANCI, HELLS, HACE1, USP2, TET2, PRPF40A, CYLD, POC5, ANAPC4, BIRC6, RHNO1	607	324	19734	3.01025	0.000758809	0.000126516	0.000125368
GOTERM_BP_DIRECT	GO:0006281~DNA repair	26	4.05616	8.28186e-07	SMG1, RIF1, TRRAP, PDS5B, HLTF, CHEK1, UBR5, EP400, USP1, RBBP8, FANCI, WDHD1, RRM1, SUPT16H, PARP1, PARP2, FBXW7, INTS3, REV1, INO80, USP28, CDK9, ETAA1, TAOK1, PSME4, TIMELESS	607	267	19734	3.16584	0.00218733	0.000312818	0.000309978
GOTERM_BP_DIRECT	GO:0045944~positive regulation of transcription by RNA polymerase II	68	10.6084	6.98607e-06	TCERG1, RNF10, BMPR2, CCNT1, KDM1A, KDM1B, ZNF292, ARID4B, UBE3A, PRDM2, GLI3, MED17, NIPBL, ING3, HEY1, MECOM, NFATC2IP, EPC1, EP300, PKNOX1, NCOA1, BRD3, ACVR1, MED1, ACTR2, PARP1, NCOA6, NCOA3, TET2, TET1, ASH1L, ISL1, SENP1, PYGO1, ELF1, THRAP3, TET3, NCOA7, PHIP, KMT2D, KDM3A, HDAC3, NFIX, NUFIP1, HDAC1, KMT2C, NEDD4L, GATA3, FOXO3, LRP6, BCLAF3, NPAT, BCLAF1, DHX36, HLTF, ABL1, MSX1, SF3B1,…	607	1256	19734	1.76013	0.0183017	0.0023089	0.00228794
GOTERM_BP_DIRECT	GO:0008380~RNA splicing	20	3.12012	1.48681e-05	SRPK2, TCERG1, SCAF11, WBP4, RNPC3, SRRM1, THOC6, RPUSD4, BCLAF1, SON, RRAGC, THRAP3, CIR1, ZNF326, PPIG, TARDBP, ZC3H13, SLU7, SF3B1, BRDT	607	201	19734	3.2349	0.038549	0.00436793	0.00432828
GOTERM_BP_DIRECT	GO:0000209~protein polyubiquitination	18	2.80811	3.63023e-05	HACE1, SMURF1, UBE3D, AMFR, RNF19B, NEDD4L, UBE4B, UBE3A, RC3H2, NPEPPS, RNF114, HECTD2, UBR5, SPOP, TPP2, TRIM38, DZIP3, RNF111	607	178	19734	3.2876	0.0915225	0.00959834	0.00951121
GOTERM_BP_DIRECT	GO:1905168~positive regulation of double-strand break repair via homologous recombination	9	1.40406	4.23625e-05	ACTR2, CREBBP, ING3, PARP1, TRRAP, EP400, TIMELESS, EPC1, ARID2	607	43	19734	6.80457	0.105964	0.0101824	0.01009
GOTERM_BP_DIRECT	GO:0051726~regulation of cell cycle	21	3.27613	5.21751e-05	CDK17, PPP1R15A, CDKL5, TRRAP, STAT3, XIAP, INO80, HIPK2, TBRG1, CDK9, STK11, SON, ING3, MECOM, PCBP4, EP400, ABL1, TRIM36, EPC1, CCNL2, TARDBP	607	239	19734	2.85659	0.128862	0.0114628	0.0113587
GOTERM_BP_DIRECT	GO:0046777~protein autophosphorylation	16	2.4961	5.63601e-05	SMG1, CDKL5, PDPK1, DYRK1A, STK4, ACVR1B, STK11, STK33, MELK, TAOK1, MKNK1, ABL1, RIOK2, PIM3, TNIK, PAK2	607	149	19734	3.49108	0.138448	0.0114628	0.0113587
GOTERM_BP_DIRECT	GO:0006974~DNA damage response	24	3.74415	8.22584e-05	PPP1R15A, SMG1, PARP1, RIF1, NCOA6, PARP2, FBXW7, INTS3, CBX1, SETD1A, XIAP, CIP2A, USP28, CHD2, ETAA1, STK11, NIPBL, BCLAF1, TAOK1, UBR5, CHEK1, PSME4, TIMELESS, ABL1	607	307	19734	2.54155	0.195472	0.0155351	0.0153941
GOTERM_BP_DIRECT	GO:2000973~regulation of pro-B cell differentiation	4	0.624025	0.000112636	FLCN, FNIP1, SOS1, SOS2	607	4	19734	32.5107	0.257569	0.0198539	0.0196737
GOTERM_BP_DIRECT	GO:0016567~protein ubiquitination	31	4.83619	0.000163542	CUL5, LRR1, LTN1, UBR3, KEAP1, DCAF8, NEDD4L, UBR1, ANAPC11, MED17, ASB16, HERC4, HECTD1, HERC1, HLTF, CDC27, SPOP, RNF111, MED1, HACE1, SMURF1, FBXW7, FBXO33, CNOT4, TRAF7, RNF128, BIRC6, FBXL3, SAE1, CBLL1, TRIM33	607	474	19734	2.12623	0.351076	0.0270253	0.02678
GOTERM_BP_DIRECT	GO:0000398~mRNA splicing, via spliceosome	18	2.80811	0.000174113	SRRM2, ZCCHC8, IK, WBP4, CENATAC, CWC25, PRPF40A, RNPC3, SRRM1, HNRNPM, ZMAT2, CWC22, FRG1, DHX38, SRSF5, SLU7, SF3B1, RBM6	607	202	19734	2.89699	0.368966	0.0270797	0.0268339
GOTERM_BP_DIRECT	GO:0000122~negative regulation of transcription by RNA polymerase II	51	7.95632	0.000208483	TCERG1, RIF1, KDM1A, KDM1B, NKAP, OTUD7B, ARID4B, CHD4, PRDM2, GLI3, FLCN, NIPBL, HEY1, SIN3A, ZMYM5, EPC1, EP300, CIR1, JARID2, MED1, PARP1, USP2, DNMT3A, TET1, ISL1, IMPACT, NCOR1, CCNE1, LCOR, KHDRBS1, HDAC3, NFIX, HDAC1, RTF1, GATA3, FOXO3, MIER3, MSX1, FNIP1, BPTF, SPEN, CREBBP, CBX1, STAT3, HIPK2, NFIC, COPS2, NFE2L3, BCOR, TAF3, TRIM33	607	963	19734	1.72175	0.423792	0.0290321	0.0287686
GOTERM_BP_DIRECT	GO:0006260~DNA replication	12	1.87207	0.000208627	TBRG1, DNAJC2, RRM1, SUPT16H, NFIX, SET, DBF4, SIN3A, NFIC, CHEK1, REV1, MCM2	607	98	19734	3.9809	0.424012	0.0290321	0.0287686
GOTERM_BP_DIRECT	GO:0016055~Wnt signaling pathway	16	2.4961	0.000232299	CSNK1G3, AMFR, USP34, XIAP, RTF1, TMEM131L, LRP6, CYLD, HMGXB4, CCNE1, NPHP3, STRN, VPS35, TNIK, BRD7, FERMT2	607	169	19734	3.07794	0.458964	0.0307099	0.0304311
GOTERM_BP_DIRECT	GO:0045815~transcription initiation-coupled chromatin remodeling	8	1.24805	0.00030649	USP25, SMARCD1, KDM1B, USP21, EP300, ARID1A, BRD7, GLYR1	607	43	19734	6.0485	0.555357	0.0364765	0.0361454
GOTERM_BP_DIRECT	GO:0000281~mitotic cytokinesis	10	1.56006	0.000312334	USP8, SON, KIF4A, TRIM36, CDCA8, SNX9, KIF23, EXOC5, SPTBN1, MAP9	607	71	19734	4.57897	0.562177	0.0364765	0.0361454
GOTERM_BP_DIRECT	GO:0016579~protein deubiquitination	11	1.71607	0.000330797	USP25, USP36, CYLD, USP8, USP37, USP4, USP22, USP34, USP2, USP1, USP28	607	87	19734	4.11055	0.583043	0.0364765	0.0361454
GOTERM_BP_DIRECT	GO:0034644~cellular response to UV	9	1.40406	0.000331103	CREBBP, KDM1A, PARP1, FBXW7, DHX36, EP300, INO80, USP28, RHNO1	607	57	19734	5.13327	0.58338	0.0364765	0.0361454
GOTERM_BP_DIRECT	GO:0031647~regulation of protein stability	11	1.71607	0.000398069	USP25, USP36, USP8, HDAC3, RNF128, USP4, NEDD4L, VPS35, TARDBP, USP28, NDC80	607	89	19734	4.01818	0.651008	0.0420998	0.0417177
GOTERM_BP_DIRECT	GO:0006397~mRNA processing	19	2.96412	0.00049139	SRRM2, KHDRBS1, TCERG1, SCAF11, SRRM1, THOC6, PAN2, RPUSD4, BCLAF1, SON, THRAP3, CIR1, ZNF326, SRSF5, TARDBP, GRSF1, ZC3H13, CBLL1, BRDT	607	241	19734	2.56308	0.727347	0.0499706	0.049517
GOTERM_BP_DIRECT	GO:1990090~cellular response to nerve growth factor stimulus	7	1.09204	0.000528378	USP8, ACAP2, RAP1A, PARP1, KIDINS220, FOXO3, BPTF	607	34	19734	6.69338	0.752761	0.0517419	0.0512722
GOTERM_BP_DIRECT	GO:0043484~regulation of RNA splicing	10	1.56006	0.000574998	CLK1, SON, TRRAP, USP22, RBM12B, ZNF326, CCNL2, SUPT20H, GRSF1, BRDT	607	77	19734	4.22217	0.781448	0.0542962	0.0538034
GOTERM_BP_DIRECT	GO:0070936~protein K48-linked ubiquitination	11	1.71607	0.00067146	ZNRF2, HACE1, RNF216, AMFR, CDC27, UBR5, ANAPC4, NEDD4L, UBE3A, TRIM38, ANAPC11	607	95	19734	3.7644	0.830675	0.0612186	0.0606629
GOTERM_BP_DIRECT	GO:0006511~ubiquitin-dependent protein catabolic process	18	2.80811	0.000994283	HACE1, SMURF1, AMFR, UBR3, RNF19B, KEAP1, NEDD4L, UBE4B, UBE3A, RC3H2, ANAPC11, CNOT4, HERC4, RNF114, RNF128, HECTD2, HERC1, RNF111	607	235	19734	2.49018	0.927935	0.0876295	0.0868341
GOTERM_BP_DIRECT	GO:0007059~chromosome segregation	11	1.71607	0.00135711	SGO1, PPP1CC, STAG1, MAU2, PPP2R1B, RAD21, CENPL, CEP85, NDC80, SKA1, NUP37	607	104	19734	3.43863	0.972419	0.113386	0.112356
GOTERM_BP_DIRECT	GO:0001701~in utero embryonic development	17	2.65211	0.00137229	ACVR1, STIL, HDAC3, KIDINS220, ADAM10, UBR3, KEAP1, OTUD7B, GATA3, ACVR1B, GLI3, FLCN, NPAT, SIN3A, CIR1, MSX1, PSPH	607	221	19734	2.50082	0.973506	0.113386	0.112356
GOTERM_BP_DIRECT	GO:0046599~regulation of centriole replication	4	0.624025	0.00294242	STIL, PLK2, CEP295, CENPJ	607	10	19734	13.0043	0.999587	0.234265	0.232139
GOTERM_BP_DIRECT	GO:1902459~positive regulation of stem cell population maintenance	7	1.09204	0.00301248	SMARCD1, SIN3A, HDAC1, NCOA3, TET1, ARID4B, ARID1A	607	47	19734	4.84202	0.999657	0.234265	0.232139
GOTERM_BP_DIRECT	GO:0018105~peptidyl-serine phosphorylation	13	2.02808	0.00338277	SRPK2, CSNK1G3, SMG1, PRKCH, PRKCB, PDPK1, PLK2, DYRK1A, STK4, HIPK1, HIPK2, MKNK1, PAK2	607	157	19734	2.69197	0.999871	0.248763	0.246505
GOTERM_BP_DIRECT	GO:0006337~nucleosome disassembly	5	0.780031	0.00347526	SMARCD1, SUPT16H, SET, ARID1A, ARID2	607	21	19734	7.74064	0.999899	0.248763	0.246505
GOTERM_BP_DIRECT	GO:0030511~positive regulation of transforming growth factor beta receptor signaling pathway	6	0.936037	0.00357527	FLCN, STK11, CREBBP, EP300, RNF111, HIPK2	607	34	19734	5.73718	0.999923	0.248763	0.246505
GOTERM_BP_DIRECT	GO:0030071~regulation of mitotic metaphase/anaphase transition	6	0.936037	0.00357527	SMARCD1, ANAPC4, RIOK2, ARID1A, ARID2, BRD7	607	34	19734	5.73718	0.999923	0.248763	0.246505
GOTERM_BP_DIRECT	GO:0051256~mitotic spindle midzone assembly	4	0.624025	0.0039541	PRC1, KIF4A, CDCA8, KIF23	607	11	19734	11.8221	0.999972	0.268067	0.265634
GOTERM_BP_DIRECT	GO:0000070~mitotic sister chromatid segregation	6	0.936037	0.00406759	NIPBL, ZW10, CDCA8, INO80, NDC80, SKA1	607	35	19734	5.57326	0.999979	0.268868	0.266427
GOTERM_BP_DIRECT	GO:0007346~regulation of mitotic cell cycle	8	1.24805	0.00477196	CYLD, PPP1CC, HDAC3, CDC27, ANAPC4, PIM3, BRD7, ANAPC11	607	68	19734	3.82479	0.999997	0.307733	0.30494
GOTERM_BP_DIRECT	GO:0006211~5-methylcytosine catabolic process	3	0.468019	0.00542108	TET3, TET2, TET1	607	4	19734	24.383	0.999999	0.320501	0.317591
GOTERM_BP_DIRECT	GO:1900087~positive regulation of G1/S transition of mitotic cell cycle	7	1.09204	0.0055191	ANKRD17, RRM1, STIL, RRM2, CCNE1, CENPJ, STOX1	607	53	19734	4.29387	1	0.320501	0.317591
GOTERM_BP_DIRECT	GO:0000082~G1/S transition of mitotic cell cycle	8	1.24805	0.00560004	KHDRBS1, USP37, DBF4, CUL5, CCNE1, PLK2, RBBP8, ACVR1B	607	70	19734	3.71551	1	0.320501	0.317591
GOTERM_BP_DIRECT	GO:0007062~sister chromatid cohesion	5	0.780031	0.00573736	STAG1, FBXW7, RAD21, MCMBP, SMC1B	607	24	19734	6.77306	1	0.320501	0.317591
GOTERM_BP_DIRECT	GO:0042127~regulation of cell population proliferation	12	1.87207	0.00575148	CCDC88A, BMPR2, STAT3, CHEK1, HP1BP3, CDCA7, PLA2G4A, XIAP, BIRC6, PDS5B, SOS1, EPS15	607	147	19734	2.65394	1	0.320501	0.317591
GOTERM_BP_DIRECT	GO:0045582~positive regulation of T cell differentiation	6	0.936037	0.00583312	CYLD, SMARCD1, GATA3, ARID1A, ARID2, BRD7	607	38	19734	5.13327	1	0.320501	0.317591
GOTERM_BP_DIRECT	GO:0008286~insulin receptor signaling pathway	8	1.24805	0.00605228	C2CD5, PDPK1, GAB1, PIK3R3, ZNF106, PHIP, SOS1, SOS2	607	71	19734	3.66318	1	0.320501	0.317591
GOTERM_BP_DIRECT	GO:0045892~negative regulation of DNA-templated transcription	30	4.68019	0.00616027	RERE, KHDRBS1, HDAC3, SET, KDM1A, HDAC1, NKAP, CHD4, GATA3, GLI3, NPAT, BCLAF1, BTAF1, MECOM, HEY1, SIN3A, RBBP8, EPC1, CIR1, BRD7, YAF2, SPEN, PARP1, SFMBT1, CBX1, DNMT3A, NCOR1, TIMELESS, BCOR, TRIM33	607	573	19734	1.70213	1	0.320501	0.317591
GOTERM_BP_DIRECT	GO:0006366~transcription by RNA polymerase II	16	2.4961	0.00621495	SUPT16H, HDAC3, NFIX, CCNT1, PARP1, ARID4B, GATA3, ASH1L, ISL1, CDK9, COPS2, NFIC, NFE2L3, TRIP13, MSX1, PKNOX1	607	235	19734	2.2135	1	0.320501	0.317591
GOTERM_BP_DIRECT	GO:0032008~positive regulation of TOR signaling	6	0.936037	0.00652539	FLCN, HDAC3, RRAGC, RRAGD, FNIP1, F3	607	39	19734	5.00165	1	0.320501	0.317591
GOTERM_BP_DIRECT	GO:0071233~cellular response to L-leucine	4	0.624025	0.00654724	SESN3, RRAGD, EP300, UBR1	607	13	19734	10.0033	1	0.320501	0.317591
GOTERM_BP_DIRECT	GO:0018107~peptidyl-threonine phosphorylation	7	1.09204	0.0066205	STK11, PDPK1, CHEK1, DYRK1A, HIPK1, ACVR1B, HIPK2	607	55	19734	4.13773	1	0.320501	0.317591
GOTERM_BP_DIRECT	GO:0007099~centriole replication	5	0.780031	0.00666699	CEP295, CENPJ, KIAA0753, POC1B, CEP85	607	25	19734	6.50214	1	0.320501	0.317591
GOTERM_BP_DIRECT	GO:0071108~protein K48-linked deubiquitination	5	0.780031	0.00666699	USP25, USP8, USP37, USP34, OTUD7B	607	25	19734	6.50214	1	0.320501	0.317591
GOTERM_BP_DIRECT	GO:0006897~endocytosis	13	2.02808	0.00728471	CSNK1G3, RALBP1, LY75, PIK3CB, CLINT1, C9ORF72, EHBP1, LRP6, MYO1B, HEATR5B, SNX9, EPS15, REPS1	607	173	19734	2.443	1	0.340828	0.337734
GOTERM_BP_DIRECT	GO:0008283~cell population proliferation	12	1.87207	0.00734765	CDK9, MELK, SLC20A1, STAT3, POC1B, BIRC6, GATA3, PDS5B, HIPK1, USP28, ISL1, HIPK2	607	152	19734	2.56663	1	0.340828	0.337734
GOTERM_BP_DIRECT	GO:0035556~intracellular signal transduction	24	3.74415	0.00789007	SRPK2, PRKCH, PRKCB, PDPK1, STK4, MYO9A, ASB16, FLCN, IMPACT, STK33, MELK, SH3BP5L, PRKAR1A, IRAK2, PRKAR2B, PRKAR2A, DLG5, MKNK1, CHEK1, TNIK, MAP4K5, MAPK6, PAK2, MAP3K4	607	432	19734	1.80615	1	0.359678	0.356413
GOTERM_BP_DIRECT	GO:0032786~positive regulation of DNA-templated transcription, elongation	4	0.624025	0.00814483	SCAF8, SUPT16H, CCNT1, PARP1	607	14	19734	9.28877	1	0.363824	0.360521
GOTERM_BP_DIRECT	GO:0046602~regulation of mitotic centrosome separation	3	0.468019	0.0088517	CHEK1, CEP85, MAP9	607	5	19734	19.5064	1	0.363824	0.360521
GOTERM_BP_DIRECT	GO:0141162~negative regulation of cAMP/PKA signal transduction	3	0.468019	0.0088517	PRKAR1A, PRKAR2B, PRKAR2A	607	5	19734	19.5064	1	0.363824	0.360521
GOTERM_BP_DIRECT	GO:0070318~positive regulation of G0 to G1 transition	3	0.468019	0.0088517	MED1, RRM1, RHNO1	607	5	19734	19.5064	1	0.363824	0.360521
GOTERM_BP_DIRECT	GO:1903724~positive regulation of centriole elongation	3	0.468019	0.0088517	CEP295, PPP1R35, CENPJ	607	5	19734	19.5064	1	0.363824	0.360521
GOTERM_BP_DIRECT	GO:0090090~negative regulation of canonical Wnt signaling pathway	12	1.87207	0.00885741	CYLD, STK11, HDAC1, AMFR, NPHP3, TMEM131L, FOXO3, STK4, ISL1, SCYL2, GLI3, BICC1	607	156	19734	2.50082	1	0.363824	0.360521
GOTERM_BP_DIRECT	GO:0042307~positive regulation of protein import into nucleus	6	0.936037	0.00894423	HDAC3, CDH1, UBR5, EP300, TARDBP, GLI3	607	42	19734	4.64439	1	0.363824	0.360521
GOTERM_BP_DIRECT	GO:0006282~regulation of DNA repair	7	1.09204	0.00928781	CDK9, TRRAP, USP22, USP1, INO80, SUPT20H, TAF5	607	59	19734	3.8572	1	0.369321	0.365968
GOTERM_BP_DIRECT	GO:0031398~positive regulation of protein ubiquitination	8	1.24805	0.00935873	FANCI, HDAC3, KDM1A, FBXW7, XIAP, UBE3A, FBXO33, RNF111	607	77	19734	3.37774	1	0.369321	0.365968
GOTERM_BP_DIRECT	GO:0006417~regulation of translation	9	1.40406	0.00998172	PIWIL1, HBS1L, CNOT6, BCLAF1, MKNK1, GTDC1, ELP4, FOXO3, KBTBD8	607	97	19734	3.01646	1	0.388113	0.38459
GOTERM_BP_DIRECT	GO:0043161~proteasome-mediated ubiquitin-dependent protein catabolic process	16	2.4961	0.0103134	USP25, SMURF1, UBE3D, FBXW7, KIF14, NEDD4L, UBE4B, UBE3A, UBR1, ZNRF2, HECTD1, RNF216, UBR5, SPOP, PSMD1, TRIM38	607	249	19734	2.08904	1	0.395196	0.391609
GOTERM_BP_DIRECT	GO:0048511~rhythmic process	8	1.24805	0.0107089	CREBBP, SIN3A, FBXW7, USP2, EP300, FBXL3, UBE3A, TARDBP	607	79	19734	3.29222	1	0.404491	0.400819
GOTERM_BP_DIRECT	GO:0007018~microtubule-based movement	8	1.24805	0.0114346	DNAH3, KIF4A, KIF13B, KIF14, KIF23, KIF21A, KIF15, KTN1	607	80	19734	3.25107	1	0.425818	0.421953
GOTERM_BP_DIRECT	GO:0072659~protein localization to plasma membrane	12	1.87207	0.0120644	C2CD5, RAP1A, SMURF1, CDH1, TESC, RHBDF2, FCHO2, EXOC5, TNIK, SPTBN1, RAB8B, LRP6	607	163	19734	2.39343	1	0.443032	0.43901
GOTERM_BP_DIRECT	GO:0051179~localization	5	0.780031	0.0128038	STAG1, SPOP, PAK2, BRDT, SRRM1	607	30	19734	5.41845	1	0.463742	0.459533
GOTERM_BP_DIRECT	GO:0035092~sperm DNA condensation	4	0.624025	0.014212	PIWIL1, PSME4, EPC1, BRDT	607	17	19734	7.64958	1	0.499292	0.49476
GOTERM_BP_DIRECT	GO:0007094~mitotic spindle assembly checkpoint signaling	5	0.780031	0.0143518	IK, ZW10, BUB1B, TRIP13, NDC80	607	31	19734	5.24366	1	0.499292	0.49476
GOTERM_BP_DIRECT	GO:0006446~regulation of translational initiation	5	0.780031	0.0143518	EIF4A2, EIF5B, IMPACT, MTIF2, BZW2	607	31	19734	5.24366	1	0.499292	0.49476
GOTERM_BP_DIRECT	GO:0000278~mitotic cell cycle	11	1.71607	0.0161299	WDHD1, CLIP1, IK, TUBB3, ABL1, AKAP8, CDCA8, NDC80, SKA1, KIF15, ANAPC11	607	148	19734	2.41634	1	0.553864	0.548837
GOTERM_BP_DIRECT	GO:0048024~regulation of mRNA splicing, via spliceosome	4	0.624025	0.0166721	SRPK2, SON, CWC22, SRRM1	607	18	19734	7.2246	1	0.55666	0.551607
GOTERM_BP_DIRECT	GO:0042752~regulation of circadian rhythm	7	1.09204	0.0167741	PPP1CC, HDAC3, FBXW7, TIMELESS, FBXL3, UBE3A, TARDBP	607	67	19734	3.39664	1	0.55666	0.551607
GOTERM_BP_DIRECT	GO:0042789~mRNA transcription by RNA polymerase II	6	0.936037	0.016843	NCOA1, MED1, HLTF, STAT3, TAF5, TAF3	607	49	19734	3.9809	1	0.55666	0.551607
GOTERM_BP_DIRECT	GO:0034087~establishment of mitotic sister chromatid cohesion	3	0.468019	0.0178444	STAG1, NIPBL, RAD21	607	7	19734	13.9332	1	0.578314	0.573065
GOTERM_BP_DIRECT	GO:0007623~circadian rhythm	7	1.09204	0.0179356	HTR7, THRAP3, MTTP, SCN9A, TIMELESS, DYRK1A, EP300	607	68	19734	3.34669	1	0.578314	0.573065
GOTERM_BP_DIRECT	GO:0032968~positive regulation of transcription elongation by RNA polymerase II	6	0.936037	0.0182559	CDK9, TCERG1, MED1, MED24, CCNT1, MED17	607	50	19734	3.90129	1	0.581549	0.576271
GOTERM_BP_DIRECT	GO:0045648~positive regulation of erythrocyte differentiation	5	0.780031	0.0196862	MED1, ABCB10, STAT3, FOXO3, ACVR1B	607	34	19734	4.78099	1	0.618228	0.612616
GOTERM_BP_DIRECT	GO:0008104~protein localization	11	1.71607	0.0198749	NIPBL, FRMD6, RRAGC, HEATR5B, SIN3A, YWHAB, RRAGD, CTNNA1, DDX42, VPS13A, NBEAL1	607	153	19734	2.33737	1	0.618228	0.612616
GOTERM_BP_DIRECT	GO:0051865~protein autoubiquitination	7	1.09204	0.0231312	CNOT4, RNF10, UBE3D, AMFR, LTN1, RNF19B, UBE3A	607	72	19734	3.16076	1	0.700457	0.694099
GOTERM_BP_DIRECT	GO:2000480~negative regulation of cAMP-dependent protein kinase activity	3	0.468019	0.0233132	PRKAR1A, PRKAR2B, PRKAR2A	607	8	19734	12.1915	1	0.700457	0.694099
GOTERM_BP_DIRECT	GO:0002084~protein depalmitoylation	3	0.468019	0.0233132	ABHD10, ABHD17B, ABHD17C	607	8	19734	12.1915	1	0.700457	0.694099
GOTERM_BP_DIRECT	GO:0006914~autophagy	11	1.71607	0.0242195	TM9SF1, STK33, STK11, WDR47, HERC1, RB1CC1, ABL1, VPS13A, SUPT20H, PIK3CB, C9ORF72	607	158	19734	2.2634	1	0.717106	0.710597
GOTERM_BP_DIRECT	GO:0009791~post-embryonic development	7	1.09204	0.0245724	SCN9A, SLC4A10, ABL1, GATA3, MMUT, ASH1L, RC3H2	607	73	19734	3.11747	1	0.717106	0.710597
GOTERM_BP_DIRECT	GO:2000045~regulation of G1/S transition of mitotic cell cycle	6	0.936037	0.024681	SMARCD1, KIF14, INO80, ARID1A, ARID2, BRD7	607	54	19734	3.6123	1	0.717106	0.710597
GOTERM_BP_DIRECT	GO:0031929~TOR signaling	4	0.624025	0.0253932	CCDC88A, FLCN, GATA3, FNIP1	607	21	19734	6.19252	1	0.721931	0.715378
GOTERM_BP_DIRECT	GO:1902455~negative regulation of stem cell population maintenance	4	0.624025	0.0253932	SIN3A, HDAC1, TET1, ARID4B	607	21	19734	6.19252	1	0.721931	0.715378
GOTERM_BP_DIRECT	GO:0045787~positive regulation of cell cycle	5	0.780031	0.0260982	ANKRD17, SRPK2, CHEK1, MSX1, LRP6	607	37	19734	4.39334	1	0.734082	0.727419
GOTERM_BP_DIRECT	GO:0016925~protein sumoylation	6	0.936037	0.0264871	RANBP2, ZNF451, NFATC2IP, TRIM38, SAE1, SENP1	607	55	19734	3.54662	1	0.737178	0.730486
GOTERM_BP_DIRECT	GO:1904263~positive regulation of TORC1 signaling	6	0.936037	0.0283753	FLCN, RRAGC, USP4, RRAGD, EP300, FNIP1	607	56	19734	3.48329	1	0.760098	0.753199
GOTERM_BP_DIRECT	GO:0045724~positive regulation of cilium assembly	4	0.624025	0.0287481	CCDC88A, PPP1R35, ENTR1, SAXO1	607	22	19734	5.91104	1	0.760098	0.753199
GOTERM_BP_DIRECT	GO:0044818~mitotic G2/M transition checkpoint	4	0.624025	0.0287481	ETAA1, INTS3, CHEK1, RBBP8	607	22	19734	5.91104	1	0.760098	0.753199
GOTERM_BP_DIRECT	GO:0140861~DNA repair-dependent chromatin remodeling	4	0.624025	0.0287481	HDAC3, KDM1A, PARP2, UBR5	607	22	19734	5.91104	1	0.760098	0.753199
GOTERM_BP_DIRECT	GO:0010821~regulation of mitochondrion organization	4	0.624025	0.0287481	RHOT1, EP300, VPS35, STOX1	607	22	19734	5.91104	1	0.760098	0.753199
GOTERM_BP_DIRECT	GO:0009952~anterior/posterior pattern specification	8	1.24805	0.0312715	BMPR2, HEY1, MSX1, HIPK1, GRSF1, GLI3, HIPK2, BPTF	607	98	19734	2.65394	1	0.818632	0.811201
GOTERM_BP_DIRECT	GO:0071539~protein localization to centrosome	4	0.624025	0.0323255	STIL, CCDC14, KIAA0753, PIBF1	607	23	19734	5.65404	1	0.837928	0.830322
GOTERM_BP_DIRECT	GO:0006325~chromatin organization	13	2.02808	0.0331076	BRD3, USP36, HDAC3, SFMBT1, TRRAP, HDAC1, UTP3, CBX1, RTF1, DNAJC2, NCOR1, BANF1, RHNO1	607	214	19734	1.97495	1	0.849868	0.842154
GOTERM_BP_DIRECT	GO:0032465~regulation of cytokinesis	5	0.780031	0.0336271	AHCTF1, PRC1, BIRC6, PRPF40A, ENTR1	607	40	19734	4.06384	1	0.854905	0.847145
GOTERM_BP_DIRECT	GO:0045665~negative regulation of neuron differentiation	6	0.936037	0.0345423	SPAG9, MED1, HEY1, FOXO3, ISL1, GLI3	607	59	19734	3.30617	1	0.866782	0.858914
GOTERM_BP_DIRECT	GO:1901985~positive regulation of protein acetylation	3	0.468019	0.0359794	FAM161A, CEP295, TAOK1	607	10	19734	9.75321	1	0.866782	0.858914
GOTERM_BP_DIRECT	GO:0022604~regulation of cell morphogenesis	4	0.624025	0.0361238	FMNL2, PHIP, CAMSAP1, FERMT2	607	24	19734	5.41845	1	0.866782	0.858914
GOTERM_BP_DIRECT	GO:1903861~positive regulation of dendrite extension	4	0.624025	0.0361238	RIMS2, SMURF1, CXCR4, NEDD4L	607	24	19734	5.41845	1	0.866782	0.858914
GOTERM_BP_DIRECT	GO:0006346~DNA methylation-dependent heterochromatin formation	4	0.624025	0.0361238	HELLS, HDAC1, DNMT3A, BAZ2A	607	24	19734	5.41845	1	0.866782	0.858914
GOTERM_BP_DIRECT	GO:0010212~response to ionizing radiation	5	0.780031	0.0363891	RRM1, STK11, INTS3, DNMT3A, USP28	607	41	19734	3.96472	1	0.866782	0.858914
GOTERM_BP_DIRECT	GO:0045814~negative regulation of gene expression, epigenetic	5	0.780031	0.0363891	RIF1, HDAC1, CHEK1, EPC1, MPHOSPH8	607	41	19734	3.96472	1	0.866782	0.858914
GOTERM_BP_DIRECT	GO:0060261~positive regulation of transcription initiation by RNA polymerase II	6	0.936037	0.036768	MED1, MED24, DHX36, TAF5, TAF3, MED17	607	60	19734	3.25107	1	0.867988	0.860109
GOTERM_BP_DIRECT	GO:0010507~negative regulation of autophagy	6	0.936037	0.0390799	RRAGC, HERC1, RRAGD, STAT3, EP300, TAB2	607	61	19734	3.19777	1	0.90711	0.898876
GOTERM_BP_DIRECT	GO:0007010~cytoskeleton organization	10	1.56006	0.0392049	FMNL2, FGD6, PACSIN2, RANBP9, MSN, PRPF40A, PHIP, TNIK, CAMSAP1, BRWD3	607	148	19734	2.19667	1	0.90711	0.898876
GOTERM_BP_DIRECT	GO:0070316~regulation of G0 to G1 transition	4	0.624025	0.0401407	SMARCD1, ARID1A, ARID2, BRD7	607	25	19734	5.20171	1	0.90711	0.898876
GOTERM_BP_DIRECT	GO:0060038~cardiac muscle cell proliferation	4	0.624025	0.0401407	PRKAR1A, ABL1, ARID2, JARID2	607	25	19734	5.20171	1	0.90711	0.898876
GOTERM_BP_DIRECT	GO:0000375~RNA splicing, via transesterification reactions	4	0.624025	0.0401407	SCAF11, SLU7, SF3B1, SRRM1	607	25	19734	5.20171	1	0.90711	0.898876
GOTERM_BP_DIRECT	GO:0031507~heterochromatin formation	6	0.936037	0.0414784	KMT2D, SIN3A, HDAC1, CBX1, BAZ2A, H1-0	607	62	19734	3.1462	1	0.91157	0.903295
GOTERM_BP_DIRECT	GO:0006364~rRNA processing	9	1.40406	0.0422168	RPUSD4, NOP58, DKC1, FRG1, MTERF4, UTP23, NOL8, DROSHA, UTP20	607	127	19734	2.30391	1	0.91157	0.903295
GOTERM_BP_DIRECT	GO:1901796~regulation of signal transduction by p53 class mediator	5	0.780031	0.0422941	STK11, CHEK1, USP2, EP300, HIPK2	607	43	19734	3.78031	1	0.91157	0.903295
GOTERM_BP_DIRECT	GO:2000781~positive regulation of double-strand break repair	5	0.780031	0.0422941	SMARCD1, TIMELESS, ARID1A, ARID2, BRD7	607	43	19734	3.78031	1	0.91157	0.903295
GOTERM_BP_DIRECT	GO:0033148~positive regulation of intracellular estrogen receptor signaling pathway	3	0.468019	0.0430961	KMT2D, MED1, PARP1	607	11	19734	8.86656	1	0.91157	0.903295
GOTERM_BP_DIRECT	GO:0070213~protein auto-ADP-ribosylation	3	0.468019	0.0430961	PARP1, PARP2, PARP16	607	11	19734	8.86656	1	0.91157	0.903295
GOTERM_BP_DIRECT	GO:0034501~protein localization to kinetochore	3	0.468019	0.0430961	IK, ZW10, CHAMP1	607	11	19734	8.86656	1	0.91157	0.903295
GOTERM_BP_DIRECT	GO:0060840~artery development	3	0.468019	0.0430961	BMPR2, LUZP1, GLI3	607	11	19734	8.86656	1	0.91157	0.903295
GOTERM_BP_DIRECT	GO:2000779~regulation of double-strand break repair	4	0.624025	0.0443732	ING3, TRRAP, EP400, EPC1	607	26	19734	5.00165	1	0.931133	0.922681
GOTERM_BP_DIRECT	GO:1990830~cellular response to leukemia inhibitory factor	8	1.24805	0.0448745	EIF4A2, HELLS, KDM3A, BCLAF1, MRAS, RIF1, PARP16, JARID2	607	106	19734	2.45364	1	0.934238	0.925757
GOTERM_BP_DIRECT	GO:0000132~establishment of mitotic spindle orientation	5	0.780031	0.0454372	HDAC3, ZW10, KIF13B, KIF21A, NDC80	607	44	19734	3.6944	1	0.938562	0.930043
GOTERM_BP_DIRECT	GO:0030036~actin cytoskeleton organization	13	2.02808	0.0469213	PDPK1, ACTN1, ATP2C1, EHBP1, MTSS1, FGD6, MRAS, DAAM1, PACSIN2, ABL1, TNIK, PIP5K1C, SPTBN1	607	226	19734	1.87008	1	0.954308	0.945646
GOTERM_BP_DIRECT	GO:0042981~regulation of apoptotic process	13	2.02808	0.0469213	USP36, TRRAP, ACTN1, DDX42, XIAP, ING3, DLG5, EP400, ABL1, EPC1, BIRC6, CCNL2, TARDBP	607	226	19734	1.87008	1	0.954308	0.945646
GOTERM_BP_DIRECT	GO:2000819~regulation of nucleotide-excision repair	4	0.624025	0.0488182	SMARCD1, ARID1A, ARID2, BRD7	607	27	19734	4.8164	1	0.972456	0.963629
GOTERM_BP_DIRECT	GO:0046329~negative regulation of JNK cascade	4	0.624025	0.0488182	CYLD, HDAC3, NCOR1, MECOM	607	27	19734	4.8164	1	0.972456	0.963629
GOTERM_BP_DIRECT	GO:0010508~positive regulation of autophagy	7	1.09204	0.0489171	FLCN, STK11, PLK2, RB1CC1, PIK3CB, TRIM38, FOXO3	607	86	19734	2.64622	1	0.972456	0.963629
GOTERM_BP_DIRECT	GO:0072657~protein localization to membrane	4	0.624025	0.0534718	TM9SF1, RRAGC, FERMT2, TM9SF3	607	28	19734	4.64439	1	1	0.991298
GOTERM_BP_DIRECT	GO:0034333~adherens junction assembly	3	0.468019	0.0587098	PIP5K1C, HIPK1, PAK2	607	13	19734	7.50247	1	1	0.991298
GOTERM_BP_DIRECT	GO:0090307~mitotic spindle assembly	5	0.780031	0.0592733	STAG1, CDCA8, PIBF1, MAP9, KIF15	607	48	19734	3.38653	1	1	0.991298
GOTERM_BP_DIRECT	GO:0006913~nucleocytoplasmic transport	5	0.780031	0.0592733	RANBP2, AHCTF1, NUP155, NUP160, NUP37	607	48	19734	3.38653	1	1	0.991298
GOTERM_BP_DIRECT	GO:0098629~trans-Golgi network membrane organization	2	0.312012	0.0604753	AZIN2, ATP2C1	607	2	19734	32.5107	1	1	0.991298
GOTERM_BP_DIRECT	GO:1902269~positive regulation of polyamine transmembrane transport	2	0.312012	0.0604753	AZIN2, AZIN1	607	2	19734	32.5107	1	1	0.991298
GOTERM_BP_DIRECT	GO:0000022~mitotic spindle elongation	2	0.312012	0.0604753	PRC1, KIF23	607	2	19734	32.5107	1	1	0.991298
GOTERM_BP_DIRECT	GO:0070536~protein K63-linked deubiquitination	4	0.624025	0.0633886	USP25, CYLD, USP8, OTUD7B	607	30	19734	4.33476	1	1	0.991298
GOTERM_BP_DIRECT	GO:0032880~regulation of protein localization	7	1.09204	0.0665857	USP8, KDM1A, PARP1, CCNE1, FBXW7, TRIM38, C9ORF72	607	93	19734	2.44704	1	1	0.991298
GOTERM_BP_DIRECT	GO:0034198~cellular response to amino acid starvation	5	0.780031	0.0669396	FLCN, IMPACT, PRKCH, SESN3, RRAGC	607	50	19734	3.25107	1	1	0.991298
GOTERM_BP_DIRECT	GO:0006513~protein monoubiquitination	5	0.780031	0.0669396	RNF10, UBE3D, TRIM36, NEDD4L, KBTBD8	607	50	19734	3.25107	1	1	0.991298
GOTERM_BP_DIRECT	GO:0032456~endocytic recycling	6	0.936037	0.0670064	ACAP2, VPS35, ENTR1, EPS15, BLTP1, RAB8B	607	71	19734	2.74738	1	1	0.991298
GOTERM_BP_DIRECT	GO:0060765~regulation of androgen receptor signaling pathway	3	0.468019	0.0671373	KDM1A, SAFB2, EP300	607	14	19734	6.96658	1	1	0.991298
GOTERM_BP_DIRECT	GO:0044029~positive regulation of gene expression via chromosomal CpG island demethylation	3	0.468019	0.0671373	TET3, TET2, TET1	607	14	19734	6.96658	1	1	0.991298
GOTERM_BP_DIRECT	GO:0097320~plasma membrane tubulation	3	0.468019	0.0671373	PACSIN2, SNX9, WHAMM	607	14	19734	6.96658	1	1	0.991298
GOTERM_BP_DIRECT	GO:0001833~inner cell mass cell proliferation	3	0.468019	0.0671373	COPS2, CHEK1, PALB2	607	14	19734	6.96658	1	1	0.991298
GOTERM_BP_DIRECT	GO:0099173~postsynapse organization	3	0.468019	0.0671373	ACTN1, DLG5, ADAM10	607	14	19734	6.96658	1	1	0.991298
GOTERM_BP_DIRECT	GO:0060271~cilium assembly	13	2.02808	0.0707888	ACTR2, CFAP70, IFT43, FAM161A, TMEM138, CENPJ, KIAA0753, HYLS1, NEK1, NPHP3, POC1B, CCDC66, PIBF1	607	242	19734	1.74644	1	1	0.991298
GOTERM_BP_DIRECT	GO:0031648~protein destabilization	5	0.780031	0.0750933	CREBBP, FBXW7, EP300, FBXL3, VPS35	607	52	19734	3.12603	1	1	0.991298
GOTERM_BP_DIRECT	GO:0006369~termination of RNA polymerase II transcription	3	0.468019	0.0759351	SCAF8, PCF11, DROSHA	607	15	19734	6.50214	1	1	0.991298
GOTERM_BP_DIRECT	GO:1900034~regulation of cellular response to heat	3	0.468019	0.0759351	DNAJC2, CREBBP, EP300	607	15	19734	6.50214	1	1	0.991298
GOTERM_BP_DIRECT	GO:0044027~negative regulation of gene expression via chromosomal CpG island methylation	3	0.468019	0.0759351	HELLS, DNMT3A, MPHOSPH8	607	15	19734	6.50214	1	1	0.991298
GOTERM_BP_DIRECT	GO:0051315~attachment of mitotic spindle microtubules to kinetochore	3	0.468019	0.0759351	CHAMP1, NDC80, SKA1	607	15	19734	6.50214	1	1	0.991298
GOTERM_BP_DIRECT	GO:0007064~mitotic sister chromatid cohesion	3	0.468019	0.0759351	MAU2, NIPBL, PDS5B	607	15	19734	6.50214	1	1	0.991298
GOTERM_BP_DIRECT	GO:0001932~regulation of protein phosphorylation	5	0.780031	0.0793494	PRKAR1A, PRKAR2B, PRKAR2A, PHIP, FNIP1	607	53	19734	3.06705	1	1	0.991298
GOTERM_BP_DIRECT	GO:0097191~extrinsic apoptotic signaling pathway	5	0.780031	0.0793494	PDPK1, PARP2, RB1CC1, HIPK1, ACVR1B	607	53	19734	3.06705	1	1	0.991298
GOTERM_BP_DIRECT	GO:0042771~intrinsic apoptotic signaling pathway in response to DNA damage by p53 class mediator	4	0.624025	0.0797166	EP300, HIPK1, USP28, HIPK2	607	33	19734	3.94069	1	1	0.991298
GOTERM_BP_DIRECT	GO:0016197~endosomal transport	6	0.936037	0.0806212	WASHC4, SNX9, EPS15, BLTP1, VPS16, REPS1	607	75	19734	2.60086	1	1	0.991298
GOTERM_BP_DIRECT	GO:0035264~multicellular organism growth	7	1.09204	0.0812085	STIL, SLC4A10, EP300, RASAL2, SOS1, PALB2, RC3H2	607	98	19734	2.32219	1	1	0.991298
GOTERM_BP_DIRECT	GO:0045820~negative regulation of glycolytic process	3	0.468019	0.0850726	FLCN, NCOR1, STAT3	607	16	19734	6.09576	1	1	0.991298
GOTERM_BP_DIRECT	GO:0006892~post-Golgi vesicle-mediated transport	3	0.468019	0.0850726	MYO1B, EXOC5, SORL1	607	16	19734	6.09576	1	1	0.991298
GOTERM_BP_DIRECT	GO:0120009~intermembrane lipid transfer	4	0.624025	0.085526	GLTP, BLTP3B, MTTP, BLTP1	607	34	19734	3.82479	1	1	0.991298
GOTERM_BP_DIRECT	GO:0070507~regulation of microtubule cytoskeleton organization	4	0.624025	0.085526	CYLD, TAOK1, TRIM36, MPDZ	607	34	19734	3.82479	1	1	0.991298
GOTERM_BP_DIRECT	GO:0009267~cellular response to starvation	6	0.936037	0.0879406	FLCN, BMPR2, RRAGC, RRAGD, WIPI2, FNIP1	607	77	19734	2.5333	1	1	0.991298
GOTERM_BP_DIRECT	GO:0006302~double-strand break repair	6	0.936037	0.0879406	PARP1, PARP2, RAD21, MEIOC, TRIP13, INO80	607	77	19734	2.5333	1	1	0.991298
GOTERM_BP_DIRECT	GO:0035019~somatic stem cell population maintenance	5	0.780031	0.0882119	NIPBL, RIF1, STAT3, NKAP, MED17	607	55	19734	2.95552	1	1	0.991298
GOTERM_BP_DIRECT	GO:0009185~ribonucleoside diphosphate metabolic process	2	0.312012	0.0893296	RRM1, RRM2	607	3	19734	21.6738	1	1	0.991298
GOTERM_BP_DIRECT	GO:0009263~deoxyribonucleotide biosynthetic process	2	0.312012	0.0893296	RRM1, RRM2	607	3	19734	21.6738	1	1	0.991298
GOTERM_BP_DIRECT	GO:0030592~DNA ADP-ribosylation	2	0.312012	0.0893296	PARP1, PARP2	607	3	19734	21.6738	1	1	0.991298
GOTERM_BP_DIRECT	GO:0018076~N-terminal peptidyl-lysine acetylation	2	0.312012	0.0893296	CREBBP, EP300	607	3	19734	21.6738	1	1	0.991298
GOTERM_BP_DIRECT	GO:0033387~putrescine biosynthetic process from ornithine	2	0.312012	0.0893296	AZIN2, AZIN1	607	3	19734	21.6738	1	1	0.991298
GOTERM_BP_DIRECT	GO:0060235~lens induction in camera-type eye	2	0.312012	0.0893296	HIPK1, HIPK2	607	3	19734	21.6738	1	1	0.991298
GOTERM_BP_DIRECT	GO:0051729~germline cell cycle switching, mitotic to meiotic cell cycle	2	0.312012	0.0893296	YTHDC2, MEIOC	607	3	19734	21.6738	1	1	0.991298
GOTERM_BP_DIRECT	GO:0009265~2'-deoxyribonucleotide biosynthetic process	2	0.312012	0.0893296	RRM1, RRM2	607	3	19734	21.6738	1	1	0.991298
GOTERM_BP_DIRECT	GO:0015031~protein transport	19	2.96412	0.0901831	RAB2A, WASHC4, AHCTF1, ATP13A1, TESC, RHBDF2, AKAP8, PHAX, SDAD1, EHBP1, NUP160, KTN1, HEATR5B, ZW10, EXOC5, ENTR1, EPS15, SLC15A4, NUP37	607	415	19734	1.48844	1	1	0.991298
GOTERM_BP_DIRECT	GO:0099175~regulation of postsynapse organization	4	0.624025	0.0915095	CDKL5, ABHD17B, ADAM10, ABHD17C	607	35	19734	3.71551	1	1	0.991298
GOTERM_BP_DIRECT	GO:0043123~positive regulation of canonical NF-kappaB signal transduction	12	1.87207	0.0915856	ANKRD17, PARP1, PRKCB, SLC20A1, PLK2, DHX36, ABL1, ZDHHC13, XIAP, TAB2, TRIM38, ATP2C1	607	227	19734	1.71863	1	1	0.991298
GOTERM_BP_DIRECT	GO:0048268~clathrin coat assembly	3	0.468019	0.0945207	FCHO2, CLINT1, EPS15	607	17	19734	5.73718	1	1	0.991298
GOTERM_BP_DIRECT	GO:0071901~negative regulation of protein serine/threonine kinase activity	3	0.468019	0.0945207	PRKCH, ABL1, LRP6	607	17	19734	5.73718	1	1	0.991298
GOTERM_BP_DIRECT	GO:1903078~positive regulation of protein localization to plasma membrane	5	0.780031	0.0975293	PGRMC1, PRKCH, PDPK1, STX3, SPTBN1	607	57	19734	2.85182	1	1	0.991298
GOTERM_BP_DIRECT	GO:1903955~positive regulation of protein targeting to mitochondrion	4	0.624025	0.0976615	NPEPPS, USP36, FBXW7, SAE1	607	36	19734	3.6123	1	1	0.991298

## Sheet: GO term of D
Category	Term	Count	%	PValue	Genes	List Total	Pop Hits	Pop Total	Fold Enrichment	Bonferroni	Benjamini	FDR
GOTERM_BP_DIRECT	GO:0044772~mitotic cell cycle phase transition	4	2.42424	0.000693458	CCNI, CCNG2, TMOD3, CKS2	159	22	19734	22.566	0.432635	0.566555	0.566555
GOTERM_BP_DIRECT	GO:0015031~protein transport	10	6.06061	0.00633476	PLEKHF2, NDC1, ARFGEF2, PGAP1, VAMP7, ZMAT3, GOSR1, SCAMP1, SFT2D2, CEP290	159	415	19734	2.99068	0.994439	1	1
GOTERM_BP_DIRECT	GO:0034644~cellular response to UV	4	2.42424	0.0107433	PCNA, ERCC4, EIF2AK4, N4BP1	159	57	19734	8.7097	0.999853	1	1
GOTERM_BP_DIRECT	GO:0007283~spermatogenesis	10	6.06061	0.0192728	TSNAX, NDC1, RAD51C, CCNI, CADM1, SYCP1, FOXJ3, SOHLH2, TDRP, SLC19A2	159	499	19734	2.48724	1	1	1
GOTERM_BP_DIRECT	GO:1990138~neuron projection extension	3	1.81818	0.0210107	CPNE1, SLC39A12, EIF2AK4	159	28	19734	13.2978	1	1	1
GOTERM_BP_DIRECT	GO:0006888~endoplasmic reticulum to Golgi vesicle-mediated transport	5	3.0303	0.0211727	PGAP1, VAMP7, TRAPPC6B, GOSR1, TMED7	159	131	19734	4.73715	1	1	1
GOTERM_BP_DIRECT	GO:0006505~GPI anchor metabolic process	2	1.21212	0.0238289	PGAP1, PIGW	159	3	19734	82.7421	1	1	1
GOTERM_BP_DIRECT	GO:0051301~cell division	8	4.84848	0.0356523	PPP1CB, SYCP1, CCNG2, CKS2, SMC4, CCSAP, GNAI1, LRRCC1	159	385	19734	2.57898	1	1	1
GOTERM_BP_DIRECT	GO:0048286~lung alveolus development	3	1.81818	0.0544685	BLOC1S6, ITGB6, TMEM38B	159	47	19734	7.92212	1	1	1
GOTERM_BP_DIRECT	GO:0006999~nuclear pore organization	2	1.21212	0.0622962	NDC1, NUP35	159	8	19734	31.0283	1	1	1
GOTERM_BP_DIRECT	GO:0030336~negative regulation of cell migration	5	3.0303	0.0635607	RAP2A, CLIC4, PTPRJ, SUDS3, SAP30	159	187	19734	3.31853	1	1	1
GOTERM_BP_DIRECT	GO:0008333~endosome to lysosome transport	3	1.81818	0.0651231	PLEKHF2, VAMP7, DNAJC27	159	52	19734	7.16038	1	1	1
GOTERM_BP_DIRECT	GO:0160063~multi-pass transmembrane protein insertion into ER membrane	2	1.21212	0.0772579	CCDC47, TMCO1	159	10	19734	24.8226	1	1	1
GOTERM_BP_DIRECT	GO:0006983~ER overload response	2	1.21212	0.0846496	CCDC47, TMCO1	159	11	19734	22.566	1	1	1
GOTERM_BP_DIRECT	GO:0045048~protein insertion into ER membrane	2	1.21212	0.0919824	TRAM1, CCDC47	159	12	19734	20.6855	1	1	1
GOTERM_BP_DIRECT	GO:0006613~cotranslational protein targeting to membrane	2	1.21212	0.0919824	TRAM1, SEC62	159	12	19734	20.6855	1	1	1

## Sheet: GO term of F
Category	Term	Count	%	PValue	Genes	List Total	Pop Hits	Pop Total	Fold Enrichment	Bonferroni	Benjamini	FDR
GOTERM_BP_DIRECT	GO:0016310~phosphorylation	33	5.76923	0.000610251	IPPK, PANK4, PRKCSH, PRKAG2, AK7, CKMT2, TKFC, HYKK, CAMKV, PMVK, RPS6KA1, GRK6, IP6K1, MAP2K7, XYLB, MAPK3, MAP2K2, DMPK, NTRK3, PRKCD, PLK1, ITPK1, COASY, UCKL1, WEE1, PKM, ETNK2, CDK10, PICK1, IDNK, COQ8A, MET, PI4K2A	537	633	19734	1.9158	0.776016	1	1
GOTERM_BP_DIRECT	GO:0090630~activation of GTPase activity	10	1.74825	0.0017173	ABR, NTRK3, SGSM3, ARHGEF19, TBC1D2B, EVI5L, AGAP3, TBC1D17, ARHGAP24, ANAPC2	537	101	19734	3.63848	0.985194	1	1
GOTERM_BP_DIRECT	GO:0006268~DNA unwinding involved in DNA replication	5	0.874126	0.00222993	RECQL4, GINS2, RECQL5, MCM3, RECQL	537	21	19734	8.74967	0.995796	1	1
GOTERM_BP_DIRECT	GO:0016567~protein ubiquitination	24	4.1958	0.00546509	ARRDC4, VPS18, MARCHF2, CUL7, FBXW5, PPP1R11, FBXW8, RNF25, PLK1, MUL1, DTX2, ARRB2, MED27, FBXO11, BSPRY, HECTD3, TMEM129, ASB6, VPS11, MKRN2, RACK1, BTRC, KLHDC10, RNF187	537	474	19734	1.86069	0.999999	1	1
GOTERM_BP_DIRECT	GO:0060468~prevention of polyspermy	3	0.524476	0.00697338	ASTL, ZP2, ZP4	537	5	19734	22.0492	1	1	1
GOTERM_BP_DIRECT	GO:0007413~axonal fasciculation	4	0.699301	0.0102013	SEMA5A, AMIGO1, RTN4, ARHGAP35	537	17	19734	8.64673	1	1	1
GOTERM_BP_DIRECT	GO:0007052~mitotic spindle organization	7	1.22378	0.010312	GPSM2, NEK6, PLK1, TBCE, EFHC1, WDR62, KIF7	537	68	19734	3.78294	1	1	1
GOTERM_BP_DIRECT	GO:0031648~protein destabilization	6	1.04895	0.013205	SERF1A, PLK1, MUL1, PEX2, BTRC, HDAC6	537	52	19734	4.24022	1	1	1
GOTERM_BP_DIRECT	GO:0035315~hair cell differentiation	3	0.524476	0.0141246	ERCC2, SPINK5, PITX2	537	7	19734	15.7494	1	1	1
GOTERM_BP_DIRECT	GO:0051898~negative regulation of phosphatidylinositol 3-kinase/protein kinase B signal transduction	7	1.22378	0.0152491	CAVIN3, HYAL2, RAPGEF1, RACK1, MUL1, ARRB2, SIRT7	537	74	19734	3.47622	1	1	1
GOTERM_BP_DIRECT	GO:0050775~positive regulation of dendrite morphogenesis	4	0.699301	0.0161044	CUL7, FBXW8, HDAC6, ANAPC2	537	20	19734	7.34972	1	1	1
GOTERM_BP_DIRECT	GO:0006418~tRNA aminoacylation for protein translation	4	0.699301	0.0161044	GARS1, AARS1, QARS1, CARS2	537	20	19734	7.34972	1	1	1
GOTERM_BP_DIRECT	GO:0070374~positive regulation of ERK1 and ERK2 cascade	13	2.27273	0.0223697	CSF1R, NDRG4, CAVIN3, VEGFB, NOD1, TNFRSF11A, ARRB2, PHB2, ADRA1A, RAPGEF1, MAP2K7, MAP3K12, MAPK3	537	228	19734	2.09532	1	1	1
GOTERM_BP_DIRECT	GO:0006695~cholesterol biosynthetic process	5	0.874126	0.0227306	PMVK, DHCR7, HMGCS2, TM7SF2, FDFT1	537	40	19734	4.59358	1	1	1
GOTERM_BP_DIRECT	GO:0007275~multicellular organism development	7	1.22378	0.0228373	CSF1R, NTRK3, GREB1, SPINK5, MET, FSTL3, DDR2	537	81	19734	3.17581	1	1	1
GOTERM_BP_DIRECT	GO:0001666~response to hypoxia	11	1.92308	0.0230611	ALKBH5, CHRNA4, ERCC2, VEGFB, SCAP, ADM, THBS1, TM9SF4, HMOX2, SLC2A8, ENG	537	177	19734	2.28381	1	1	1
GOTERM_BP_DIRECT	GO:0015889~cobalamin transport	3	0.524476	0.0233585	CUBN, ABCC1, AMN	537	9	19734	12.2495	1	1	1
GOTERM_BP_DIRECT	GO:0006868~glutamine transport	3	0.524476	0.0233585	SLC38A7, SLC1A5, SLC38A2	537	9	19734	12.2495	1	1	1
GOTERM_BP_DIRECT	GO:0007411~axon guidance	12	2.0979	0.0271712	SEMA5A, CSF1R, NIBAN2, GBX2, FLRT3, PALLD, NTRK3, SLIT3, GFRA3, MYPN, ARHGAP35, DRGX	537	208	19734	2.12011	1	1	1
GOTERM_BP_DIRECT	GO:0018105~peptidyl-serine phosphorylation	10	1.74825	0.0278315	DMPK, CAMKV, NEK6, RPS6KA1, PLK1, PRKCD, MAPKAPK2, LMTK2, PKN1, MAP3K12	537	157	19734	2.34068	1	1	1
GOTERM_BP_DIRECT	GO:0000132~establishment of mitotic spindle orientation	5	0.874126	0.0310422	GPSM2, KAT5, DCTN1, PLK1, TBCE	537	44	19734	4.17598	1	1	1
GOTERM_BP_DIRECT	GO:0016126~sterol biosynthetic process	3	0.524476	0.0344322	SQLE, PMVK, PRKAG2	537	11	19734	10.0223	1	1	1
GOTERM_BP_DIRECT	GO:0035542~regulation of SNARE complex assembly	3	0.524476	0.0344322	VPS18, VPS11, SEPTIN8	537	11	19734	10.0223	1	1	1
GOTERM_BP_DIRECT	GO:0043507~positive regulation of JUN kinase activity	4	0.699301	0.0394762	TRAF2, TNFRSF11A, MAP2K7, MAP3K12	537	28	19734	5.2498	1	1	1
GOTERM_BP_DIRECT	GO:0000727~double-strand break repair via break-induced replication	3	0.524476	0.0405886	MUS81, GINS2, MCM3	537	12	19734	9.18715	1	1	1
GOTERM_BP_DIRECT	GO:0006696~ergosterol biosynthetic process	3	0.524476	0.0405886	SQLE, CYB5RL, FDFT1	537	12	19734	9.18715	1	1	1
GOTERM_BP_DIRECT	GO:0060079~excitatory postsynaptic potential	6	1.04895	0.0415443	GLRA1, CHRNA4, CHRNE, P2RX1, ARRB2, MET	537	70	19734	3.14988	1	1	1
GOTERM_BP_DIRECT	GO:0042981~regulation of apoptotic process	12	2.0979	0.0453309	CREB3, KAT5, MADD, AKT1S1, LRP5, RARA, TRAF2, QRICH1, NOD1, FBXO11, RTN4, TGM2	537	226	19734	1.95125	1	1	1
GOTERM_BP_DIRECT	GO:0034220~monoatomic ion transmembrane transport	9	1.57343	0.0460576	ATP7B, CHRNA4, CHRNE, CLCA1, ATP10A, SFXN2, KCNN3, SFXN5, SLC17A3	537	146	19734	2.26532	1	1	1
GOTERM_BP_DIRECT	GO:0006886~intracellular protein transport	14	2.44755	0.046214	HSPA9, VPS18, ACD, C17ORF75, IPO11, HDAC6, RAB20, SRPRA, VPS11, PICK1, ARFIP2, VIPAS39, SIL1, SEC31B	537	283	19734	1.81795	1	1	1
GOTERM_BP_DIRECT	GO:0035335~peptidyl-tyrosine dephosphorylation	4	0.699301	0.0510562	PTPRT, DUSP5, PTPN9, PTPN12	537	31	19734	4.74176	1	1	1
GOTERM_BP_DIRECT	GO:0070371~ERK1 and ERK2 cascade	5	0.874126	0.0523868	DUSP5, MAP2K2, RAPGEF1, NOD1, MAPK3	537	52	19734	3.53352	1	1	1
GOTERM_BP_DIRECT	GO:0035725~sodium ion transmembrane transport	8	1.3986	0.0524947	SLC12A3, SCN10A, SLC9A5, SLC4A11, SLC38A2, SLC17A3, HCN2, HCN1	537	124	19734	2.37088	1	1	1
GOTERM_BP_DIRECT	GO:1905451~positive regulation of Fc-gamma receptor signaling pathway involved in phagocytosis	2	0.34965	0.0535861	RAPGEF1, APPL2	537	2	19734	36.7486	1	1	1
GOTERM_BP_DIRECT	GO:0006511~ubiquitin-dependent protein catabolic process	12	2.0979	0.0567518	RNF123, CUL7, PPP1R11, RNF25, PSMD13, TMEM129, MKRN2, BTRC, RFFL, UBE2J2, FBXO11, ANAPC2	537	235	19734	1.87652	1	1	1
GOTERM_BP_DIRECT	GO:0006486~protein glycosylation	7	1.22378	0.0572099	DPY19L3, FUT10, ALG2, B3GNT3, ST3GAL6, POGLUT3, GBGT1	537	101	19734	2.54693	1	1	1
GOTERM_BP_DIRECT	GO:0009267~cellular response to starvation	6	1.04895	0.0583227	KLF10, RRAGB, SRD5A1, GAS2L1, SREBF2, FADS1	537	77	19734	2.86353	1	1	1
GOTERM_BP_DIRECT	GO:0072344~rescue of stalled ribosome	4	0.699301	0.0595862	RNF25, TCF25, RACK1, KLHDC10	537	33	19734	4.45438	1	1	1
GOTERM_BP_DIRECT	GO:2000300~regulation of synaptic vesicle exocytosis	4	0.699301	0.0595862	VPS18, RIMS3, P2RX1, STXBP5	537	33	19734	4.45438	1	1	1
GOTERM_BP_DIRECT	GO:0045879~negative regulation of smoothened signaling pathway	4	0.699301	0.0595862	RACK1, IFT122, BTRC, KIF7	537	33	19734	4.45438	1	1	1
GOTERM_BP_DIRECT	GO:0033147~negative regulation of intracellular estrogen receptor signaling pathway	3	0.524476	0.0612257	VPS18, VPS11, PHB2	537	15	19734	7.34972	1	1	1
GOTERM_BP_DIRECT	GO:0006281~DNA repair	13	2.27273	0.0613311	MUS81, PIF1, RFC4, HDAC10, CHRNA4, DOT1L, RECQL, SIRT7, FANCG, REXO4, RECQL4, RECQL5, KAT5	537	267	19734	1.78926	1	1	1
GOTERM_BP_DIRECT	GO:0030071~regulation of mitotic metaphase/anaphase transition	4	0.699301	0.0640854	SMARCD2, BCL7A, NEK6, PLK1	537	34	19734	4.32337	1	1	1
GOTERM_BP_DIRECT	GO:0007565~female pregnancy	6	1.04895	0.0665399	SP1, PAPPA, RARA, MAGED2, ADM, SLC38A2	537	80	19734	2.75615	1	1	1
GOTERM_BP_DIRECT	GO:0043647~inositol phosphate metabolic process	3	0.524476	0.0687478	IPPK, INPP5A, IP6K1	537	16	19734	6.89036	1	1	1
GOTERM_BP_DIRECT	GO:0032259~methylation	9	1.57343	0.0708738	SETD4, HEMK1, PRMT5, TRMU, SETD2, SMYD5, CARM1, DOT1L, MRM2	537	160	19734	2.06711	1	1	1
GOTERM_BP_DIRECT	GO:0000724~double-strand break repair via homologous recombination	7	1.22378	0.0714996	RECQL4, RECQL5, KAT5, KASH5, NSMCE1, RECQL, POLL	537	107	19734	2.40411	1	1	1
GOTERM_BP_DIRECT	GO:1903955~positive regulation of protein targeting to mitochondrion	4	0.699301	0.0735362	MICALL2, VPS11, UBE2J2, SREBF2	537	36	19734	4.08318	1	1	1
GOTERM_BP_DIRECT	GO:0019228~neuronal action potential	4	0.699301	0.0735362	GLRA1, SCN10A, P2RX1, HCN1	537	36	19734	4.08318	1	1	1
GOTERM_BP_DIRECT	GO:0006986~response to unfolded protein	5	0.874126	0.0761949	CREB3, TMEM129, CHAC1, UBE2J2, THBS1	537	59	19734	3.11429	1	1	1
GOTERM_BP_DIRECT	GO:0043161~proteasome-mediated ubiquitin-dependent protein catabolic process	12	2.0979	0.0784099	ZNRF1, FBXW5, KAT5, PSMD13, HECTD3, ARRB2, AGAP3, BTRC, RFFL, RNF187, TRIM45, ANAPC2	537	249	19734	1.77102	1	1	1
GOTERM_BP_DIRECT	GO:0050804~modulation of chemical synaptic transmission	6	1.04895	0.0784451	ABR, PLCB4, GRIN3A, CAMKV, RTN4, MAPK3	537	84	19734	2.6249	1	1	1
GOTERM_BP_DIRECT	GO:0043687~post-translational protein modification	4	0.699301	0.0784805	PRKCD, VIPAS39, PKN1, MAP3K12	537	37	19734	3.97282	1	1	1
GOTERM_BP_DIRECT	GO:0051897~positive regulation of phosphatidylinositol 3-kinase/protein kinase B signal transduction	10	1.74825	0.0792067	SEMA5A, CSF1R, NCF1, NTRK3, VEGFB, ARRB2, THBS1, RTN4, ENG, DDR2	537	192	19734	1.91399	1	1	1
GOTERM_BP_DIRECT	GO:0035441~cell migration involved in vasculogenesis	2	0.34965	0.0792945	SETD2, RTN4	537	3	19734	24.4991	1	1	1
GOTERM_BP_DIRECT	GO:1901696~cannabinoid biosynthetic process	2	0.34965	0.0792945	DAGLA, DAGLB	537	3	19734	24.4991	1	1	1
GOTERM_BP_DIRECT	GO:1990502~dense core granule maturation	2	0.34965	0.0792945	SNX19, BAIAP3	537	3	19734	24.4991	1	1	1
GOTERM_BP_DIRECT	GO:0008203~cholesterol metabolic process	6	1.04895	0.0880738	SQLE, CUBN, LRP5, HDLBP, SCAP, SREBF2	537	87	19734	2.53439	1	1	1
GOTERM_BP_DIRECT	GO:0001937~negative regulation of endothelial cell proliferation	4	0.699301	0.0887888	ATP5IF1, VASH1, THBS1, ENG	537	39	19734	3.76909	1	1	1
GOTERM_BP_DIRECT	GO:0006468~protein phosphorylation	16	2.7972	0.0901323	DMPK, NEK6, PLK1, PRKCD, LMTK2, PRKAG2, WEE1, MAPKAPK2, RPS6KA1, GRK6, RARA, CDK10, PICK1, PKN1, MAP3K12, MAPK3	537	376	19734	1.56377	1	1	1
GOTERM_BP_DIRECT	GO:0043277~apoptotic cell clearance	3	0.524476	0.0929361	RARA, MFGE8, TGM2	537	19	19734	5.80241	1	1	1
GOTERM_BP_DIRECT	GO:0006470~protein dephosphorylation	7	1.22378	0.0994495	PTPRT, LRRC59, DUSP5, MTMR2, PTPN9, PTPN12, BTRC	537	117	19734	2.19863	1	1	1

## Sheet: GO term of H
Category	Term	Count	%	PValue	Genes	List Total	Pop Hits	Pop Total	Fold Enrichment	Bonferroni	Benjamini	FDR
GOTERM_BP_DIRECT	GO:0032543~mitochondrial translation	18	1.89274	1.23954e-06	MRPS17, GADD45GIP1, HARS1, MRPS24, MRPL27, GATC, MRPS18A, MRPL17, MRPL14, MRPL24, MRPL35, MRPL43, MRPL55, MRPL41, MRPL52, MRPL3, MTG1, AURKAIP1	872	98	19734	4.15667	0.00376112	0.00376821	0.00376821
GOTERM_BP_DIRECT	GO:0036503~ERAD pathway	15	1.57729	5.54239e-05	HSPA5, RHBDD2, FAF1, DERL3, TMUB1, DERL2, AUP1, UBE2J1, HERPUD1, NPLOC4, OS9, UBXN10, UBXN8, TRIM25, STUB1	872	93	19734	3.65012	0.155063	0.0842443	0.0842443
GOTERM_BP_DIRECT	GO:0006626~protein targeting to mitochondrion	8	0.84122	0.000167035	BCAP31, TIMM8B, TIMM13, TIMM17A, TOMM34, TIMM17B, TOMM20, TOMM22	872	28	19734	6.46592	0.398199	0.15272	0.15272
GOTERM_BP_DIRECT	GO:0015031~protein transport	36	3.78549	0.000200947	NUP205, GOSR2, TIMM13, ABCB9, LIN7B, USE1, GABARAP, SCAMP5, NXF1, CHMP1A, TOM1, AP3S2, TIMM8B, RHBDF1, COG8, RAB4B, EXOC7, VPS33A, CMTM6, SURF4, COG2, COG1, COMMD1, BET1L, YIF1A, SCAMP3, TIMM10B, VAMP8, TOM1L1, RINT1, RABIF, HGS, EXOC3, CHMP4A, CHMP6, VAMP2	872	415	19734	1.96315	0.45716	0.15272	0.15272
GOTERM_BP_DIRECT	GO:0006364~rRNA processing	15	1.57729	0.0014545	DDX49, PIH1D1, WDR18, SUV39H1, DDX56, WDR74, IMP4, EXOSC6, EMG1, EXOSC5, EXOSC4, MRTO4, NOP53, EXOSC1, RPP38	872	127	19734	2.67292	0.988025	0.884338	0.884338
GOTERM_BP_DIRECT	GO:0030150~protein import into mitochondrial matrix	6	0.630915	0.0018663	TOMM20L, TIMM17A, TIMM17B, DNAJC15, TOMM20, TIMM50	872	21	19734	6.46592	0.996583	0.945592	0.945592
GOTERM_BP_DIRECT	GO:0035435~phosphate ion transmembrane transport	5	0.525762	0.00264505	SLC25A3, VDR, SLC25A10, SLC17A1, SLC25A11	872	14	19734	8.0824	0.999681	1	1
GOTERM_BP_DIRECT	GO:0036151~phosphatidylcholine acyl-chain remodeling	5	0.525762	0.00348203	LPCAT3, MBOAT7, MBOAT2, NR1H3, PLB1	872	15	19734	7.54358	0.999975	1	1
GOTERM_BP_DIRECT	GO:0006886~intracellular protein transport	24	2.52366	0.00367885	NAPA, BCAP31, ARF3, RPH3AL, RAB5C, SAR1A, VPS33A, TOMM20L, ASPSCR1, MYO7A, SYTL5, DNAJC15, COPZ1, TIMM50, TOMM22, ARFRP1, CDK5, TIMM17A, AP2S1, TMED3, TIMM17B, STX5, AP3S2, RAB17	872	283	19734	1.91921	0.999986	1	1
GOTERM_BP_DIRECT	GO:0042176~regulation of protein catabolic process	5	0.525762	0.00448225	HGS, FAF1, WDR91, SNF8, CHMP6	872	16	19734	7.0721	0.999999	1	1
GOTERM_BP_DIRECT	GO:0030970~retrograde protein transport, ER to cytosol	5	0.525762	0.00565917	NPLOC4, OS9, DERL2, AUP1, HERPUD1	872	17	19734	6.6561	1	1	1
GOTERM_BP_DIRECT	GO:1904153~negative regulation of retrograde protein transport, ER to cytosol	4	0.42061	0.00589297	OS9, DERL3, DERL2, UBE2J1	872	9	19734	10.0581	1	1	1
GOTERM_BP_DIRECT	GO:0000398~mRNA splicing, via spliceosome	18	1.89274	0.00832954	SF3B5, PPIL1, USP49, TXNL4B, SF3B3, TFIP11, ESS2, U2AF1L4, EFTUD2, DDX39A, DDX39B, CWF19L1, GEMIN7, PPIL3, SNRNP35, TXNL4A, YJU2B, SNRPA	872	202	19734	2.0166	1	1	1
GOTERM_BP_DIRECT	GO:0006412~translation	18	1.89274	0.00832954	MRPS17, HARS1, MRPS24, MRPL27, MRPS18A, MRPL17, RPL10A, MRPL24, MRPL35, MRPL43, MRPL55, MRPL41, MRPL52, MRPL3, SARS1, RPS15A, COPS5, MRRF	872	202	19734	2.0166	1	1	1
GOTERM_BP_DIRECT	GO:0071806~protein transmembrane transport	5	0.525762	0.00859287	AZGP1, EXOC7, BLOC1S3, TIMM22, TOMM22	872	19	19734	5.95546	1	1	1
GOTERM_BP_DIRECT	GO:0090148~membrane fission	7	0.736067	0.00872383	EXOC7, HGS, CHMP1A, EXOC3, CHMP4A, SNF8, CHMP6	872	41	19734	3.86378	1	1	1
GOTERM_BP_DIRECT	GO:0010269~response to selenium ion	4	0.42061	0.0108352	ALAD, SELENOM, GPX1, TXNRD2	872	11	19734	8.22936	1	1	1
GOTERM_BP_DIRECT	GO:0045006~DNA deamination	3	0.315457	0.0110013	EXOSC6, EXOSC5, EXOSC4	872	4	19734	16.9731	1	1	1
GOTERM_BP_DIRECT	GO:0007605~sensory perception of sound	15	1.57729	0.0120667	TIMM8B, KCNE1, CEACAM16, GPX1, NPR2, COL11A2, SLC52A3, TIMM13, MYO7A, ESPN, MYO15A, CDH23, SLITRK6, CLRN2, TPRN	872	161	19734	2.10845	1	1	1
GOTERM_BP_DIRECT	GO:0045454~cell redox homeostasis	7	0.736067	0.0122546	PRDX5, GPX1, GLRX3, TXNRD2, BOLA3, HVCN1, TXN	872	44	19734	3.60034	1	1	1
GOTERM_BP_DIRECT	GO:0034551~mitochondrial respiratory chain complex III assembly	4	0.42061	0.013979	UQCC6, UQCRFS1, UQCC5, TTC19	872	12	19734	7.54358	1	1	1
GOTERM_BP_DIRECT	GO:0030968~endoplasmic reticulum unfolded protein response	7	0.736067	0.0166848	OS9, HSPA5, RHBDD2, DERL3, DERL2, STUB1, HERPUD1	872	47	19734	3.37053	1	1	1
GOTERM_BP_DIRECT	GO:0009062~fatty acid catabolic process	4	0.42061	0.0175856	ACOT8, FAAH, ACOT7, ECI2	872	13	19734	6.9633	1	1	1
GOTERM_BP_DIRECT	GO:0010389~regulation of G2/M transition of mitotic cell cycle	4	0.42061	0.0175856	CTC1, RNASEH2B, CDK6, CDK3	872	13	19734	6.9633	1	1	1
GOTERM_BP_DIRECT	GO:0006891~intra-Golgi vesicle-mediated transport	6	0.630915	0.017913	NAPA, COG8, GOSR2, COG2, COG1, COPZ1	872	35	19734	3.87955	1	1	1
GOTERM_BP_DIRECT	GO:2000378~negative regulation of reactive oxygen species metabolic process	5	0.525762	0.0197939	G6PD, TIGAR, AATF, CRYAB, SIRT2	872	24	19734	4.71474	1	1	1
GOTERM_BP_DIRECT	GO:0071425~hematopoietic stem cell proliferation	5	0.525762	0.0197939	CTC1, WNT2B, XRCC5, WNT5A, ETV6	872	24	19734	4.71474	1	1	1
GOTERM_BP_DIRECT	GO:0018279~protein N-linked glycosylation via asparagine	5	0.525762	0.0197939	ALG8, DERL3, STT3A, NUDT14, UBE2J1	872	24	19734	4.71474	1	1	1
GOTERM_BP_DIRECT	GO:0061025~membrane fusion	6	0.630915	0.020068	NAPA, RABIF, UBXN2B, USE1, BET1L, VAMP2	872	36	19734	3.77179	1	1	1
GOTERM_BP_DIRECT	GO:0007175~negative regulation of epidermal growth factor-activated receptor activity	4	0.42061	0.0216603	GPRC5A, CBLC, CHMP6, MMACHC	872	14	19734	6.46592	1	1	1
GOTERM_BP_DIRECT	GO:0045039~protein insertion into mitochondrial inner membrane	4	0.42061	0.0216603	TIMM10B, TIMM8B, TIMM13, TIMM22	872	14	19734	6.46592	1	1	1
GOTERM_BP_DIRECT	GO:0016075~rRNA catabolic process	4	0.42061	0.0216603	TRIR, EXOSC6, EXOSC5, EXOSC4	872	14	19734	6.46592	1	1	1
GOTERM_BP_DIRECT	GO:0045040~protein insertion into mitochondrial outer membrane	4	0.42061	0.0216603	MTCH2, MTX1, TOMM20, TOMM22	872	14	19734	6.46592	1	1	1
GOTERM_BP_DIRECT	GO:0031333~negative regulation of protein-containing complex assembly	6	0.630915	0.0223858	HSPA5, TFIP11, DNAJC15, CRYAB, PRKCZ, NOP53	872	37	19734	3.66985	1	1	1
GOTERM_BP_DIRECT	GO:0006629~lipid metabolic process	17	1.78759	0.0232423	LIPT1, G6PD, AKR1A1, CIDEA, MGST2, NR1H3, ALOX12, GDPD5, ACAT2, BSCL2, PC, CLPS, FNTB, PGAP6, PLAGL2, PAFAH1B3, JAZF1	872	209	19734	1.84078	1	1	1
GOTERM_BP_DIRECT	GO:0097352~autophagosome maturation	7	0.736067	0.0241535	VAMP8, MAP1LC3A, VPS33A, CHMP1A, CHMP4A, CHMP6, GABARAP	872	51	19734	3.10618	1	1	1
GOTERM_BP_DIRECT	GO:0034976~response to endoplasmic reticulum stress	10	1.05152	0.0258744	BCAP31, SCAMP5, BCL2L11, OS9, HSPA5, DDRGK1, UFC1, SGF29, TTC23L, HERPUD1	872	96	19734	2.35737	1	1	1
GOTERM_BP_DIRECT	GO:0000956~nuclear-transcribed mRNA catabolic process	5	0.525762	0.0259868	EXOSC6, EXOSC5, EXOSC4, MRTO4, POLR2G	872	26	19734	4.35206	1	1	1
GOTERM_BP_DIRECT	GO:0008584~male gonad development	11	1.15668	0.0263388	TFPT, KCNE1, BCL2L11, WNT2B, ERCC1, SOX15, WNT5A, NUDT1, ATN1, GATA1, TGFBR1	872	112	19734	2.22266	1	1	1
GOTERM_BP_DIRECT	GO:0042273~ribosomal large subunit biogenesis	6	0.630915	0.027525	MRTO4, WDR74, AIRIM, ZNF622, NOC2L, NLE1	872	39	19734	3.48165	1	1	1
GOTERM_BP_DIRECT	GO:0006888~endoplasmic reticulum to Golgi vesicle-mediated transport	12	1.26183	0.0304712	BCAP31, RINT1, TRAPPC2L, SAR1A, TBC1D20, GOSR2, TRAPPC4, SURF4, TMED3, STX5, YIF1A, ERGIC1	872	131	19734	2.07304	1	1	1
GOTERM_BP_DIRECT	GO:0055088~lipid homeostasis	7	0.736067	0.0310311	MTCH2, ADCK1, SURF4, PNPLA4, NR1H3, ABHD5, ASGR2	872	54	19734	2.93361	1	1	1
GOTERM_BP_DIRECT	GO:0048146~positive regulation of fibroblast proliferation	7	0.736067	0.0310311	CTC1, RNASEH2B, CDK6, WNT5A, FBLN1, MIF, AGT	872	54	19734	2.93361	1	1	1
GOTERM_BP_DIRECT	GO:0045047~protein targeting to ER	4	0.42061	0.0312178	SPCS3, SPCS1, ZFAND2B, HERPUD1	872	16	19734	5.65768	1	1	1
GOTERM_BP_DIRECT	GO:0007030~Golgi organization	12	1.26183	0.0319722	GAK, VMP1, ARHGAP21, COG8, NPLOC4, UBXN2B, TBC1D20, TANGO2, SURF4, COG2, TMED3, COG1	872	132	19734	2.05734	1	1	1
GOTERM_BP_DIRECT	GO:0030258~lipid modification	3	0.315457	0.0352479	LPCAT3, MBOAT7, MBOAT2	872	7	19734	9.69889	1	1	1
GOTERM_BP_DIRECT	GO:0051017~actin filament bundle assembly	6	0.630915	0.0365394	SH3YL1, FAM107A, FSCN3, SHROOM1, ESPN, LIMD2	872	42	19734	3.23296	1	1	1
GOTERM_BP_DIRECT	GO:0070085~glycosylation	4	0.42061	0.0366946	COG8, COG2, COG1, B4GALT4	872	17	19734	5.32488	1	1	1
GOTERM_BP_DIRECT	GO:0033617~mitochondrial cytochrome c oxidase assembly	5	0.525762	0.0372328	COA4, COX19, TMEM223, UQCC6, UQCC5	872	29	19734	3.90185	1	1	1
GOTERM_BP_DIRECT	GO:0006749~glutathione metabolic process	6	0.630915	0.0399022	G6PD, GPX1, TXNRD2, GLO1, HAGH, MMACHC	872	43	19734	3.15778	1	1	1
GOTERM_BP_DIRECT	GO:0006869~lipid transport	9	0.946372	0.0403767	VMP1, APOO, NAXE, SPNS3, STARD10, NME4, SLC25A10, TEX2, SLC25A11	872	88	19734	2.31451	1	1	1
GOTERM_BP_DIRECT	GO:0032790~ribosome disassembly	4	0.42061	0.0426284	DDRGK1, ASCC2, MRRF, PELO	872	18	19734	5.02905	1	1	1
GOTERM_BP_DIRECT	GO:1904294~positive regulation of ERAD pathway	4	0.42061	0.0426284	BCAP31, ATXN3, STUB1, HERPUD1	872	18	19734	5.02905	1	1	1
GOTERM_BP_DIRECT	GO:0007080~mitotic metaphase chromosome alignment	6	0.630915	0.0434467	NUDC, PSRC1, DCTN2, CHMP1A, CHMP4A, CHMP6	872	44	19734	3.08601	1	1	1
GOTERM_BP_DIRECT	GO:0098869~cellular oxidant detoxification	8	0.84122	0.0444956	PRDX5, HBM, UBIAD1, GPX2, GPX1, TXNRD2, ALOX5AP, MGST2	872	74	19734	2.44657	1	1	1
GOTERM_BP_DIRECT	GO:0019919~peptidyl-arginine methylation, to asymmetrical-dimethyl arginine	3	0.315457	0.0456436	PRMT8, PRMT7, PRMT2	872	8	19734	8.48653	1	1	1
GOTERM_BP_DIRECT	GO:0006744~ubiquinone biosynthetic process	4	0.42061	0.0490101	UBIAD1, PDSS1, COQ8B, COQ6	872	19	19734	4.76437	1	1	1
GOTERM_BP_DIRECT	GO:0043161~proteasome-mediated ubiquitin-dependent protein catabolic process	18	1.89274	0.0502167	APC2, UBXN2B, FAF1, ZFAND2B, UBE2G1, SIRT2, RMND5B, ATXN3, PSMD6, PSMC5, NPLOC4, PSMC3, UBXN11, PSMB2, PSMC2, UBE2U, STUB1, PSMF1	872	249	19734	1.63596	1	1	1
GOTERM_BP_DIRECT	GO:0036258~multivesicular body assembly	5	0.525762	0.0508685	HGS, CHMP1A, CHMP4A, SNF8, CHMP6	872	32	19734	3.53605	1	1	1
GOTERM_BP_DIRECT	GO:0006401~RNA catabolic process	5	0.525762	0.0508685	EXOSC6, EXOSC5, RNASEH2B, EXOSC4, EXOSC1	872	32	19734	3.53605	1	1	1
GOTERM_BP_DIRECT	GO:0043484~regulation of RNA splicing	8	0.84122	0.0532109	SF3B5, SF3B3, FUS, TADA1, SGF29, CLK4, SUPT7L, FAM50A	872	77	19734	2.35125	1	1	1
GOTERM_BP_DIRECT	GO:1901800~positive regulation of proteasomal protein catabolic process	4	0.42061	0.0558285	PSMC5, PSMC3, DDRGK1, PSMC2	872	20	19734	4.52615	1	1	1
GOTERM_BP_DIRECT	GO:0031468~nuclear membrane reassembly	4	0.42061	0.0558285	UBXN2B, CHMP1A, CHMP4A, CHMP6	872	20	19734	4.52615	1	1	1
GOTERM_BP_DIRECT	GO:0007288~sperm axoneme assembly	5	0.525762	0.0559436	ARMC2, DRC7, CEP131, CFAP157, TPGS1	872	33	19734	3.4289	1	1	1
GOTERM_BP_DIRECT	GO:0006474~N-terminal protein amino acid acetylation	3	0.315457	0.0570009	NAA60, NAA10, NAA11	872	9	19734	7.54358	1	1	1
GOTERM_BP_DIRECT	GO:0036150~phosphatidylserine acyl-chain remodeling	3	0.315457	0.0570009	LPCAT3, MBOAT2, OSBPL10	872	9	19734	7.54358	1	1	1
GOTERM_BP_DIRECT	GO:0051593~response to folic acid	3	0.315457	0.0570009	GPX1, CBS, MTHFR	872	9	19734	7.54358	1	1	1
GOTERM_BP_DIRECT	GO:0002088~lens development in camera-type eye	6	0.630915	0.0594602	WNT2B, WNT5A, CRYBB3, SLITRK6, CRYAB, TGFBR1	872	48	19734	2.82884	1	1	1
GOTERM_BP_DIRECT	GO:0048705~skeletal system morphogenesis	5	0.525762	0.0612806	FGR, COL11A2, RFLNB, TGFBR1, NLE1	872	34	19734	3.32805	1	1	1
GOTERM_BP_DIRECT	GO:0061136~regulation of proteasomal protein catabolic process	4	0.42061	0.063071	RHBDF1, GPX1, PSME1, PSME2	872	21	19734	4.31062	1	1	1
GOTERM_BP_DIRECT	GO:0007275~multicellular organism development	8	0.84122	0.0663874	RET, PTCD2, VDR, CDHR3, CDH23, CDH26, ROS1, FSTL4	872	81	19734	2.23513	1	1	1
GOTERM_BP_DIRECT	GO:0051085~chaperone cofactor-dependent protein refolding	5	0.525762	0.0668764	GAK, HSPA5, SDF2, HSPA2, DNAJC18	872	35	19734	3.23296	1	1	1
GOTERM_BP_DIRECT	GO:0000447~endonucleolytic cleavage in ITS1 to separate SSU-rRNA from 5.8S rRNA and LSU-rRNA from tricistronic rRNA transcript (SSU-rRNA, 5.8S rRNA, LSU-rRNA)	3	0.315457	0.0692149	ABT1, RCL1, RPP40	872	10	19734	6.78922	1	1	1
GOTERM_BP_DIRECT	GO:0071051~poly(A)-dependent snoRNA 3'-end processing	3	0.315457	0.0692149	EXOSC6, EXOSC5, EXOSC4	872	10	19734	6.78922	1	1	1
GOTERM_BP_DIRECT	GO:0000301~retrograde transport, vesicle recycling within Golgi	3	0.315457	0.0692149	COG8, COG2, COG1	872	10	19734	6.78922	1	1	1
GOTERM_BP_DIRECT	GO:0050667~homocysteine metabolic process	3	0.315457	0.0692149	PM20D1, CBS, MTHFR	872	10	19734	6.78922	1	1	1
GOTERM_BP_DIRECT	GO:0061351~neural precursor cell proliferation	4	0.42061	0.0707234	RPGRIP1, ORC3, ILK, ELL3	872	22	19734	4.11468	1	1	1
GOTERM_BP_DIRECT	GO:0060088~auditory receptor cell stereocilium organization	4	0.42061	0.0707234	CDH23, MYO7A, CLRN2, TPRN	872	22	19734	4.11468	1	1	1
GOTERM_BP_DIRECT	GO:0016310~phosphorylation	37	3.89064	0.0721909	RET, DTYMK, PDXK, DYRK3, EPHA10, MAST2, PIK3CD, PRKCZ, NUAK2, RPS6KA2, PIP4K2A, CKB, STK32A, MAP2K3, GIT2, CHKB, DAPK3, DYRK1B, IRAK3, NME4, MAPK14, CLK4, TGFBR1, MAPK13, GAK, FGR, UCK2, SNRK, MAPKAPK3, CDK5, ADCK1, HGS, CDK3, PI4KA, COQ8B, SGK2, CDKN3	872	633	19734	1.32281	1	1	1
GOTERM_BP_DIRECT	GO:0032981~mitochondrial respiratory chain complex I assembly	7	0.736067	0.0747916	NDUFAF8, NDUFS5, NDUFA10, NDUFAF5, NDUFAF3, NDUFC2, ECSIT	872	67	19734	2.36441	1	1	1
GOTERM_BP_DIRECT	GO:0009060~aerobic respiration	7	0.736067	0.07913	ADSL, NDUFS5, NDUFA10, NDUFC2, SDHC, ME3, MTFR1L	872	68	19734	2.32963	1	1	1
GOTERM_BP_DIRECT	GO:0019372~lipoxygenase pathway	3	0.315457	0.0821882	GPX1, ALOX5AP, ALOX12	872	11	19734	6.17202	1	1	1
GOTERM_BP_DIRECT	GO:0071028~nuclear mRNA surveillance	3	0.315457	0.0821882	EXOSC6, EXOSC5, EXOSC4	872	11	19734	6.17202	1	1	1
GOTERM_BP_DIRECT	GO:0051469~vesicle fusion with vacuole	3	0.315457	0.0821882	CHMP1A, CHMP4A, CHMP6	872	11	19734	6.17202	1	1	1
GOTERM_BP_DIRECT	GO:0001514~selenocysteine incorporation	3	0.315457	0.0821882	EEFSEC, SARS1, DIO2	872	11	19734	6.17202	1	1	1
GOTERM_BP_DIRECT	GO:0061763~multivesicular body-lysosome fusion	3	0.315457	0.0821882	CHMP1A, CHMP4A, CHMP6	872	11	19734	6.17202	1	1	1
GOTERM_BP_DIRECT	GO:0034475~U4 snRNA 3'-end processing	3	0.315457	0.0821882	EXOSC6, EXOSC5, EXOSC4	872	11	19734	6.17202	1	1	1
GOTERM_BP_DIRECT	GO:0007178~cell surface receptor protein serine/threonine kinase signaling pathway	3	0.315457	0.0821882	PPM1L, MAPK14, ECSIT	872	11	19734	6.17202	1	1	1
GOTERM_BP_DIRECT	GO:0007049~cell cycle	21	2.2082	0.0823462	GADD45GIP1, STEAP3, DYRK3, TXNL4B, SUV39H1, CEP131, FAM107A, KLHL21, CABLES1, SPOUT1, MAPK13, ZNF16, MRPL41, GAK, STK10, CDK5, PIN1, TXNL4A, PELO, CDKN3, AVPI1	872	324	19734	1.46681	1	1	1
GOTERM_BP_DIRECT	GO:0006890~retrograde vesicle-mediated transport, Golgi to endoplasmic reticulum	6	0.630915	0.083592	ARF3, RINT1, STX5, USE1, COPZ1, ERGIC1	872	53	19734	2.56197	1	1	1
GOTERM_BP_DIRECT	GO:0006099~tricarboxylic acid cycle	5	0.525762	0.0851776	IDH3B, ACO1, SUCLG1, SDHC, OGDHL	872	38	19734	2.97773	1	1	1
GOTERM_BP_DIRECT	GO:0016031~tRNA import into mitochondrion	2	0.210305	0.0863281	TOMM20L, TOMM20	872	2	19734	22.6307	1	1	1
GOTERM_BP_DIRECT	GO:0015709~thiosulfate transport	2	0.210305	0.0863281	SLC25A10, SLC25A11	872	2	19734	22.6307	1	1	1
GOTERM_BP_DIRECT	GO:0099068~postsynapse assembly	2	0.210305	0.0863281	WNT5A, WNT7A	872	2	19734	22.6307	1	1	1
GOTERM_BP_DIRECT	GO:0046686~response to cadmium ion	4	0.42061	0.0871955	ALAD, DTYMK, ERCC1, NUDT1	872	24	19734	3.77179	1	1	1
GOTERM_BP_DIRECT	GO:0071985~multivesicular body sorting pathway	4	0.42061	0.0871955	CHMP1A, CHMP4A, SNF8, CHMP6	872	24	19734	3.77179	1	1	1
GOTERM_BP_DIRECT	GO:0018105~peptidyl-serine phosphorylation	12	1.26183	0.0879789	DYRK3, MAPKAPK3, CDK5, MAST2, RPS6KA2, DYRK1B, STK32A, MAPK14, PRKCZ, SGK2, TGFBR1, MAPK13	872	157	19734	1.72974	1	1	1
GOTERM_BP_DIRECT	GO:0006914~autophagy	12	1.26183	0.09101	VAMP8, VMP1, GRAMD1A, RGS19, TRAPPC4, CHMP1A, CLEC16A, CHMP4A, CHMP6, WDR24, SIRT2, DEPP1	872	158	19734	1.71879	1	1	1
GOTERM_BP_DIRECT	GO:0045786~negative regulation of cell cycle	6	0.630915	0.0944929	CDK6, CDK5, RPS6KA2, SUV39H1, SIPA1, MEN1	872	55	19734	2.46881	1	1	1
GOTERM_BP_DIRECT	GO:0008150~biological_process	33	3.47003	0.0945366	ANKRD39, EPHA10, NRM, ARPC5L, TPRG1L, PRICKLE3, TMEM47, ZC3H12C, GLI4, C6ORF15, TMEM125, PGAP6, HYI, H2AZ2, PLA2G12A, GGT6, MRPS24, DMRT2, ZFP3, C3ORF84, C6ORF163, ZNF79, TTC39A, RCL1, LENG1, C1ORF116, BOLA3, CWF19L1, TMEM106C, PNPLA4, FXYD6, TMEM39B, KLHDC9	872	568	19734	1.31481	1	1	1
GOTERM_BP_DIRECT	GO:0032094~response to food	4	0.42061	0.0959819	PM20D1, G6PD, CLPS, ATN1	872	25	19734	3.62092	1	1	1
GOTERM_BP_DIRECT	GO:0000413~protein peptidyl-prolyl isomerization	4	0.42061	0.0959819	PPIL1, PIN1, PPIL3, PPIB	872	25	19734	3.62092	1	1	1
GOTERM_BP_DIRECT	GO:0045893~positive regulation of DNA-templated transcription	40	4.2061	0.0981198	RET, SF3B5, SF3B3, ELOF1, ATN1, ILK, SRA1, GPATCH3, SGF29, AATF, GATA1, PSMC3IP, CAND2, SEC14L2, TFPT, NFIL3, TRIM25, PCBD1, TRIM27, ABT1, MAP2K3, CHURC1, PRMT2, FUS, WNT5A, NR1H3, WNT7A, DYRK1B, HNF1B, EDF1, NFATC1, TGFBR1, AGT, SUPT7L, KLF1, PSMC5, NIF3L1, PSRC1, IRF1, TADA1	872	713	19734	1.26961	1	1	1
GOTERM_BP_DIRECT	GO:0030100~regulation of endocytosis	5	0.525762	0.0985902	RAB5C, RAB4B, AP2S1, STON1, RAB17	872	40	19734	2.82884	1	1	1

## Sheet: GO term of I
Category	Term	Count	%	PValue	Genes	List Total	Pop Hits	Pop Total	Fold Enrichment	Bonferroni	Benjamini	FDR
GOTERM_BP_DIRECT	GO:0032543~mitochondrial translation	19	3.44828	6.37548e-11	PTCD1, RARS1, MRPS25, MRPS11, MRPS18B, MRPS2, MRPL28, MRPL48, MRPL12, MRPS7, MRPL45, MRPS6, MRPL46, MRPL21, MRPL54, MRPL22, MRPL30, MRPL2, MRPL51	513	98	19734	7.45805	1.30442e-07	1.30442e-07	1.30315e-07
GOTERM_BP_DIRECT	GO:0006412~translation	21	3.81125	3.35005e-07	MRPS11, DHPS, MRPS18B, MRPS2, MRPL28, RPS3A, MRPL12, MRPS7, RPL8, MRPS6, ZAR1, MRPL22, MRPL30, RPS16, MRPL51, RPS18, RPS6KB2, RPLP2, RPL38, RPL26, PSTK	513	202	19734	3.99913	0.000685185	0.00034271	0.000342375
GOTERM_BP_DIRECT	GO:1904874~positive regulation of telomerase RNA localization to Cajal body	6	1.08893	2.79112e-05	CCT3, RUVBL2, TCP1, RUVBL1, NHP2, NOP10	513	15	19734	15.3871	0.0555072	0.0190355	0.0190169
GOTERM_BP_DIRECT	GO:0071816~tail-anchored membrane protein insertion into ER membrane	6	1.08893	9.91708e-05	UBL4A, SGTA, EMC4, GET3, EMC8, EMC9	513	19	19734	12.1477	0.183651	0.0507259	0.0506763
GOTERM_BP_DIRECT	GO:0006094~gluconeogenesis	8	1.45191	0.000288704	MDH2, PGAM2, WDR5, ALDOC, SLC37A4, ENO3, PGM1, FBP2	513	50	19734	6.15485	0.446102	0.112805	0.112695
GOTERM_BP_DIRECT	GO:0032981~mitochondrial respiratory chain complex I assembly	9	1.63339	0.000330806	NDUFA9, NDUFB9, NDUFA8, NDUFS7, DMAC1, ACAD9, NDUFS3, NDUFS2, BCS1L	513	67	19734	5.16732	0.491831	0.112805	0.112695
GOTERM_BP_DIRECT	GO:0006096~glycolytic process	7	1.27042	0.00160833	PGAM2, ALDOC, BPGM, ALDOA, ENO3, PGM1, HK1	513	49	19734	5.49541	0.962868	0.349316	0.348974
GOTERM_BP_DIRECT	GO:0042776~proton motive force-driven mitochondrial ATP synthesis	8	1.45191	0.00172245	NDUFA9, NDUFB9, NDUFA8, NDUFS7, NDUFS3, NDUFS2, ATP5F1C, ATP5F1D	513	67	19734	4.59317	0.970612	0.349316	0.348974
GOTERM_BP_DIRECT	GO:0006364~rRNA processing	11	1.99637	0.00176473	FBL, RPS16, UTP11, DDX47, DDX1, NOP2, RRP1, PPAN, RPL26, RRP8, IPO4	513	127	19734	3.33186	0.973051	0.349316	0.348974
GOTERM_BP_DIRECT	GO:0006000~fructose metabolic process	4	0.725953	0.00181844	ALDOC, ALDOA, FBP2, KHK	513	10	19734	15.3871	0.975861	0.349316	0.348974
GOTERM_BP_DIRECT	GO:0009060~aerobic respiration	8	1.45191	0.00187804	NDUFA9, NDUFB9, NDUFA8, NDUFS7, MDH2, NDUFS3, NDUFS2, ATP5F1D	513	68	19734	4.52563	0.978637	0.349316	0.348974
GOTERM_BP_DIRECT	GO:0002181~cytoplasmic translation	9	1.63339	0.00373485	MRPL2, RPS16, RPS18, DRG1, RPLP2, RPL38, RPS3A, RPL26, RPL8	513	97	19734	3.56918	0.999527	0.621768	0.621161
GOTERM_BP_DIRECT	GO:0009117~nucleotide metabolic process	4	0.725953	0.00408974	NT5C3B, NUDT5, DNPH1, ADA	513	13	19734	11.8363	0.999772	0.621768	0.621161
GOTERM_BP_DIRECT	GO:0007017~microtubule-based process	5	0.907441	0.00425453	TUBA1B, VBP1, SRRD, DCTN3, DYNLL2	513	26	19734	7.39766	0.999837	0.621768	0.621161
GOTERM_BP_DIRECT	GO:0006457~protein folding	12	2.17786	0.00471149	CCT3, HSPA8, BAG5, LMAN2L, VBP1, RUVBL2, TCP1, TTC1, ARL2, FKBP4, HSPBP1, ZPR1	513	169	19734	2.73144	0.999936	0.642648	0.64202
GOTERM_BP_DIRECT	GO:0006897~endocytosis	12	2.17786	0.00560461	EHD1, CYTH2, NECAP2, PSTPIP1, BIN3, HIP1R, TSC2, SH3BP4, CSNK1D, HRAS, MYO1F, NME1	513	173	19734	2.66829	0.99999	0.71669	0.715989
GOTERM_BP_DIRECT	GO:0006120~mitochondrial electron transport, NADH to ubiquinone	6	1.08893	0.00658141	NDUFA9, NDUFB9, NDUFA8, NDUFS7, NDUFS3, NDUFS2	513	46	19734	5.01754	0.999999	0.792092	0.791318
GOTERM_BP_DIRECT	GO:0002753~cytoplasmic pattern recognition receptor signaling pathway	4	0.725953	0.0105991	TRAF3IP3, IRF3, DHX58, IRF7	513	18	19734	8.54841	1	1	0.999511
GOTERM_BP_DIRECT	GO:0006744~ubiquinone biosynthetic process	4	0.725953	0.0123477	COQ4, GGPS1, FDXR, COQ5	513	19	19734	8.09849	1	1	0.999511
GOTERM_BP_DIRECT	GO:1901525~negative regulation of mitophagy	3	0.544465	0.0129397	PINK1, TSC2, RNF41	513	7	19734	16.4862	1	1	0.999511
GOTERM_BP_DIRECT	GO:0030262~apoptotic nuclear changes	3	0.544465	0.0129397	SHARPIN, CDK5RAP3, DEDD2	513	7	19734	16.4862	1	1	0.999511
GOTERM_BP_DIRECT	GO:0006413~translational initiation	6	1.08893	0.013825	EIF2B4, EIF6, EIF3G, RPS3A, EIF4E2, EIF3D	513	55	19734	4.19649	1	1	0.999511
GOTERM_BP_DIRECT	GO:0034260~negative regulation of GTPase activity	4	0.725953	0.0142516	ARL2, SH3BP4, GMIP, HRAS	513	20	19734	7.69357	1	1	0.999511
GOTERM_BP_DIRECT	GO:0030388~fructose 1,6-bisphosphate metabolic process	3	0.544465	0.0169589	ALDOC, ALDOA, FBP2	513	8	19734	14.4254	1	1	0.999511
GOTERM_BP_DIRECT	GO:0032508~DNA duplex unwinding	6	1.08893	0.0182999	RFC5, RFC3, DDX1, RUVBL2, RUVBL1, CHTF18	513	59	19734	3.91198	1	1	0.999511
GOTERM_BP_DIRECT	GO:1900264~positive regulation of DNA-directed DNA polymerase activity	3	0.544465	0.0214335	RFC5, RFC3, CHTF18	513	9	19734	12.8226	1	1	0.999511
GOTERM_BP_DIRECT	GO:0006606~protein import into nucleus	8	1.45191	0.0214649	HSPA8, CRY2, LMNA, TSC2, RANGRF, ING1, SNUPN, IPO4	513	107	19734	2.8761	1	1	0.999511
GOTERM_BP_DIRECT	GO:0006281~DNA repair	14	2.54083	0.0229038	RFC5, TOP3B, RFC3, PNKP, KIF22, MLH1, DDB2, INSL6, RAD51, RUVBL2, HSF1, RUVBL1, DMAP1, HDGFL2	513	267	19734	2.01704	1	1	0.999511
GOTERM_BP_DIRECT	GO:0006397~mRNA processing	13	2.35935	0.0242019	HSPA8, SF3A2, CPSF1, DDX47, DDX1, PRKRIP1, SRRT, THOC5, LSM3, HSF1, ZMAT5, RPUSD3, ZPR1	513	241	19734	2.07503	1	1	0.999511
GOTERM_BP_DIRECT	GO:0015031~protein transport	19	3.44828	0.0242992	PCID2, LMAN2L, MVP, COG4, STX18, BBIP1, ARFGAP1, YIF1B, RCN3, NECAP2, RILPL1, MYO5B, VPS52, CHMP2A, MVB12A, CORO7, KDELR3, CCDC22, TOMM5	513	415	19734	1.76118	1	1	0.999511
GOTERM_BP_DIRECT	GO:0002467~germinal center formation	3	0.544465	0.0263372	ADA, UNC13D, NFKB2	513	10	19734	11.5404	1	1	0.999511
GOTERM_BP_DIRECT	GO:1902600~proton transmembrane transport	9	1.63339	0.0286797	SLC9A2, SLC46A1, SLC17A7, CYC1, ATP6V1E1, ATP5F1C, COX5A, ATP5F1D, ATP6V0C	513	139	19734	2.49072	1	1	0.999511
GOTERM_BP_DIRECT	GO:0061077~chaperone-mediated protein folding	5	0.907441	0.0288721	CCT3, VBP1, DNAJA4, TCP1, FKBP4	513	45	19734	4.2742	1	1	0.999511
GOTERM_BP_DIRECT	GO:0043161~proteasome-mediated ubiquitin-dependent protein catabolic process	13	2.35935	0.0299917	ADRM1, PSMB10, ANKRD9, PSMD8, SPSB2, PSMA6, PSMB7, PSMA3, SHARPIN, PSMB5, PSMC1, ZSWIM8, DCAF11	513	249	19734	2.00836	1	1	0.999511
GOTERM_BP_DIRECT	GO:0000338~protein deneddylation	3	0.544465	0.0316449	COPS4, COPS6, GPS1	513	11	19734	10.4912	1	1	0.999511
GOTERM_BP_DIRECT	GO:0045050~protein insertion into ER membrane by stop-transfer membrane-anchor sequence	3	0.544465	0.0316449	EMC4, EMC8, EMC9	513	11	19734	10.4912	1	1	0.999511
GOTERM_BP_DIRECT	GO:0071480~cellular response to gamma radiation	4	0.725953	0.0320101	HSF1, RPL26, HRAS, GTF2H5	513	27	19734	5.69894	1	1	0.999511
GOTERM_BP_DIRECT	GO:0045995~regulation of embryonic development	5	0.907441	0.0332074	RACGAP1, RUVBL2, LAMA3, RUVBL1, WDR5	513	47	19734	4.09232	1	1	0.999511
GOTERM_BP_DIRECT	GO:0051056~regulation of small GTPase mediated signal transduction	8	1.45191	0.034195	ARHGAP22, RACGAP1, TSC2, ARHGAP27, GMIP, RHOD, DEF6, FGD2	513	118	19734	2.60799	1	1	0.999511
GOTERM_BP_DIRECT	GO:0042981~regulation of apoptotic process	12	2.17786	0.0348599	FANK1, PINK1, HAX1, BRMS1, IRF3, RUVBL2, RUVBL1, HS1BP3, DMAP1, LCMT1, NME1, DEDD2	513	226	19734	2.04254	1	1	0.999511
GOTERM_BP_DIRECT	GO:0006506~GPI anchor biosynthetic process	4	0.725953	0.03518	PIGC, DPM2, PIGO, PIGP	513	28	19734	5.49541	1	1	0.999511
GOTERM_BP_DIRECT	GO:0006310~DNA recombination	6	1.08893	0.0351997	TOP3B, RAD51, ENDOG, RUVBL2, RUVBL1, HDGFL2	513	70	19734	3.29724	1	1	0.999511
GOTERM_BP_DIRECT	GO:0006110~regulation of glycolytic process	3	0.544465	0.0373325	EIF6, PRKAG1, ARL2	513	12	19734	9.61696	1	1	0.999511
GOTERM_BP_DIRECT	GO:0006620~post-translational protein targeting to endoplasmic reticulum membrane	3	0.544465	0.0433766	UBL4A, SGTA, GET3	513	13	19734	8.87719	1	1	0.999511
GOTERM_BP_DIRECT	GO:0000470~maturation of LSU-rRNA	3	0.544465	0.0433766	EIF6, NOP2, NHP2	513	13	19734	8.87719	1	1	0.999511
GOTERM_BP_DIRECT	GO:0042274~ribosomal small subunit biogenesis	6	1.08893	0.0474735	FBL, TBL3, RPS16, UTP11, RPS3A, IPO4	513	76	19734	3.03693	1	1	0.999511
GOTERM_BP_DIRECT	GO:0005977~glycogen metabolic process	4	0.725953	0.0493993	PHKG2, SLC37A4, PHKA2, GNMT	513	32	19734	4.80848	1	1	0.999511
GOTERM_BP_DIRECT	GO:0007015~actin filament organization	9	1.63339	0.0509139	MAD2L2, BIN3, MYO5B, HIP1R, CORO7, ALDOA, KPTN, RHOD, MYO1F	513	156	19734	2.2193	1	1	0.999511
GOTERM_BP_DIRECT	GO:0051958~methotrexate transport	2	0.362976	0.0512183	SLC46A1, SLC19A1	513	2	19734	38.4678	1	1	0.999511
GOTERM_BP_DIRECT	GO:1990683~DNA double-strand break attachment to nuclear envelope	2	0.362976	0.0512183	LMNA, IFFO1	513	2	19734	38.4678	1	1	0.999511
GOTERM_BP_DIRECT	GO:0006664~glycolipid metabolic process	2	0.362976	0.0512183	FUT2, ST6GALNAC4	513	2	19734	38.4678	1	1	0.999511
GOTERM_BP_DIRECT	GO:0051309~female meiosis chromosome separation	2	0.362976	0.0512183	NCAPH2, NCAPH	513	2	19734	38.4678	1	1	0.999511
GOTERM_BP_DIRECT	GO:0061462~protein localization to lysosome	3	0.544465	0.0564465	SH3BP4, LAMTOR4, KPTN	513	15	19734	7.69357	1	1	0.999511
GOTERM_BP_DIRECT	GO:2000434~regulation of protein neddylation	3	0.544465	0.0564465	COPS4, COPS6, GPS1	513	15	19734	7.69357	1	1	0.999511
GOTERM_BP_DIRECT	GO:0055085~transmembrane transport	12	2.17786	0.0575427	NDUFA9, DISP2, NDUFB9, NDUFA8, SLC46A1, SLC22A15, GJA4, NDUFS3, NDUFS2, SLC49A3, SLC16A13, MFSD2A	513	246	19734	1.87648	1	1	0.999511
GOTERM_BP_DIRECT	GO:0007005~mitochondrion organization	7	1.27042	0.0578711	RAB32, FIS1, PINK1, SHARPIN, TMEM11, SIRT5, BCS1L	513	106	19734	2.54033	1	1	0.999511
GOTERM_BP_DIRECT	GO:0046655~folic acid metabolic process	3	0.544465	0.0634306	SLC46A1, MTHFS, SLC19A1	513	16	19734	7.21272	1	1	0.999511
GOTERM_BP_DIRECT	GO:0006754~ATP biosynthetic process	3	0.544465	0.0634306	NUDT2, ALDOA, ATP5F1C	513	16	19734	7.21272	1	1	0.999511
GOTERM_BP_DIRECT	GO:0006303~double-strand break repair via nonhomologous end joining	4	0.725953	0.0659815	PNKP, MLH1, NHEJ1, IFFO1	513	36	19734	4.2742	1	1	0.999511
GOTERM_BP_DIRECT	GO:0006886~intracellular protein transport	13	2.35935	0.0670629	VPS29, STX8, STX18, COPZ2, IPO4, RAB32, EHD1, SNX17, SCG5, APBA1, SNX8, AP1M2, WLS	513	283	19734	1.76707	1	1	0.999511
GOTERM_BP_DIRECT	GO:0032481~positive regulation of type I interferon production	4	0.725953	0.070477	TRAF3IP3, IRF3, DHX58, IRF7	513	37	19734	4.15869	1	1	0.999511
GOTERM_BP_DIRECT	GO:2000573~positive regulation of DNA biosynthetic process	3	0.544465	0.0706875	PDGFB, PRKD2, GFER	513	17	19734	6.78844	1	1	0.999511
GOTERM_BP_DIRECT	GO:2001034~positive regulation of double-strand break repair via nonhomologous end joining	3	0.544465	0.0706875	MAD2L2, INSL6, PNKP	513	17	19734	6.78844	1	1	0.999511
GOTERM_BP_DIRECT	GO:0007339~binding of sperm to zona pellucida	4	0.725953	0.0751065	CCT3, TCP1, ALDOA, SPA17	513	38	19734	4.04925	1	1	0.999511
GOTERM_BP_DIRECT	GO:0007060~male meiosis chromosome segregation	2	0.362976	0.075837	MLH1, MEIKIN	513	3	19734	25.6452	1	1	0.999511
GOTERM_BP_DIRECT	GO:0061738~late endosomal microautophagy	2	0.362976	0.075837	HSPA8, VPS4A	513	3	19734	25.6452	1	1	0.999511
GOTERM_BP_DIRECT	GO:0031120~snRNA pseudouridine synthesis	2	0.362976	0.075837	NHP2, NOP10	513	3	19734	25.6452	1	1	0.999511
GOTERM_BP_DIRECT	GO:1904447~folate import across plasma membrane	2	0.362976	0.075837	SLC46A1, SLC19A1	513	3	19734	25.6452	1	1	0.999511
GOTERM_BP_DIRECT	GO:0031118~rRNA pseudouridine synthesis	2	0.362976	0.075837	NHP2, NOP10	513	3	19734	25.6452	1	1	0.999511
GOTERM_BP_DIRECT	GO:0098838~folate transmembrane transport	2	0.362976	0.075837	SLC46A1, SLC19A1	513	3	19734	25.6452	1	1	0.999511
GOTERM_BP_DIRECT	GO:0000027~ribosomal large subunit assembly	3	0.544465	0.0781986	BOP1, NOP2, PPAN	513	18	19734	6.41131	1	1	0.999511
GOTERM_BP_DIRECT	GO:0031647~regulation of protein stability	6	1.08893	0.0817414	UBL4A, HSPA8, DPM2, DAD1, LMNA, APTX	513	89	19734	2.59334	1	1	0.999511
GOTERM_BP_DIRECT	GO:0030100~regulation of endocytosis	4	0.725953	0.0847551	SNX17, HIP1R, TSC2, ARFGAP1	513	40	19734	3.84678	1	1	0.999511
GOTERM_BP_DIRECT	GO:0042692~muscle cell differentiation	3	0.544465	0.0859457	ZNHIT1, SMARCD3, HDGFL2	513	19	19734	6.07387	1	1	0.999511
GOTERM_BP_DIRECT	GO:0061621~canonical glycolysis	3	0.544465	0.0939117	PGAM2, ENO3, HK1	513	20	19734	5.77018	1	1	0.999511
GOTERM_BP_DIRECT	GO:0051726~regulation of cell cycle	11	1.99637	0.0954568	HSPA8, BOP1, RUVBL2, RUVBL1, CDK20, WDR5, TSC2, DMAP1, HRAS, CDK16, PPM1G	513	239	19734	1.77049	1	1	0.999511
GOTERM_BP_DIRECT	GO:0005975~carbohydrate metabolic process	8	1.45191	0.0987315	KLB, IDH3G, AMDHD2, BPGM, FUT2, PHKA2, YDJC, PGM1	513	151	19734	2.03803	1	1	0.999511
GOTERM_BP_DIRECT	GO:0039530~MDA-5 signaling pathway	2	0.362976	0.0998181	IRF3, IRF7	513	4	19734	19.2339	1	1	0.999511
GOTERM_BP_DIRECT	GO:0021678~third ventricle development	2	0.362976	0.0998181	C12ORF57, DPCD	513	4	19734	19.2339	1	1	0.999511
GOTERM_BP_DIRECT	GO:0055086~nucleobase-containing small molecule metabolic process	2	0.362976	0.0998181	NUDT18, NUDT5	513	4	19734	19.2339	1	1	0.999511
GOTERM_BP_DIRECT	GO:0019673~GDP-mannose metabolic process	2	0.362976	0.0998181	GUK1, GFUS	513	4	19734	19.2339	1	1	0.999511
GOTERM_BP_DIRECT	GO:0001522~pseudouridine synthesis	2	0.362976	0.0998181	RPUSD3, NOP10	513	4	19734	19.2339	1	1	0.999511
GOTERM_BP_DIRECT	GO:0016321~female meiosis chromosome segregation	2	0.362976	0.0998181	MLH1, MEIKIN	513	4	19734	19.2339	1	1	0.999511
GOTERM_BP_DIRECT	GO:0008643~carbohydrate transport	2	0.362976	0.0998181	MFSD12, MFSD2A	513	4	19734	19.2339	1	1	0.999511
GOTERM_BP_DIRECT	GO:0051103~DNA ligation involved in DNA repair	2	0.362976	0.0998181	PNKP, NHEJ1	513	4	19734	19.2339	1	1	0.999511
