# Supplementary material for: Decoding the Molecular Landscape of Prepubertal Oocyte Maturation: GTPBP4 as a Key Driver of In Vitro Developmental Competence
Source: Cell Prolif. 2025 Feb 28;58(11):e70017. doi: 10.1111/cpr.70017 (PMC12584866; doi:10.1111/cpr.70017)
Supplement: Supplementary file 13 — Data S3. [file CPR-58-e70017-s003.xlsx]

## Sheet: Classes of genes
gene	Adult in vitro GV vs. MII_Transcriptome	Adult in vitro GV vs. MII_Translatome	Catagories
A1CF	Down	NS	H
AAAS	Down	Down	I
AACS	NS	NS	E
AADACL3	Down	Down	I
AAK1	Up	NS	B
AAMDC	Down	Down	I
AAMP	NS	NS	E
AAR2	NS	NS	E
AARS1	NS	Down	F
AARSD1	NS	NS	E
AASDH	NS	NS	E
AASDHPPT	Down	NS	H
AATF	Down	Down	I
ABCA10	NS	Up	D
ABCA12	NS	NS	E
ABCA13	NS	NS	E
ABCA4	NS	NS	E
ABCA5	NS	NS	E
ABCB10	NS	NS	E
ABCB11	NS	NS	E
ABCB4	NS	NS	E
ABCB7	NS	NS	E
ABCB9	NS	NS	E
ABCC1	NS	NS	E
ABCC10	NS	NS	E
ABCC2	NS	NS	E
ABCC3	NS	NS	E
ABCC5	NS	NS	E
ABCC8	NS	NS	E
ABCD3	NS	NS	E
ABCE1	Up	NS	B
ABCF1	NS	NS	E
ABCF2	NS	NS	E
ABCF3	Down	Down	I
ABCG8	Down	Down	I
ABHD1	Down	NS	H
ABHD10	NS	Up	D
ABHD11	NS	NS	E
ABHD12	Down	Down	I
ABHD12B	NS	NS	E
ABHD13	NS	NS	E
ABHD14A	NS	NS	E
ABHD15	Down	NS	H
ABHD16A	NS	NS	E
ABHD17A	Down	Down	I
ABHD17B	NS	NS	E
ABHD17C	NS	NS	E
ABHD2	Down	NS	H
ABHD3	Up	Up	A
ABHD4	NS	NS	E
ABHD5	Down	NS	H
ABHD6	Down	NS	H
ABHD8	Down	NS	H
ABI1	NS	NS	E
ABI2	Down	NS	H
ABL1	NS	NS	E
ABL2	NS	NS	E
ABLIM1	NS	NS	E
ABLIM2	Down	NS	H
ABLIM3	Down	NS	H
ABR	Down	NS	H
ABRA	Down	Down	I
ABRACL	Down	NS	H
ABRAXAS1	NS	NS	E
ABRAXAS2	NS	NS	E
ABT1	Down	Down	I
ABTB2	NS	NS	E
ABTB3	Down	NS	H
ACAA1	Down	Down	I
ACAA2	Down	Down	I
ACACA	NS	NS	E
ACACB	NS	NS	E
ACAD11	Up	NS	B
ACAD8	NS	Down	F
ACAD9	Down	NS	H
ACADSB	NS	NS	E
ACADVL	NS	Down	F
ACAP2	Up	NS	B
ACAP3	Down	NS	H
ACAT1	Down	Down	I
ACAT2	Down	Down	I
ACBD3	NS	NS	E
ACBD5	NS	NS	E
ACBD7	Down	NS	H
ACCSL	Up	Up	A
ACD	NS	NS	E
ACER3	NS	NS	E
ACIN1	Up	NS	B
ACLY	Up	NS	B
ACO1	Down	Down	I
ACO2	Down	Down	I
ACOT12	NS	NS	E
ACOT7	Down	NS	H
ACOT8	NS	NS	E
ACOT9	Down	NS	H
ACOX1	NS	NS	E
ACOX3	NS	NS	E
ACP2	NS	NS	E
ACP4	Down	NS	H
ACP6	NS	NS	E
ACRV1	NS	NS	E
ACSBG1	NS	NS	E
ACSL1	NS	NS	E
ACSL3	Up	NS	B
ACSL4	NS	Up	D
ACSL5	Down	NS	H
ACSL6	NS	Down	F
ACSM3	Up	NS	B
ACSM4	NS	NS	E
ACSS2	NS	NS	E
ACSS3	NS	NS	E
ACTA2	NS	NS	E
ACTB	NS	NS	E
ACTG1	NS	NS	E
ACTL6A	NS	NS	E
ACTL7B	Down	Down	I
ACTL8	NS	NS	E
ACTMAP	NS	NS	E
ACTN1	NS	NS	E
ACTN2	NS	NS	E
ACTN4	NS	NS	E
ACTR10	NS	NS	E
ACTR1A	Down	NS	H
ACTR2	Up	NS	B
ACTR6	NS	NS	E
ACTR8	NS	NS	E
ACTRT3	Down	NS	H
ACVR1	NS	Up	D
ACVR1B	Up	NS	B
ACVR1C	NS	NS	E
ACVR2A	NS	NS	E
ACVRL1	NS	NS	E
ACY1	Down	Down	I
ADA	Down	NS	H
ADAD1	NS	NS	E
ADAL	NS	NS	E
ADAM10	Up	NS	B
ADAM12	NS	NS	E
ADAM17	Up	NS	B
ADAM19	NS	NS	E
ADAM23	NS	NS	E
ADAM9	NS	Up	D
ADAMTS12	NS	Down	F
ADAMTS17	NS	NS	E
ADAMTS18	Down	NS	H
ADAMTS19	NS	NS	E
ADAMTS2	NS	NS	E
ADAMTS4	NS	NS	E
ADAMTS6	NS	NS	E
ADAMTS7	NS	NS	E
ADAMTS9	Down	NS	H
ADAMTSL1	Down	NS	H
ADAR	Up	NS	B
ADARB1	NS	NS	E
ADAT1	NS	NS	E
ADAT2	Down	NS	H
ADCK1	Down	Down	I
ADCK2	NS	NS	E
ADCK5	NS	Down	F
ADCY10	NS	NS	E
ADCY2	NS	NS	E
ADCY3	NS	NS	E
ADCY9	NS	NS	E
ADCYAP1	NS	Up	D
ADD1	NS	NS	E
ADD3	Up	Up	A
ADGRA3	NS	NS	E
ADGRB3	NS	NS	E
ADGRD1	Down	NS	H
ADGRG1	NS	Down	F
ADGRG2	Down	NS	H
ADGRG7	NS	NS	E
ADGRL2	NS	NS	E
ADGRV1	NS	NS	E
ADH5	Down	Down	I
ADHFE1	NS	NS	E
ADI1	Down	Down	I
ADIPOR1	NS	NS	E
ADIPOR2	Up	NS	B
ADIRF	Down	Down	I
ADISSP	NS	NS	E
ADK	NS	NS	E
ADM	Down	Down	I
ADNP	NS	NS	E
ADNP2	NS	NS	E
ADORA2B	NS	NS	E
ADPGK	NS	NS	E
ADPRM	NS	NS	E
ADRA1D	Down	NS	H
ADRM1	Down	Down	I
ADSL	Down	NS	H
AEBP2	NS	NS	E
AFAP1	NS	NS	E
AFAP1L1	NS	NS	E
AFAP1L2	NS	NS	E
AFDN	NS	NS	E
AFF1	NS	NS	E
AFF3	Down	NS	H
AFF4	NS	NS	E
AFG1L	NS	NS	E
AFG2A	NS	NS	E
AFG2B	NS	NS	E
AFG3L2	NS	NS	E
AFP	Down	NS	H
AFTPH	NS	NS	E
AGA	Down	Down	I
AGAP1	NS	NS	E
AGAP2	NS	NS	E
AGBL1	NS	NS	E
AGBL2	Up	Up	A
AGBL5	NS	Down	F
AGFG1	Down	NS	H
AGFG2	NS	NS	E
AGGF1	NS	NS	E
AGK	NS	NS	E
AGL	NS	NS	E
AGMAT	Down	NS	H
AGMO	NS	NS	E
AGO2	NS	NS	E
AGO3	NS	NS	E
AGO4	NS	NS	E
AGPAT3	NS	NS	E
AGPAT5	NS	NS	E
AGPS	NS	NS	E
AGR2	Down	NS	H
AGR3	NS	NS	E
AGRP	Down	NS	H
AGT	NS	Down	F
AGTPBP1	NS	NS	E
AGTRAP	Down	NS	H
AHCTF1	NS	NS	E
AHCY	Down	NS	H
AHCYL1	NS	NS	E
AHCYL2	NS	NS	E
AHI1	NS	NS	E
AHR	NS	NS	E
AHSA1	Up	Up	A
AHSG	NS	NS	E
AICDA	NS	NS	E
AIDA	NS	NS	E
AIFM1	NS	NS	E
AIG1	NS	NS	E
AIMP2	Down	Down	I
AIRIM	NS	NS	E
AJUBA	NS	NS	E
AK2	NS	NS	E
AK3	NS	NS	E
AK6	NS	NS	E
AK7	NS	NS	E
AK8	Down	NS	H
AKAP1	NS	NS	E
AKAP10	NS	NS	E
AKAP11	Up	NS	B
AKAP12	NS	NS	E
AKAP13	NS	NS	E
AKAP6	NS	NS	E
AKAP7	NS	NS	E
AKAP8	NS	NS	E
AKAP8L	NS	NS	E
AKAP9	NS	Up	D
AKIP1	NS	Up	D
AKIRIN1	NS	NS	E
AKIRIN2	NS	NS	E
AKR1A1	Down	Down	I
AKR1B1	NS	NS	E
AKT1S1	NS	NS	E
AKT2	NS	NS	E
AKT3	NS	Up	D
AKTIP	NS	NS	E
ALAD	Down	Down	I
ALAS2	NS	NS	E
ALB	NS	NS	E
ALDH18A1	NS	NS	E
ALDH1A1	Down	NS	H
ALDH1A2	NS	NS	E
ALDH1A3	NS	NS	E
ALDH2	NS	NS	E
ALDH5A1	Down	NS	H
ALDH7A1	NS	NS	E
ALDH8A1	NS	NS	E
ALDOA	Down	Down	I
ALDOB	Down	NS	H
ALDOC	Down	Down	I
ALG11	Down	Down	I
ALG13	NS	NS	E
ALG14	NS	NS	E
ALG2	NS	NS	E
ALG3	Down	NS	H
ALG5	NS	NS	E
ALG6	NS	Up	D
ALG8	Down	Down	I
ALG9	NS	NS	E
ALK	NS	NS	E
ALKBH1	NS	Up	D
ALKBH2	Down	Down	I
ALKBH3	Down	Down	I
ALKBH5	NS	Down	F
ALKBH6	Down	NS	H
ALKBH7	NS	NS	E
ALKBH8	Up	NS	B
ALMS1	Up	Up	A
ALOX12	Down	NS	H
ALOX12B	NS	NS	E
ALOX5AP	Down	NS	H
ALPK1	NS	NS	E
ALPK2	NS	NS	E
ALS2	NS	NS	E
ALS2CL	Down	Down	I
ALX1	Down	NS	H
ALYREF	Down	Down	I
AMACR	NS	NS	E
AMBP	NS	NS	E
AMBRA1	NS	NS	E
AMDHD1	NS	NS	E
AMDHD2	Down	Down	I
AMIGO1	NS	NS	E
AMMECR1L	NS	NS	E
AMN1	Down	NS	H
AMOT	NS	NS	E
AMOTL1	NS	NS	E
AMPD2	NS	NS	E
AMPD3	NS	NS	E
AMPH	NS	Down	F
AMT	Down	Down	I
AMZ2	NS	NS	E
ANAPC1	NS	NS	E
ANAPC11	Up	Up	A
ANAPC13	NS	NS	E
ANAPC15	NS	NS	E
ANAPC16	NS	NS	E
ANAPC2	NS	Down	F
ANAPC4	NS	NS	E
ANAPC5	NS	NS	E
ANAPC7	NS	Down	F
ANGEL2	NS	Up	D
ANGPTL6	Down	NS	H
ANK2	NS	NS	E
ANK3	NS	NS	E
ANKFY1	NS	NS	E
ANKH	NS	NS	E
ANKHD1	NS	NS	E
ANKIB1	NS	NS	E
ANKLE2	NS	Down	F
ANKMY1	Down	NS	H
ANKMY2	NS	NS	E
ANKRA2	NS	Up	D
ANKRD10	Down	Down	I
ANKRD13A	NS	NS	E
ANKRD13B	NS	NS	E
ANKRD13C	NS	NS	E
ANKRD16	Down	NS	H
ANKRD17	Up	NS	B
ANKRD2	NS	Down	F
ANKRD27	NS	NS	E
ANKRD28	NS	NS	E
ANKRD35	Down	NS	H
ANKRD37	Down	NS	H
ANKRD39	Down	Down	I
ANKRD40	NS	NS	E
ANKRD40CL	NS	NS	E
ANKRD42	NS	NS	E
ANKRD44	NS	NS	E
ANKRD45	Down	NS	H
ANKRD46	Up	NS	B
ANKRD49	NS	NS	E
ANKRD52	NS	NS	E
ANKRD6	Down	NS	H
ANKRD9	Down	Down	I
ANKS1A	NS	Down	F
ANKS4B	NS	NS	E
ANKS6	NS	NS	E
ANKZF1	NS	NS	E
ANLN	NS	NS	E
ANO10	Down	NS	H
ANO2	NS	NS	E
ANO3	NS	NS	E
ANO4	NS	NS	E
ANO5	NS	NS	E
ANO6	NS	NS	E
ANP32E	Up	Up	A
ANPEP	NS	NS	E
ANTKMT	Down	NS	H
ANTXR2	NS	NS	E
ANXA11	Down	Down	I
ANXA3	NS	NS	E
ANXA4	NS	Down	F
ANXA5	Down	Down	I
AOAH	NS	NS	E
AOPEP	NS	Up	D
AOX1	NS	NS	E
AP1AR	NS	NS	E
AP1B1	NS	NS	E
AP1G1	NS	NS	E
AP1M1	Down	Down	I
AP1M2	Down	NS	H
AP1S1	NS	NS	E
AP1S2	NS	NS	E
AP1S3	NS	NS	E
AP2A1	NS	NS	E
AP2A2	NS	Down	F
AP2M1	NS	NS	E
AP2S1	Down	Down	I
AP3B1	NS	NS	E
AP3B2	NS	NS	E
AP3D1	NS	NS	E
AP3M1	NS	NS	E
AP3M2	NS	NS	E
AP3S1	NS	Up	D
AP3S2	NS	Down	F
AP4B1	NS	NS	E
AP4E1	NS	NS	E
AP4S1	NS	NS	E
AP5M1	NS	NS	E
AP5S1	Down	Down	I
AP5Z1	NS	NS	E
APAF1	NS	NS	E
APBA1	Down	Down	I
APBA3	NS	NS	E
APBB1IP	NS	NS	E
APBB2	NS	NS	E
APC	NS	NS	E
APC2	Down	NS	H
APCDD1	NS	NS	E
APEH	NS	NS	E
APEX2	NS	NS	E
APH1A	NS	NS	E
APH1B	Down	NS	H
API5	NS	NS	E
APIP	NS	NS	E
APLF	NS	NS	E
APLP1	NS	NS	E
APLP2	NS	NS	E
APMAP	NS	NS	E
APOA2	NS	NS	E
APOB	NS	NS	E
APOD	NS	Down	F
APOF	NS	NS	E
APOM	NS	NS	E
APOO	Down	NS	H
APP	Down	NS	H
APPBP2	Down	Down	I
APPL1	NS	NS	E
APPL2	NS	NS	E
APRT	Down	Down	I
APTX	Down	Down	I
AQR	NS	NS	E
ARAF	Down	NS	H
ARAP1	Down	NS	H
ARAP2	Up	NS	B
ARAP3	Down	Down	I
ARCN1	NS	NS	E
AREL1	NS	NS	E
ARF1	NS	NS	E
ARF3	Down	NS	H
ARF5	NS	NS	E
ARFGAP1	Down	Down	I
ARFGAP2	Up	NS	B
ARFGAP3	NS	NS	E
ARFGEF1	NS	NS	E
ARFGEF2	NS	Up	D
ARFGEF3	Down	Down	I
ARFIP1	NS	Up	D
ARFIP2	Down	NS	H
ARFRP1	Down	Down	I
ARG2	Down	Down	I
ARGLU1	Up	NS	B
ARHGAP1	NS	NS	E
ARHGAP10	NS	NS	E
ARHGAP12	Up	NS	B
ARHGAP17	NS	NS	E
ARHGAP18	Up	NS	B
ARHGAP19	Up	Up	A
ARHGAP20	NS	NS	E
ARHGAP21	Down	NS	H
ARHGAP22	Down	Down	I
ARHGAP24	NS	NS	E
ARHGAP25	NS	NS	E
ARHGAP27	Down	Down	I
ARHGAP28	NS	NS	E
ARHGAP29	NS	Up	D
ARHGAP31	NS	NS	E
ARHGAP32	Up	NS	B
ARHGAP35	NS	NS	E
ARHGAP42	NS	NS	E
ARHGAP44	NS	NS	E
ARHGAP5	Up	Up	A
ARHGAP6	NS	NS	E
ARHGAP8	NS	NS	E
ARHGDIA	NS	NS	E
ARHGEF12	NS	NS	E
ARHGEF16	NS	NS	E
ARHGEF18	NS	NS	E
ARHGEF26	NS	NS	E
ARHGEF28	NS	NS	E
ARHGEF37	NS	NS	E
ARHGEF39	Up	Up	A
ARHGEF40	NS	NS	E
ARHGEF6	NS	NS	E
ARHGEF9	NS	NS	E
ARID1A	NS	NS	E
ARID1B	NS	NS	E
ARID2	Up	Up	A
ARID3B	Down	NS	H
ARID4A	Up	Up	A
ARID4B	Up	Up	A
ARID5B	NS	NS	E
ARIH1	NS	NS	E
ARIH2	NS	NS	E
ARK2N	NS	NS	E
ARL1	NS	NS	E
ARL10	NS	NS	E
ARL13B	Up	Up	A
ARL14EP	NS	Up	D
ARL2	Down	NS	H
ARL3	NS	NS	E
ARL4A	NS	NS	E
ARL4D	NS	NS	E
ARL5A	NS	Up	D
ARL5B	NS	NS	E
ARL6	NS	NS	E
ARL6IP4	NS	Down	F
ARL6IP5	Down	NS	H
ARL6IP6	NS	NS	E
ARL8A	NS	NS	E
ARL8B	NS	NS	E
ARMC10	Down	NS	H
ARMC12	Down	NS	H
ARMC2	Down	Down	I
ARMC8	NS	NS	E
ARMC9	NS	NS	E
ARMCX5	NS	NS	E
ARMH1	Down	NS	H
ARMH3	NS	Down	F
ARMH4	NS	NS	E
ARMT1	NS	NS	E
ARPC1B	Down	Down	I
ARPC4	Down	Down	I
ARPC5L	Down	Down	I
ARPIN	NS	NS	E
ARPP21	NS	NS	E
ARRB2	NS	NS	E
ARRDC1	NS	NS	E
ARRDC2	NS	NS	E
ARRDC3	NS	Down	F
ARRDC4	NS	NS	E
ARSA	NS	NS	E
ARSB	NS	NS	E
ARSJ	NS	NS	E
ARSK	NS	NS	E
ART3	NS	NS	E
ARV1	NS	Up	D
AS3MT	Down	NS	H
ASAH1	NS	NS	E
ASAP1	NS	NS	E
ASAP2	NS	NS	E
ASAP3	NS	NS	E
ASB11	NS	NS	E
ASB16	NS	NS	E
ASB3	NS	NS	E
ASB4	NS	NS	E
ASB8	Up	NS	B
ASCC1	NS	NS	E
ASCC2	Down	Down	I
ASCC3	NS	NS	E
ASDURF	Up	NS	B
ASF1A	Down	NS	H
ASGR1	Down	Down	I
ASGR2	Down	NS	H
ASH1L	NS	NS	E
ASH2L	NS	Down	F
ASL	Down	Down	I
ASMT	Down	NS	H
ASPH	Up	NS	B
ASPHD2	Down	Down	I
ASPM	NS	NS	E
ASPSCR1	Down	Down	I
ASRGL1	Down	NS	H
ASS1	NS	NS	E
ASTE1	NS	NS	E
ASTL	NS	NS	E
ASTN1	Down	NS	H
ASTN2	NS	NS	E
ASXL1	NS	NS	E
ASXL2	NS	NS	E
ASXL3	NS	NS	E
ASZ1	NS	Up	D
ATAD2	Up	Up	A
ATAD2B	Up	NS	B
ATAD5	NS	Up	D
ATAT1	NS	NS	E
ATE1	NS	NS	E
ATF1	Up	Up	A
ATF2	Up	Up	A
ATF3	NS	NS	E
ATF4	Down	Down	I
ATF6	NS	NS	E
ATF6B	NS	NS	E
ATF7	NS	NS	E
ATF7IP	Up	NS	B
ATF7IP2	NS	NS	E
ATG10	Down	NS	H
ATG101	Down	Down	I
ATG13	NS	Down	F
ATG14	Up	NS	B
ATG16L1	NS	NS	E
ATG2B	Up	NS	B
ATG4A	NS	NS	E
ATG4C	NS	NS	E
ATG4D	NS	NS	E
ATG5	NS	NS	E
ATG7	NS	NS	E
ATIC	Up	NS	B
ATL1	NS	NS	E
ATL2	Up	Up	A
ATL3	NS	NS	E
ATM	NS	NS	E
ATMIN	NS	NS	E
ATN1	NS	NS	E
ATOSA	NS	NS	E
ATP10A	NS	NS	E
ATP10B	Down	Down	I
ATP10D	Up	NS	B
ATP11B	Up	NS	B
ATP11C	NS	NS	E
ATP13A1	Up	NS	B
ATP13A3	Up	NS	B
ATP1A1	NS	NS	E
ATP1B1	Up	NS	B
ATP23	Down	NS	H
ATP2A1	NS	NS	E
ATP2A2	NS	NS	E
ATP2B1	NS	Up	D
ATP2B4	NS	NS	E
ATP2C1	NS	NS	E
ATP2C2	NS	NS	E
ATP5F1B	NS	NS	E
ATP5F1C	Down	Down	I
ATP5F1D	Down	Down	I
ATP5IF1	Down	Down	I
ATP5PB	NS	NS	E
ATP5PO	Down	Down	I
ATP6	NS	NS	E
ATP6AP1	NS	Down	F
ATP6V0A1	NS	NS	E
ATP6V0A2	NS	NS	E
ATP6V0A4	NS	NS	E
ATP6V0B	NS	NS	E
ATP6V0C	Down	Down	I
ATP6V0D1	Down	Down	I
ATP6V0E2	NS	NS	E
ATP6V1A	NS	NS	E
ATP6V1B1	NS	NS	E
ATP6V1B2	Down	NS	H
ATP6V1C1	NS	NS	E
ATP6V1C2	NS	NS	E
ATP6V1E1	Down	Down	I
ATP6V1G1	Down	Down	I
ATP6V1H	NS	NS	E
ATP7A	NS	NS	E
ATP7B	NS	NS	E
ATP8	NS	NS	E
ATP8A1	NS	NS	E
ATP8A2	NS	NS	E
ATP8B1	NS	NS	E
ATP8B4	NS	NS	E
ATP9A	NS	NS	E
ATP9B	Down	NS	H
ATPAF2	Down	NS	H
ATPSCKMT	NS	NS	E
ATR	NS	NS	E
ATRAID	NS	Up	D
ATRIP	NS	NS	E
ATRN	NS	NS	E
ATRNL1	NS	NS	E
ATRX	Up	Up	A
ATXN1	NS	NS	E
ATXN10	NS	NS	E
ATXN2	NS	NS	E
ATXN2L	Up	NS	B
ATXN3	Down	NS	H
ATXN7	NS	NS	E
ATXN7L1	Down	NS	H
ATXN7L2	NS	NS	E
ATXN7L3B	NS	Up	D
AUH	NS	NS	E
AUNIP	NS	NS	E
AURKA	NS	NS	E
AURKAIP1	Down	Down	I
AURKB	NS	NS	E
AURKC	NS	Up	D
AUTS2	NS	NS	E
AVL9	NS	Up	D
AVPI1	Down	Down	I
AXDND1	NS	NS	E
AXIN1	NS	NS	E
AXIN2	Up	NS	B
AZI2	NS	NS	E
AZIN1	Up	NS	B
AZIN2	Up	Up	A
B3GALNT2	NS	NS	E
B3GLCT	Down	NS	H
B3GNT2	NS	NS	E
B3GNT4	NS	Down	F
B3GNTL1	Down	NS	H
B4GALT1	Up	NS	B
B4GALT3	NS	NS	E
B4GALT4	Down	Down	I
B4GALT5	NS	NS	E
B4GALT6	Up	Up	A
B4GALT7	NS	NS	E
B9D1	NS	NS	E
B9D2	NS	NS	E
BAALC	Down	NS	H
BABAM1	Down	NS	H
BABAM2	NS	NS	E
BACE1	NS	NS	E
BACE2	NS	NS	E
BACH1	NS	NS	E
BAG2	NS	NS	E
BAG3	Down	Down	I
BAG5	Down	NS	H
BAG6	NS	NS	E
BAIAP2	NS	NS	E
BAIAP2L1	NS	NS	E
BAMBI	Down	Down	I
BANF1	NS	NS	E
BANK1	NS	NS	E
BANP	NS	NS	E
BARHL2	NS	NS	E
BARX2	NS	NS	E
BASP1	Up	NS	B
BATF	NS	NS	E
BAZ1A	NS	Up	D
BAZ1B	Up	NS	B
BAZ2A	Up	NS	B
BBIP1	Down	Down	I
BBLN	Down	Down	I
BBOX1	NS	NS	E
BBS10	NS	NS	E
BBS12	Down	NS	H
BBS2	NS	NS	E
BBS4	NS	NS	E
BBS5	NS	Up	D
BBS7	NS	Up	D
BBX	Up	Up	A
BCAM	NS	Down	F
BCAP29	NS	NS	E
BCAP31	Down	Down	I
BCAR1	NS	NS	E
BCAR3	Down	NS	H
BCAS3	NS	NS	E
BCAS4	NS	NS	E
BCAT1	NS	NS	E
BCAT2	NS	NS	E
BCDIN3D	NS	NS	E
BCKDHA	Down	NS	H
BCKDHB	NS	NS	E
BCKDK	NS	NS	E
BCL10	NS	NS	E
BCL11A	Up	NS	B
BCL2	NS	NS	E
BCL2L11	Down	Down	I
BCL2L12	Down	Down	I
BCL2L13	NS	NS	E
BCL2L14	Down	NS	H
BCL2L15	Down	NS	H
BCL2L2	NS	NS	E
BCL3	NS	NS	E
BCL6	Down	NS	H
BCL6B	NS	NS	E
BCL7A	NS	NS	E
BCL7B	Up	Up	A
BCL7C	Up	NS	B
BCL9	NS	NS	E
BCL9L	NS	NS	E
BCLAF1	Up	NS	B
BCLAF3	Up	NS	B
BCNT	NS	NS	E
BCO2	NS	NS	E
BCOR	Up	Up	A
BCORL1	NS	NS	E
BCS1L	Down	Down	I
BDH1	NS	NS	E
BDH2	NS	NS	E
BDNF	NS	NS	E
BDP1	Up	Up	A
BEAN1	NS	NS	E
BEND5	NS	NS	E
BEND7	Down	NS	H
BET1	NS	NS	E
BET1L	Down	Down	I
BEX4	NS	NS	E
BFAR	NS	NS	E
BHLHE40	NS	Down	F
BHMT	NS	NS	E
BICC1	Up	NS	B
BICD1	NS	NS	E
BICD2	NS	NS	E
BICDL1	NS	NS	E
BICRAL	NS	NS	E
BIN3	Down	Down	I
BIRC2	NS	Up	D
BIRC3	NS	NS	E
BIRC6	Up	NS	B
BIVM	NS	NS	E
BLCAP	NS	NS	E
BLM	Up	Up	A
BLMH	NS	NS	E
BLNK	NS	NS	E
BLOC1S2	Down	NS	H
BLOC1S3	Down	NS	H
BLOC1S4	NS	NS	E
BLOC1S5	Down	NS	H
BLOC1S6	NS	NS	E
BLTP1	NS	NS	E
BLTP3B	Up	NS	B
BMAL1	NS	NS	E
BMI1	NS	NS	E
BMP15	NS	Up	D
BMP2	NS	NS	E
BMP2K	NS	NS	E
BMP4	Up	NS	B
BMP6	NS	NS	E
BMPER	NS	NS	E
BMPR1A	NS	NS	E
BMPR1B	NS	NS	E
BMPR2	NS	NS	E
BMS1	NS	NS	E
BMT2	NS	NS	E
BNC1	NS	NS	E
BNC2	NS	NS	E
BNIP1	Down	NS	H
BNIP2	NS	NS	E
BNIP3	NS	NS	E
BOC	NS	NS	E
BOLA1	Down	NS	H
BOLA3	Down	NS	H
BOLL	NS	NS	E
BOP1	Down	Down	I
BORA	NS	Up	D
BORCS5	Down	Down	I
BORCS7	NS	NS	E
BORCS8	Down	Down	I
BPGM	Down	Down	I
BPHL	Down	NS	H
BPIFC	NS	NS	E
BPNT1	NS	NS	E
BPNT2	NS	NS	E
BPTF	NS	NS	E
BRAF	NS	NS	E
BRAP	NS	NS	E
BRAT1	NS	NS	E
BRCA1	Up	Up	A
BRCA2	Up	Up	A
BRD1	NS	NS	E
BRD2	NS	NS	E
BRD3	Up	NS	B
BRD7	NS	NS	E
BRD8	NS	Down	F
BRD9	NS	NS	E
BRDT	Up	Up	A
BRI3	NS	NS	E
BRI3BP	NS	NS	E
BRINP2	Down	Down	I
BRINP3	NS	NS	E
BRIP1	NS	NS	E
BRIX1	NS	NS	E
BRMS1	Down	Down	I
BRMS1L	NS	NS	E
BROX	Down	NS	H
BRPF1	NS	NS	E
BRPF3	NS	NS	E
BRWD1	NS	NS	E
BRWD3	NS	NS	E
BSCL2	NS	NS	E
BSDC1	NS	NS	E
BSPH1	NS	NS	E
BSPRY	Down	Down	I
BST1	Down	NS	H
BSX	Down	NS	H
BTAF1	NS	Up	D
BTBD1	Down	Down	I
BTBD10	Up	NS	B
BTBD16	Down	NS	H
BTBD18	NS	NS	E
BTBD3	NS	NS	E
BTBD6	NS	NS	E
BTBD7	NS	NS	E
BTBD8	NS	NS	E
BTBD9	NS	NS	E
BTD	NS	Down	F
BTG1	NS	NS	E
BTG2	NS	NS	E
BTG3	NS	Up	D
BTG4	Up	Up	A
BTNL2	NS	NS	E
BTRC	Down	NS	H
BUB1	NS	NS	E
BUB1B	NS	NS	E
BUB3	Down	NS	H
BUD13	Up	NS	B
BUD23	NS	NS	E
BUD31	Down	Down	I
BVES	Down	Down	I
BYSL	NS	NS	E
BZW1	NS	NS	E
BZW2	Up	NS	B
C10orf90	NS	NS	E
C11orf16	NS	NS	E
C11orf54	NS	NS	E
C11orf58	NS	NS	E
C11orf71	Down	NS	H
C11orf98	NS	NS	E
C12orf4	Down	NS	H
C12orf40	NS	NS	E
C12orf43	NS	NS	E
C12orf50	NS	NS	E
C12orf54	NS	NS	E
C12orf56	Down	NS	H
C12orf57	Down	Down	I
C12orf76	Down	NS	H
C14orf119	NS	NS	E
C14orf28	Up	NS	B
C14orf93	Down	NS	H
C15orf39	NS	NS	E
C15orf48	NS	NS	E
C15orf61	NS	NS	E
C16orf46	NS	NS	E
C16orf74	NS	NS	E
C16orf87	Up	NS	B
C16orf89	Down	Down	I
C17orf49	Up	Up	A
C17orf58	Down	NS	H
C17orf75	NS	NS	E
C18orf21	Down	Down	I
C18orf32	Up	Up	A
C18orf54	NS	NS	E
C18orf63	NS	NS	E
C19orf12	NS	NS	E
C19orf38	Down	NS	H
C19orf47	NS	NS	E
C19orf53	Down	Down	I
C1D	NS	NS	E
C1GALT1	NS	NS	E
C1orf105	Down	NS	H
C1orf116	NS	NS	E
C1orf131	NS	NS	E
C1orf141	NS	NS	E
C1orf146	Down	NS	H
C1orf174	Down	NS	H
C1orf35	NS	Up	D
C1orf50	Down	Down	I
C1orf87	NS	NS	E
C1QBP	NS	Up	D
C20orf96	NS	NS	E
C21orf91	NS	NS	E
C22orf39	Down	Down	I
C2CD2	NS	NS	E
C2CD3	Up	NS	B
C2CD5	Up	NS	B
C2orf42	NS	NS	E
C2orf49	Down	Down	I
C2orf69	NS	NS	E
C2orf76	NS	NS	E
C2orf80	NS	NS	E
C3	NS	NS	E
C3orf33	NS	NS	E
C3orf38	NS	NS	E
C3orf49	NS	NS	E
C3orf70	NS	NS	E
C3orf84	Down	Down	I
C4orf17	NS	NS	E
C4orf19	NS	NS	E
C4orf33	NS	NS	E
C4orf36	Down	NS	H
C4orf48	Down	Down	I
C5	Down	Down	I
C5orf15	NS	NS	E
C5orf22	NS	NS	E
C5orf24	Up	Up	A
C5orf47	NS	Up	D
C5orf63	NS	Up	D
C6orf118	NS	NS	E
C6orf136	NS	NS	E
C6orf15	Down	Down	I
C6orf163	Down	NS	H
C6orf89	NS	NS	E
C7orf25	NS	NS	E
C7orf50	Down	Down	I
C7orf57	NS	NS	E
C8orf34	NS	Up	D
C8orf48	Down	NS	H
C8orf76	NS	NS	E
C8orf88	NS	NS	E
C8orf89	NS	NS	E
C9orf40	NS	NS	E
C9orf72	NS	Up	D
C9orf78	NS	Down	F
C9orf85	Down	Down	I
CA13	NS	NS	E
CA4	NS	NS	E
CA5B	NS	NS	E
CA7	NS	NS	E
CA9	Up	Up	A
CAAP1	NS	NS	E
CAB39	NS	NS	E
CAB39L	NS	NS	E
CABCOCO1	NS	NS	E
CABLES1	NS	NS	E
CABLES2	NS	NS	E
CACHD1	NS	NS	E
CACNA1A	NS	NS	E
CACNA1D	Down	NS	H
CACNA1E	Down	NS	H
CACNA1I	NS	NS	E
CACNA2D1	NS	NS	E
CACNA2D2	NS	NS	E
CACNA2D3	NS	NS	E
CACNB2	NS	NS	E
CACNG3	NS	NS	E
CACUL1	NS	NS	E
CACYBP	NS	Down	F
CAD	NS	Up	D
CADM1	NS	Up	D
CADM3	NS	NS	E
CADPS2	NS	NS	E
CAGE1	NS	NS	E
CALB1	NS	NS	E
CALB2	NS	NS	E
CALCOCO1	NS	NS	E
CALCOCO2	Down	NS	H
CALCR	NS	NS	E
CALD1	NS	NS	E
CALM2	NS	NS	E
CALM3	Down	Down	I
CALML4	NS	NS	E
CALR	Down	Down	I
CALR3	Down	NS	H
CALU	NS	NS	E
CAMK1	NS	NS	E
CAMK1D	Down	NS	H
CAMK2B	NS	NS	E
CAMK2G	NS	NS	E
CAMK4	NS	NS	E
CAMKK2	NS	NS	E
CAMKMT	NS	NS	E
CAMKV	NS	NS	E
CAMLG	Down	NS	H
CAMSAP1	NS	NS	E
CAMSAP2	Down	NS	H
CAMTA1	NS	NS	E
CAMTA2	NS	NS	E
CAND1	NS	NS	E
CAND2	Down	NS	H
CANT1	NS	NS	E
CANX	NS	NS	E
CAP2	NS	NS	E
CAPN2	Down	NS	H
CAPN7	NS	NS	E
CAPNS1	Down	Down	I
CAPRIN1	NS	NS	E
CAPRIN2	NS	NS	E
CAPS2	NS	NS	E
CAPZA1	NS	NS	E
CAPZA2	NS	Up	D
CARD19	NS	NS	E
CARD6	Up	NS	B
CARF	NS	NS	E
CARHSP1	Down	Down	I
CARM1	NS	NS	E
CARMIL1	NS	NS	E
CARMIL2	NS	NS	E
CARNMT1	NS	NS	E
CARS2	NS	Down	F
CASC3	NS	NS	E
CASD1	NS	NS	E
CASK	NS	NS	E
CASP2	NS	NS	E
CASP3	NS	NS	E
CASP6	Up	Up	A
CASP8AP2	Up	Up	A
CASQ2	NS	NS	E
CASR	NS	NS	E
CAST	NS	NS	E
CASTOR1	Up	NS	B
CAT	NS	NS	E
CATSPER2	Down	NS	H
CATSPER3	Down	Down	I
CAV2	NS	Up	D
CAVIN3	NS	NS	E
CBFB	NS	NS	E
CBL	NS	NS	E
CBLB	NS	NS	E
CBLC	Down	NS	H
CBLL1	Up	NS	B
CBLN4	NS	NS	E
CBR3	Down	Down	I
CBR4	Up	Up	A
CBX1	NS	NS	E
CBX2	NS	NS	E
CBX5	NS	NS	E
CBX8	Down	Down	I
CC2D1B	NS	NS	E
CCAR1	Up	Up	A
CCAR2	NS	NS	E
CCBE1	Down	NS	H
CCDC103	Down	NS	H
CCDC106	NS	Down	F
CCDC107	Down	Down	I
CCDC112	NS	NS	E
CCDC117	NS	NS	E
CCDC12	Down	Down	I
CCDC124	Down	Down	I
CCDC126	NS	NS	E
CCDC127	NS	NS	E
CCDC134	NS	Down	F
CCDC136	NS	NS	E
CCDC137	NS	NS	E
CCDC138	Up	Up	A
CCDC14	NS	Up	D
CCDC146	NS	NS	E
CCDC148	Down	NS	H
CCDC149	NS	NS	E
CCDC15	NS	Up	D
CCDC150	NS	NS	E
CCDC153	Down	Down	I
CCDC158	NS	NS	E
CCDC159	Down	NS	H
CCDC160	NS	NS	E
CCDC170	NS	NS	E
CCDC171	NS	NS	E
CCDC172	NS	NS	E
CCDC174	NS	NS	E
CCDC18	NS	Up	D
CCDC181	NS	NS	E
CCDC186	Up	Up	A
CCDC191	NS	NS	E
CCDC196	Down	NS	H
CCDC22	Down	Down	I
CCDC24	NS	NS	E
CCDC28A	NS	NS	E
CCDC28B	Down	Down	I
CCDC3	NS	NS	E
CCDC32	Down	Down	I
CCDC34	Up	Up	A
CCDC38	NS	NS	E
CCDC39	NS	NS	E
CCDC40	Down	NS	H
CCDC43	NS	Up	D
CCDC47	NS	NS	E
CCDC50	NS	NS	E
CCDC6	NS	NS	E
CCDC60	Down	Down	I
CCDC61	NS	NS	E
CCDC65	Down	NS	H
CCDC66	Up	Up	A
CCDC73	NS	Up	D
CCDC77	NS	Up	D
CCDC8	NS	NS	E
CCDC81	NS	NS	E
CCDC85A	NS	NS	E
CCDC86	NS	NS	E
CCDC88A	NS	Up	D
CCDC88C	NS	NS	E
CCDC9	NS	NS	E
CCDC90B	Up	NS	B
CCDC91	NS	NS	E
CCDC92	Down	NS	H
CCDC93	NS	NS	E
CCDC97	NS	NS	E
CCHCR1	NS	Down	F
CCIN	Down	NS	H
CCK	Down	NS	H
CCKAR	NS	NS	E
CCL25	NS	Up	D
CCL26	NS	NS	E
CCN2	NS	NS	E
CCN3	Up	Up	A
CCN6	NS	NS	E
CCNA1	NS	NS	E
CCNA2	Up	Up	A
CCNB2	NS	NS	E
CCND2	Down	Down	I
CCND3	NS	NS	E
CCNDBP1	Down	Down	I
CCNE1	NS	NS	E
CCNE2	NS	NS	E
CCNG1	NS	NS	E
CCNG2	NS	Up	D
CCNH	Down	Down	I
CCNI	NS	Up	D
CCNJ	NS	NS	E
CCNJL	Down	NS	H
CCNK	Up	NS	B
CCNL1	NS	Down	F
CCNL2	NS	NS	E
CCNO	NS	NS	E
CCNQ	Up	Up	A
CCNT1	Up	NS	B
CCNT2	NS	NS	E
CCNY	NS	NS	E
CCP110	Up	NS	B
CCPG1	NS	NS	E
CCS	NS	NS	E
CCSAP	NS	NS	E
CCSER1	NS	NS	E
CCSER2	NS	Up	D
CCT2	NS	NS	E
CCT3	Down	Down	I
CCT5	NS	NS	E
CCT6B	NS	NS	E
CCT7	NS	NS	E
CCT8	NS	Up	D
CCT8L2	NS	NS	E
CD101	NS	NS	E
CD109	NS	NS	E
CD164	NS	Up	D
CD164L2	Down	Down	I
CD200	Up	Up	A
CD226	Down	Down	I
CD24	NS	NS	E
CD247	NS	NS	E
CD274	Up	Up	A
CD276	NS	NS	E
CD2AP	NS	NS	E
CD2BP2	Down	Down	I
CD302	NS	NS	E
CD34	NS	NS	E
CD36	NS	NS	E
CD37	NS	NS	E
CD40	NS	NS	E
CD47	NS	NS	E
CD5	NS	NS	E
CD52	Down	NS	H
CD68	NS	NS	E
CD69	NS	NS	E
CD81	NS	Down	F
CD86	NS	NS	E
CDADC1	NS	NS	E
CDC123	NS	NS	E
CDC14A	NS	NS	E
CDC16	NS	NS	E
CDC23	NS	NS	E
CDC25A	NS	NS	E
CDC25C	NS	NS	E
CDC26	NS	Up	D
CDC27	Up	Up	A
CDC34	NS	NS	E
CDC37	NS	NS	E
CDC37L1	NS	NS	E
CDC40	NS	NS	E
CDC42	NS	NS	E
CDC42BPA	Up	Up	A
CDC42BPB	NS	NS	E
CDC42EP3	NS	NS	E
CDC42SE1	Up	Up	A
CDC45	Up	Up	A
CDC5L	Up	Up	A
CDC6	Down	Down	I
CDC7	NS	NS	E
CDC73	NS	NS	E
CDCA2	NS	NS	E
CDCA3	Up	Up	A
CDCA7	Up	Up	A
CDCA7L	NS	NS	E
CDCA8	Up	NS	B
CDH1	Up	NS	B
CDH12	NS	NS	E
CDH13	NS	NS	E
CDH18	Up	NS	B
CDH2	Down	Down	I
CDH23	Down	NS	H
CDH26	Down	NS	H
CDH3	Up	NS	B
CDH6	NS	NS	E
CDH7	NS	NS	E
CDH8	NS	NS	E
CDHR1	NS	NS	E
CDHR3	NS	NS	E
CDIN1	NS	NS	E
CDIP1	NS	Down	F
CDIPT	Down	Down	I
CDK1	NS	Up	D
CDK12	NS	NS	E
CDK13	NS	NS	E
CDK14	NS	NS	E
CDK16	Down	Down	I
CDK17	NS	NS	E
CDK19	NS	NS	E
CDK2	Up	NS	B
CDK20	Down	NS	H
CDK2AP1	NS	NS	E
CDK2AP2	Up	Up	A
CDK4	Down	NS	H
CDK5	Down	Down	I
CDK5RAP1	Down	Down	I
CDK5RAP3	Down	Down	I
CDK6	Down	NS	H
CDK7	NS	Up	D
CDK8	Down	NS	H
CDK9	Up	NS	B
CDKAL1	NS	Up	D
CDKL1	NS	NS	E
CDKL2	NS	NS	E
CDKL3	NS	NS	E
CDKL5	Up	Up	A
CDKN1A	NS	NS	E
CDKN1B	NS	NS	E
CDKN1C	NS	NS	E
CDKN2A	NS	NS	E
CDKN2AIP	NS	NS	E
CDKN2AIPNL	Down	Down	I
CDKN2C	NS	NS	E
CDKN2D	Down	NS	H
CDKN3	Down	Down	I
CDO1	Up	Up	A
CDON	NS	Up	D
CDPF1	Down	Down	I
CDS1	NS	NS	E
CDS2	NS	NS	E
CDT1	NS	NS	E
CDV3	NS	Up	D
CDX2	NS	NS	E
CDYL	Up	NS	B
CDYL2	NS	NS	E
CEACAM19	NS	NS	E
CEBPG	NS	NS	E
CEBPZ	NS	NS	E
CECR2	Up	Up	A
CELF1	NS	NS	E
CELF2	NS	NS	E
CELF4	NS	NS	E
CELF6	NS	NS	E
CELSR2	NS	NS	E
CEMIP2	NS	NS	E
CENATAC	Up	Up	A
CENPC	NS	NS	E
CENPE	Up	Up	A
CENPF	Up	Up	A
CENPH	NS	NS	E
CENPI	Up	NS	B
CENPJ	Up	NS	B
CENPK	NS	NS	E
CENPL	Up	Up	A
CENPM	Down	Down	I
CENPN	NS	Up	D
CENPQ	NS	NS	E
CENPS	NS	NS	E
CENPT	NS	NS	E
CENPU	Down	NS	H
CENPW	NS	Up	D
CEP104	NS	NS	E
CEP112	NS	NS	E
CEP120	NS	NS	E
CEP128	NS	NS	E
CEP135	Up	Up	A
CEP15	Down	Down	I
CEP152	NS	NS	E
CEP162	Up	Up	A
CEP164	NS	NS	E
CEP170	Up	Up	A
CEP20	Down	NS	H
CEP250	NS	NS	E
CEP290	NS	Up	D
CEP295	Up	Up	A
CEP350	NS	NS	E
CEP41	NS	NS	E
CEP43	NS	NS	E
CEP44	NS	NS	E
CEP55	NS	NS	E
CEP57	Up	Up	A
CEP57L1	Up	Up	A
CEP63	NS	NS	E
CEP68	NS	NS	E
CEP70	NS	NS	E
CEP72	Down	NS	H
CEP76	Up	NS	B
CEP78	NS	Up	D
CEP83	NS	Up	D
CEP85	Up	NS	B
CEP85L	NS	NS	E
CEP89	NS	NS	E
CEP95	NS	NS	E
CEP97	NS	NS	E
CEPT1	Up	Up	A
CERCAM	NS	Down	F
CERKL	NS	NS	E
CERS1	NS	NS	E
CERS2	Up	NS	B
CERS3	Down	NS	H
CERS4	Down	Down	I
CERS6	NS	NS	E
CERT1	NS	NS	E
CETN1	NS	NS	E
CETN2	Up	Up	A
CETN3	Up	Up	A
CFAP126	NS	NS	E
CFAP157	Down	NS	H
CFAP20	NS	NS	E
CFAP206	NS	NS	E
CFAP20DC	NS	NS	E
CFAP210	NS	Up	D
CFAP221	NS	NS	E
CFAP251	NS	NS	E
CFAP276	Down	Down	I
CFAP298	Down	Down	I
CFAP300	NS	NS	E
CFAP410	Down	Down	I
CFAP418	NS	NS	E
CFAP43	NS	NS	E
CFAP45	Down	Down	I
CFAP52	NS	Up	D
CFAP54	NS	NS	E
CFAP57	NS	NS	E
CFAP58	NS	NS	E
CFAP61	NS	NS	E
CFAP68	NS	NS	E
CFAP69	NS	NS	E
CFAP70	NS	Up	D
CFAP91	Down	NS	H
CFAP96	NS	NS	E
CFAP97	Up	NS	B
CFD	Down	NS	H
CFL1	NS	NS	E
CFL2	NS	NS	E
CFLAR	NS	NS	E
CFP	NS	NS	E
CFTR	NS	NS	E
CGAS	NS	NS	E
CGGBP1	NS	NS	E
CGNL1	Up	Up	A
CGRRF1	NS	NS	E
CHAC1	NS	Down	F
CHAF1A	NS	Down	F
CHAF1B	NS	NS	E
CHAMP1	NS	NS	E
CHAT	NS	NS	E
CHCHD1	NS	Up	D
CHCHD10	NS	NS	E
CHCHD3	Down	Down	I
CHCHD4	Down	Down	I
CHCHD5	NS	NS	E
CHCHD7	Down	Down	I
CHD1	NS	NS	E
CHD1L	NS	NS	E
CHD2	NS	NS	E
CHD4	NS	NS	E
CHD6	NS	NS	E
CHD7	NS	NS	E
CHD8	Up	Up	A
CHD9	Up	NS	B
CHEK1	Up	Up	A
CHEK2	NS	NS	E
CHERP	NS	NS	E
CHFR	NS	NS	E
CHGA	NS	Down	F
CHGB	NS	NS	E
chi-mir-10b	Down	NS	H
chi-mir-146a	NS	NS	E
chi-mir-147	NS	NS	E
chi-mir-187	NS	NS	E
chi-mir-425	Down	NS	H
CHIC1	NS	NS	E
CHIC2	Down	NS	H
CHID1	Down	NS	H
CHKA	NS	NS	E
CHKB	Down	Down	I
CHL1	NS	NS	E
CHM	NS	NS	E
CHML	NS	NS	E
CHMP1A	NS	Down	F
CHMP2A	Down	Down	I
CHMP2B	NS	NS	E
CHMP3	NS	NS	E
CHMP4A	Down	NS	H
CHMP4B	NS	NS	E
CHMP4C	Down	NS	H
CHMP5	NS	Up	D
CHMP6	Down	Down	I
CHN1	NS	NS	E
CHN2	NS	NS	E
CHODL	NS	NS	E
CHORDC1	NS	NS	E
CHP1	NS	NS	E
CHPT1	NS	NS	E
CHRDL2	NS	NS	E
CHRM2	NS	NS	E
CHRM3	NS	NS	E
CHRNA1	NS	NS	E
CHRNA3	NS	NS	E
CHRNA5	NS	Up	D
CHRNE	NS	NS	E
CHST10	Down	Down	I
CHST11	Down	NS	H
CHST12	NS	Down	F
CHST4	NS	NS	E
CHST7	NS	NS	E
CHSY1	Up	NS	B
CHTF18	Down	NS	H
CHTOP	NS	Down	F
CHUK	NS	NS	E
CHURC1	NS	NS	E
CIAO1	NS	Down	F
CIAO2B	NS	NS	E
CIAO3	NS	NS	E
CIAPIN1	Down	Down	I
CIART	NS	NS	E
CIB1	NS	Up	D
CIB2	NS	NS	E
CIB3	Down	Down	I
CIDEA	Down	Down	I
CILK1	NS	NS	E
CILP	NS	NS	E
CIMIP2A	Down	Down	I
CINP	NS	NS	E
CIP2A	Up	Up	A
CIPC	NS	NS	E
CIR1	Up	Up	A
CIRBP	NS	Down	F
CISD2	Down	Down	I
CIT	NS	NS	E
CITED1	NS	NS	E
CIZ1	NS	NS	E
CKAP2	Up	Up	A
CKAP2L	Up	Up	A
CKAP4	NS	NS	E
CKAP5	Up	Up	A
CKB	Down	NS	H
CKM	Down	Down	I
CKS1B	NS	Up	D
CKS2	Up	Up	A
CLASP1	NS	NS	E
CLASP2	NS	NS	E
CLASRP	NS	NS	E
CLCA1	NS	NS	E
CLCC1	NS	Up	D
CLCN3	Up	NS	B
CLCN4	NS	NS	E
CLCN5	NS	NS	E
CLDN1	NS	Up	D
CLDN10	Down	Down	I
CLDN11	NS	NS	E
CLDN12	Up	Up	A
CLDN15	NS	NS	E
CLDN6	NS	NS	E
CLDND1	Down	NS	H
CLEC11A	Down	Down	I
CLEC16A	Down	Down	I
CLEC3A	Down	NS	H
CLEC4G	NS	NS	E
CLGN	NS	NS	E
CLHC1	NS	NS	E
CLIC1	NS	Up	D
CLIC4	NS	Up	D
CLINT1	Up	NS	B
CLIP1	NS	NS	E
CLIP3	NS	NS	E
CLIP4	NS	NS	E
CLK1	NS	NS	E
CLK2	NS	Up	D
CLK3	Up	Up	A
CLK4	NS	NS	E
CLN3	NS	NS	E
CLN5	Down	NS	H
CLNS1A	NS	Up	D
CLOCK	Up	Up	A
CLP1	NS	NS	E
CLPB	Down	NS	H
CLPP	Down	NS	H
CLPTM1L	NS	NS	E
CLPX	NS	NS	E
CLRN2	Down	Down	I
CLSPN	Up	Up	A
CLSTN1	Up	NS	B
CLTB	NS	NS	E
CLTC	NS	NS	E
CLTRN	Up	NS	B
CLUAP1	Up	Up	A
CLUH	NS	NS	E
CLYBL	Down	NS	H
CMAS	NS	NS	E
CMBL	Down	Down	I
CMC1	NS	NS	E
CMC2	NS	NS	E
CMC4	Down	Down	I
CMKLR2	NS	NS	E
CMPK1	NS	NS	E
CMSS1	NS	NS	E
CMTM2	Down	NS	H
CMTM3	Down	NS	H
CMTM4	Up	NS	B
CMTM6	Down	Down	I
CMTM7	Up	NS	B
CMTM8	Down	NS	H
CMTR1	NS	NS	E
CMTR2	NS	NS	E
CMYA5	NS	NS	E
CNBD1	NS	NS	E
CNBD2	Down	Down	I
CNDP1	NS	NS	E
CNEP1R1	Up	Up	A
CNIH4	Down	Down	I
CNKSR1	NS	NS	E
CNKSR2	NS	NS	E
CNKSR3	NS	NS	E
CNMD	NS	NS	E
CNN3	NS	Up	D
CNNM1	NS	NS	E
CNNM2	Down	NS	H
CNNM3	NS	NS	E
CNOT1	Down	NS	H
CNOT10	NS	NS	E
CNOT11	NS	NS	E
CNOT2	Up	NS	B
CNOT3	NS	NS	E
CNOT4	Up	NS	B
CNOT6	Up	NS	B
CNOT6L	Up	Up	A
CNOT7	NS	Up	D
CNOT8	NS	NS	E
CNOT9	NS	NS	E
CNP	NS	NS	E
CNPPD1	NS	NS	E
CNPY2	Down	Down	I
CNPY4	NS	NS	E
CNRIP1	NS	Up	D
CNST	NS	NS	E
CNTD1	NS	NS	E
CNTLN	NS	NS	E
CNTN3	NS	NS	E
CNTN4	NS	NS	E
CNTN5	NS	NS	E
CNTNAP5	NS	NS	E
CNTRL	NS	NS	E
CNTROB	NS	NS	E
COA1	NS	NS	E
COA4	Down	NS	H
COA5	NS	NS	E
COA7	NS	Up	D
COA8	Down	Down	I
COASY	Down	NS	H
COBL	NS	NS	E
COBLL1	NS	NS	E
COCH	NS	NS	E
COG1	Down	Down	I
COG2	Down	Down	I
COG3	NS	NS	E
COG4	Down	NS	H
COG5	NS	NS	E
COG6	NS	NS	E
COG7	NS	NS	E
COG8	Down	NS	H
COL11A2	NS	NS	E
COL12A1	NS	Up	D
COL14A1	NS	NS	E
COL15A1	Down	NS	H
COL16A1	NS	NS	E
COL17A1	Up	NS	B
COL1A2	Down	Down	I
COL24A1	NS	NS	E
COL28A1	NS	NS	E
COL2A1	NS	NS	E
COL6A6	NS	NS	E
COLEC11	NS	NS	E
COLEC12	Down	Down	I
COLGALT1	NS	NS	E
COLGALT2	Down	NS	H
COMMD1	Down	Down	I
COMMD10	NS	NS	E
COMMD2	NS	NS	E
COMMD3	NS	NS	E
COMMD4	Down	NS	H
COMMD5	NS	NS	E
COMMD7	NS	Down	F
COMMD9	Down	Down	I
COP1	NS	NS	E
COPA	NS	NS	E
COPB1	NS	NS	E
COPB2	NS	NS	E
COPE	NS	NS	E
COPG1	NS	NS	E
COPG2	NS	NS	E
COPRS	NS	Up	D
COPS2	Up	Up	A
COPS3	NS	NS	E
COPS4	Down	Down	I
COPS5	Down	NS	H
COPS6	Down	Down	I
COPS7A	NS	NS	E
COPS7B	Up	NS	B
COPS8	NS	Up	D
COPZ1	Down	Down	I
COPZ2	Down	NS	H
COQ10A	NS	NS	E
COQ10B	Up	NS	B
COQ3	NS	NS	E
COQ4	Down	NS	H
COQ5	Down	Down	I
COQ6	NS	NS	E
COQ7	Up	Up	A
COQ8A	NS	NS	E
COQ8B	NS	NS	E
COQ9	NS	NS	E
CORIN	NS	NS	E
CORO1A	NS	NS	E
CORO1C	Down	NS	H
CORO6	NS	NS	E
CORO7	Down	NS	H
COTL1	NS	NS	E
COX1	NS	NS	E
COX10	NS	Up	D
COX14	Down	Down	I
COX15	NS	NS	E
COX16	NS	NS	E
COX17	Down	Down	I
COX18	NS	NS	E
COX19	Down	Down	I
COX2	NS	NS	E
COX3	NS	NS	E
COX5A	Down	Down	I
COX5B	Down	Down	I
COX6B1	NS	NS	E
COX7A1	Down	Down	I
COX7A2L	NS	Up	D
COX7B2	Down	NS	H
COX8A	Down	NS	H
CPA1	NS	NS	E
CPA4	Down	NS	H
CPA6	NS	NS	E
CPB2	NS	NS	E
CPD	NS	Up	D
CPE	NS	Down	F
CPEB1	Up	NS	B
CPEB2	NS	NS	E
CPEB3	NS	NS	E
CPEB4	Up	Up	A
CPED1	NS	NS	E
CPLANE1	Up	NS	B
CPLX4	NS	NS	E
CPM	NS	NS	E
CPN1	NS	NS	E
CPNE1	Up	NS	B
CPNE2	NS	Down	F
CPNE3	NS	NS	E
CPNE9	NS	NS	E
CPO	Up	Up	A
CPOX	NS	NS	E
CPPED1	Down	NS	H
CPQ	Down	NS	H
CPS1	Up	Up	A
CPSF2	NS	NS	E
CPSF4	NS	NS	E
CPSF4L	NS	NS	E
CPSF6	NS	NS	E
CPSF7	NS	NS	E
CPT2	NS	NS	E
CPTP	NS	NS	E
CPVL	NS	NS	E
CRABP2	Up	NS	B
CRACD	NS	NS	E
CRADD	NS	NS	E
CRB1	NS	NS	E
CRBN	NS	NS	E
CRCP	NS	NS	E
CREB1	NS	NS	E
CREB3	NS	NS	E
CREB3L2	NS	NS	E
CREB5	NS	NS	E
CREBBP	NS	NS	E
CREBL2	NS	NS	E
CREBRF	NS	NS	E
CREG1	NS	NS	E
CREG2	Down	Down	I
CRELD1	NS	NS	E
CRELD2	Up	Up	A
CREM	NS	NS	E
CRH	NS	NS	E
CRHBP	NS	NS	E
CRHR2	NS	NS	E
CRIM1	NS	NS	E
CRK	NS	NS	E
CRLF1	NS	NS	E
CRLF3	NS	NS	E
CRLS1	NS	NS	E
CRMP1	NS	NS	E
CRNKL1	NS	NS	E
CROT	NS	Up	D
CRPPA	NS	NS	E
CRTAC1	Down	NS	H
CRTAP	NS	NS	E
CRTC1	NS	NS	E
CRTC2	NS	NS	E
CRTC3	NS	NS	E
CRY1	NS	NS	E
CRY2	Down	Down	I
CRYAB	Down	NS	H
CRYBA2	Down	Down	I
CRYBB1	NS	NS	E
CRYBB2	NS	NS	E
CRYBB3	Down	Down	I
CRYBG1	NS	NS	E
CRYBG3	NS	NS	E
CRYL1	NS	NS	E
CRYM	NS	NS	E
CRYZ	NS	NS	E
CRYZL1	Down	Down	I
CS	NS	NS	E
CSAD	NS	NS	E
CSDE1	NS	NS	E
CSE1L	NS	NS	E
CSF1R	NS	NS	E
CSF2	Up	NS	B
CSGALNACT2	Up	Up	A
CSK	NS	NS	E
CSKMT	NS	NS	E
CSMD1	NS	NS	E
CSMD2	NS	NS	E
CSMD3	NS	NS	E
CSNK1D	Down	Down	I
CSNK1E	Up	NS	B
CSNK1G1	NS	NS	E
CSNK1G2	NS	NS	E
CSNK1G3	Up	NS	B
CSNK2A2	NS	NS	E
CSNK2B	NS	NS	E
CSPG5	Down	NS	H
CSPP1	NS	Up	D
CSRNP2	Down	Down	I
CSRNP3	NS	NS	E
CSRP2	NS	NS	E
CST3	NS	NS	E
CST6	Down	Down	I
CSTF1	NS	NS	E
CSTF2	NS	NS	E
CSTF3	NS	NS	E
CSTPP1	NS	NS	E
CT83	Down	NS	H
CTBS	NS	Up	D
CTC1	NS	NS	E
CTCF	NS	NS	E
CTDNEP1	NS	NS	E
CTDP1	NS	NS	E
CTDSP2	NS	NS	E
CTDSPL	NS	NS	E
CTDSPL2	NS	Up	D
CTH	Up	Up	A
CTNNA1	NS	NS	E
CTNNA3	NS	NS	E
CTNNAL1	NS	NS	E
CTNNB1	NS	NS	E
CTNNBL1	NS	NS	E
CTNND1	NS	Down	F
CTNND2	NS	NS	E
CTPS1	NS	NS	E
CTPS2	Down	NS	H
CTR9	Up	Up	A
CTSA	Down	Down	I
CTSB	Down	Down	I
CTSC	NS	NS	E
CTSD	NS	NS	E
CTSO	Down	NS	H
CTSV	NS	NS	E
CTSZ	NS	Down	F
CTTN	NS	NS	E
CTTNBP2	NS	NS	E
CTTNBP2NL	NS	NS	E
CTU2	NS	NS	E
CTXN2	NS	NS	E
CTXN3	NS	NS	E
CUBN	Down	NS	H
CUEDC2	Down	NS	H
CUL3	NS	NS	E
CUL4A	NS	NS	E
CUL4B	NS	NS	E
CUL5	NS	NS	E
CUL9	NS	NS	E
CUTC	NS	NS	E
CUX1	NS	NS	E
CUX2	NS	Up	D
CWC15	NS	NS	E
CWC22	Up	NS	B
CWC25	Up	NS	B
CWC27	NS	NS	E
CWF19L1	Down	Down	I
CWF19L2	NS	NS	E
CWH43	NS	NS	E
CXADR	NS	Up	D
CXCL12	NS	NS	E
CXCR4	NS	NS	E
CXorf38	Down	NS	H
CXorf58	NS	NS	E
CXXC1	NS	NS	E
CXXC5	NS	NS	E
CYB561	NS	NS	E
CYB561A3	NS	NS	E
CYB561D2	Down	NS	H
CYB5A	NS	NS	E
CYB5B	Down	NS	H
CYB5D2	Down	Down	I
CYB5R4	NS	NS	E
CYBRD1	Up	Up	A
CYC1	Down	Down	I
CYFIP1	NS	Up	D
CYFIP2	NS	NS	E
CYLD	Up	NS	B
CYREN	Down	NS	H
CYTB	NS	NS	E
CYTH1	NS	NS	E
CYTH2	Down	NS	H
CYTH3	NS	Down	F
CYTIP	NS	NS	E
CYTL1	NS	NS	E
CZIB	Down	Down	I
DAAM1	Up	Up	A
DAAM2	NS	NS	E
DAB1	NS	NS	E
DAB2	NS	NS	E
DAB2IP	NS	NS	E
DACH1	NS	NS	E
DAD1	Down	Down	I
DAG1	NS	NS	E
DAGLA	Up	NS	B
DAP	Down	NS	H
DAP3	NS	NS	E
DAPK1	NS	NS	E
DAPK2	NS	NS	E
DAPK3	Down	Down	I
DAPL1	NS	NS	E
DARS1	NS	Up	D
DARS2	NS	NS	E
DAZAP1	NS	NS	E
DAZAP2	NS	Up	D
DAZL	Up	NS	B
DBF4	NS	Up	D
DBI	NS	NS	E
DBN1	NS	NS	E
DBNL	Down	NS	H
DBP	NS	NS	E
DBR1	NS	Up	D
DBX1	NS	NS	E
DBX2	NS	NS	E
DCAF1	NS	NS	E
DCAF10	Down	NS	H
DCAF11	NS	NS	E
DCAF12	NS	NS	E
DCAF13	NS	NS	E
DCAF15	NS	NS	E
DCAF17	NS	NS	E
DCAF5	NS	NS	E
DCAF6	NS	NS	E
DCAF7	NS	NS	E
DCAF8	Up	NS	B
DCAKD	NS	NS	E
DCBLD2	NS	NS	E
DCC	NS	NS	E
DCHS1	NS	NS	E
DCK	Up	Up	A
DCLK1	NS	NS	E
DCLK2	NS	NS	E
DCLRE1A	NS	NS	E
DCLRE1B	NS	NS	E
DCLRE1C	NS	NS	E
DCN	NS	NS	E
DCP1A	Up	Up	A
DCP2	NS	NS	E
DCPS	Up	NS	B
DCTD	NS	NS	E
DCTN1	NS	NS	E
DCTN2	Down	NS	H
DCTN3	Down	Down	I
DCTN4	NS	NS	E
DCTN6	Down	NS	H
DCTPP1	NS	NS	E
DCUN1D1	NS	NS	E
DCUN1D3	NS	NS	E
DCUN1D4	NS	NS	E
DCUN1D5	NS	NS	E
DDAH2	NS	NS	E
DDB1	Up	NS	B
DDB2	NS	NS	E
DDC	NS	NS	E
DDHD1	NS	Down	F
DDHD2	NS	NS	E
DDI2	NS	NS	E
DDIAS	Up	NS	B
DDIT3	NS	NS	E
DDIT4	NS	NS	E
DDIT4L	NS	NS	E
DDOST	NS	Down	F
DDR1	NS	NS	E
DDR2	NS	NS	E
DDRGK1	Down	NS	H
DDX1	Down	Down	I
DDX10	NS	NS	E
DDX11	NS	NS	E
DDX17	NS	NS	E
DDX18	Up	Up	A
DDX19A	NS	NS	E
DDX19B	NS	NS	E
[truncated: 7,406 more rows]

## Sheet: GO term of A
Category	Term	Count	%	PValue	Genes	List Total	Pop Hits	Pop Total	Fold Enrichment	Bonferroni	Benjamini	FDR
GOTERM_BP_DIRECT	GO:0006281~DNA repair	28	6.33484	2.3875e-11	INO80C, BLM, PARPBP, INO80D, PDS5B, BRCA1, BRCA2, SMC3, ZMPSTE24, RAD51AP1, POLB, HELB, HLTF, CHEK1, CLSPN, SHPRH, PARP2, ATRX, CDC5L, NME3, GTF2H3, USP28, NSMCE4A, TAOK3, RRM2B, TTC5, TAOK1, POLE2	422	267	19734	4.90399	4.44075e-08	4.44075e-08	4.40733e-08
GOTERM_BP_DIRECT	GO:0051301~cell division	32	7.23982	2.66313e-10	ERCC6L, CDCA3, CETN2, CETN3, PDS5B, SMC3, SKA1, ANAPC11, MIS18BP1, CDC27, NEK1, LRRCC1, DYNLT1, USP44, LIG4, CDC5L, PRPF40A, KNL1, CKAP5, CCNA2, SGO2, NEDD1, CENPE, TPX2, STAG1, CENPF, KATNAL1, CKS2, SDE2, ITGB3BP, NUP37, MAD2L1	422	385	19734	3.8868	4.95341e-07	2.47671e-07	2.45807e-07
GOTERM_BP_DIRECT	GO:0006338~chromatin remodeling	29	6.56109	1.47777e-09	INO80C, ERCC6L, INO80D, CHD8, JMJD1C, BRCA2, MYSM1, CECR2, RPS6KA5, VPS72, HLTF, CHEK1, MIER1, BCL7B, VCPKMT, RBBP7, ARID2, MTA3, PBRM1, PRMT1, NCOA3, ATRX, TET1, DEK, KAT2A, BCOR, TOP1, CLOCK, BRDT	422	343	19734	3.95373	2.74865e-06	9.16218e-07	9.09322e-07
GOTERM_BP_DIRECT	GO:0007059~chromosome segregation	15	3.39367	4.52714e-08	TOP2A, RIOK3, USP44, BRCA1, ESCO2, SKA1, CENPE, SGO2, STAG1, CENPF, PPP2R1B, CENPL, TOP1, ITGB3BP, NUP37	422	104	19734	6.74467	8.42013e-05	2.10512e-05	2.08928e-05
GOTERM_BP_DIRECT	GO:0000278~mitotic cell cycle	17	3.84615	1.15829e-07	PBRM1, PPP1R12A, CETN2, TUBE1, TUBG2, SMC3, SKA1, KIF15, ANAPC11, NEDD1, CENPE, TPX2, CENPF, TUBB3, KIF3A, KIF5C, NUDT15	422	148	19734	5.37143	0.000215419	4.30884e-05	4.27641e-05
GOTERM_BP_DIRECT	GO:0006974~DNA damage response	23	5.20362	8.18858e-07	TOP2A, ATF2, SHPRH, BLM, SLF1, SLF2, UHRF1, PRMT1, PARP2, XIAP, BRCA1, CIP2A, USP28, RAD51AP1, POLB, RNF168, HELB, NSMCE4A, TAOK3, TTC5, TAOK1, CHEK1, CLOCK	422	307	19734	3.50342	0.00152192	0.000253846	0.000251935
GOTERM_BP_DIRECT	GO:0006275~regulation of DNA replication	8	1.80995	3.7085e-05	INO80C, CCNA2, PCNA, INO80D, ESCO1, ESCO2, SMC3, OBI1	422	44	19734	8.50237	0.0666541	0.00985402	0.00977985
GOTERM_BP_DIRECT	GO:0006260~DNA replication	11	2.48869	4.61754e-05	TBRG1, POLB, DNAJC2, BLM, HELB, POLE2, NFIC, CHEK1, SDE2, RBBP7, TOP1	422	98	19734	5.24891	0.0823032	0.0105623	0.0104828
GOTERM_BP_DIRECT	GO:0007018~microtubule-based movement	10	2.26244	5.11081e-05	CENPE, KIF18A, DYNLT1, KIF3A, KIF5C, KIF4A, KIF13B, KIF23, KIF6, KIF15	422	80	19734	5.84538	0.0906849	0.0105623	0.0104828
GOTERM_BP_DIRECT	GO:0007049~cell cycle	19	4.29864	0.000224868	KMT2E, CASP8AP2, CDCA3, UHRF1, LIG4, CDC5L, PRPF40A, BRCA1, CCAR1, ANAPC11, TBRG1, MTBP, POC5, KATNAL1, MIS18BP1, CHEK1, NEK1, ZMYND11, LRRCC1	422	324	19734	2.74228	0.341836	0.0418255	0.0415107
GOTERM_BP_DIRECT	GO:0071479~cellular response to ionizing radiation	7	1.58371	0.000249059	RAD51AP1, BLM, LIG4, BRCA1, BRCA2, ECT2, CLOCK	422	42	19734	7.79384	0.370801	0.0421137	0.0417967
GOTERM_BP_DIRECT	GO:0000724~double-strand break repair via homologous recombination	10	2.26244	0.000476985	RAD51AP1, MMS22L, BLM, SLF1, SLF2, HELQ, NSMCE4A, UHRF1, BRCA1, BRCA2	422	107	19734	4.37038	0.588276	0.0739326	0.0733761
GOTERM_BP_DIRECT	GO:0060271~cilium assembly	15	3.39367	0.000741201	FNBP1L, IFT43, EHD4, ARL13B, TMEM138, KIF3A, KIAA0586, HYLS1, NEK1, CEP162, POC1B, TRIM59, CCDC66, CLUAP1, SSX2IP	422	242	19734	2.89854	0.748206	0.106049	0.10525
GOTERM_BP_DIRECT	GO:0016310~phosphorylation	27	6.1086	0.00119059	PANK3, PIK3C2A, RPS6KA5, PPIP5K2, NMRK1, PRKAR2A, MKNK1, CHEK1, NEK1, PRKG2, RIOK1, PAK2, JAK1, SRPK2, CDKL5, RIOK3, STAT3, NME3, CDC42BPA, DCK, CLK3, MOB1B, TAOK3, NME7, TAOK1, CDK2AP2, TOP1	422	633	19734	1.99463	0.890935	0.140988	0.139927
GOTERM_BP_DIRECT	GO:0007095~mitotic G2 DNA damage checkpoint signaling	6	1.35747	0.0012128	BLM, TAOK3, TAOK1, CHEK1, BRCA1, CLSPN	422	38	19734	7.38364	0.895355	0.140988	0.139927
GOTERM_BP_DIRECT	GO:0019827~stem cell population maintenance	6	1.35747	0.0012128	MTF2, CTR9, LSM1, TET1, RTF1, SMC3	422	38	19734	7.38364	0.895355	0.140988	0.139927
GOTERM_BP_DIRECT	GO:0008380~RNA splicing	13	2.94118	0.00132435	SRPK2, PRMT1, LSM1, RNPC3, THOC7, THOC6, CIR1, ZNF326, SNRPD3, PPIG, MBNL3, SLU7, BRDT	422	201	19734	3.02447	0.914985	0.1449	0.143809
GOTERM_BP_DIRECT	GO:0006366~transcription by RNA polymerase II	14	3.16742	0.00168963	SMAD1, HDAC3, ATRX, ARID4A, ARID4B, DEK, GTF2H3, DRAP1, COPS2, NFIC, TRIP11, TBPL1, POLR2H, PKNOX1	422	235	19734	2.78588	0.956949	0.174596	0.173281
GOTERM_BP_DIRECT	GO:0007099~centriole replication	5	1.13122	0.00181069	CEP135, CEP295, CETN2, SASS6, POC1B	422	25	19734	9.35261	0.965643	0.177257	0.175923
GOTERM_BP_DIRECT	GO:0006325~chromatin organization	13	2.94118	0.00225297	KMT2E, ENY2, HDAC3, C17ORF49, PHF20, ATRX, RTF1, DEK, MMS22L, DNAJC2, MTF2, ANP32E, ZMYND11	422	214	19734	2.84075	0.984933	0.209527	0.207949
GOTERM_BP_DIRECT	GO:0045893~positive regulation of DNA-templated transcription	28	6.33484	0.00298758	KMT2E, INO80C, CD274, BLM, ENY2, INO80D, PHF20, CHD8, BRCA1, BRCA2, CCAR1, VPS72, RBBP7, MTA3, RNF111, TESC, ZBTB16, ATAD2, STAT3, RAP2C, CCNA2, DNAJC2, KAT2A, KAT6B, NFIC, TRIP11, CLOCK, BRDT	422	713	19734	1.83642	0.996171	0.264124	0.262136
GOTERM_BP_DIRECT	GO:1902459~positive regulation of stem cell population maintenance	6	1.35747	0.00316925	NCOA3, BCL7B, ARID4A, TET1, ARID4B, RBBP7	422	47	19734	5.96975	0.997272	0.264124	0.262136
GOTERM_BP_DIRECT	GO:0007052~mitotic spindle organization	7	1.58371	0.00326605	CENPE, STIL, KIF3A, KIF5C, KIF4A, TUBG2, CKAP5	422	68	19734	4.81384	0.997723	0.264124	0.262136
GOTERM_BP_DIRECT	GO:0006996~organelle organization	4	0.904977	0.00362405	KIF18A, KIF3A, KIF5C, KIF4A	422	15	19734	12.4701	0.998833	0.269629	0.2676
GOTERM_BP_DIRECT	GO:0007064~mitotic sister chromatid cohesion	4	0.904977	0.00362405	ESCO1, ESCO2, PDS5B, SMC3	422	15	19734	12.4701	0.998833	0.269629	0.2676
GOTERM_BP_DIRECT	GO:0007098~centrosome cycle	6	1.35747	0.0038055	PPP1R12A, CETN3, TUBE1, BRCA1, CKAP5, SSX2IP	422	49	19734	5.72609	0.999168	0.27224	0.27019
GOTERM_BP_DIRECT	GO:0051298~centrosome duplication	4	0.904977	0.0043904	STIL, SASS6, BRCA2, CKAP5	422	16	19734	11.6908	0.999721	0.302449	0.300173
GOTERM_BP_DIRECT	GO:0006417~regulation of translation	8	1.80995	0.00473975	PIWIL1, CNOT6L, MKNK1, IREB2, TYMS, KBTBD8, EIF2A, TNRC6B	422	97	19734	3.85675	0.999855	0.314855	0.312485
GOTERM_BP_DIRECT	GO:0006302~double-strand break repair	7	1.58371	0.00603151	RNF168, PARP2, MEIOC, LIG4, BRCA1, ESCO2, BRCA2	422	77	19734	4.25118	0.999987	0.386849	0.383937
GOTERM_BP_DIRECT	GO:0000070~mitotic sister chromatid segregation	5	1.13122	0.00633937	KIF18A, TUBG2, KNL1, SKA1, MAD2L1	422	35	19734	6.68043	0.999993	0.393041	0.390082
GOTERM_BP_DIRECT	GO:0016567~protein ubiquitination	20	4.52489	0.00670095	SHPRH, RNF34, CDCA3, UHRF1, USP44, LRR1, ZBTB16, BRCA1, UBR1, FBXO43, CCAR1, ANAPC11, RNF168, HLTF, CDC27, SDE2, KCTD13, TRIM59, TRIM77, RNF111	422	474	19734	1.97312	0.999996	0.402057	0.399031
GOTERM_BP_DIRECT	GO:0051028~mRNA transport	7	1.58371	0.00769258	KIF5C, CETN2, CETN3, NUP35, NUP153, NUP54, NUP37	422	81	19734	4.04125	0.999999	0.447131	0.443766
GOTERM_BP_DIRECT	GO:0072659~protein localization to plasma membrane	10	2.26244	0.00843134	HYCC2, RAP1A, TMEM150A, EHD4, TESC, FCHO2, PRKG2, F11R, SPTBN1, PALS1	422	163	19734	2.8689	1	0.475221	0.471644
GOTERM_BP_DIRECT	GO:1902455~negative regulation of stem cell population maintenance	4	0.904977	0.00963714	ARID4A, TET1, ARID4B, RBBP7	422	21	19734	8.90724	1	0.527208	0.52324
GOTERM_BP_DIRECT	GO:0000077~DNA damage checkpoint signaling	5	1.13122	0.0101813	CHEK1, CDC5L, CLSPN, USP28, CLOCK	422	40	19734	5.84538	1	0.541062	0.53699
GOTERM_BP_DIRECT	GO:0045944~positive regulation of transcription by RNA polymerase II	40	9.04977	0.0119521	ATF1, TOP2A, ATF2, HDAC3, UHRF1, CHD8, CTR9, ARID4A, ARID4B, BRCA1, ZNF24, MYSM1, RPS6KA5, HEY1, HLTF, PKNOX1, ZNF300, ESRRA, SMAD1, PPP1R12A, NFYB, NCOA3, ZBTB16, ATRX, ATAD2, STAT3, CKAP2, CDC5L, TET1, VEZF1, DEK, COQ7, NFKBIA, TOX3, KAT2A, TTC5, KAT6B, NFIC, CLOCK, MYF5	422	1256	19734	1.48927	1	0.617527	0.612879
GOTERM_BP_DIRECT	GO:1905168~positive regulation of double-strand break repair via homologous recombination	5	1.13122	0.0130809	RAD51AP1, HELQ, VPS72, PRMT1, ARID2	422	43	19734	5.43756	1	0.626759	0.622041
GOTERM_BP_DIRECT	GO:2000781~positive regulation of double-strand break repair	5	1.13122	0.0130809	PBRM1, SLF1, SLF2, BCL7B, ARID2	422	43	19734	5.43756	1	0.626759	0.622041
GOTERM_BP_DIRECT	GO:0007020~microtubule nucleation	4	0.904977	0.0139916	NEDD1, TPX2, SLAIN2, TUBG2	422	24	19734	7.79384	1	0.626759	0.622041
GOTERM_BP_DIRECT	GO:0007062~sister chromatid cohesion	4	0.904977	0.0139916	STAG1, ESCO1, ESCO2, SMC3	422	24	19734	7.79384	1	0.626759	0.622041
GOTERM_BP_DIRECT	GO:0051493~regulation of cytoskeleton organization	4	0.904977	0.0139916	TAOK3, TAOK1, F11R, PAK2	422	24	19734	7.79384	1	0.626759	0.622041
GOTERM_BP_DIRECT	GO:0000132~establishment of mitotic spindle orientation	5	1.13122	0.0141526	ITGB1, HDAC3, DYNLT1, KIF13B, MAD2L1	422	44	19734	5.31398	1	0.626759	0.622041
GOTERM_BP_DIRECT	GO:0150105~protein localization to cell-cell junction	3	0.678733	0.0148018	PAK2, CGNL1, JAK1	422	9	19734	15.5877	1	0.640262	0.635443
GOTERM_BP_DIRECT	GO:0040029~epigenetic regulation of gene expression	5	1.13122	0.016459	KMT2E, RNF168, HDAC3, UHRF1, MTF2	422	46	19734	5.08294	1	0.695349	0.690116
GOTERM_BP_DIRECT	GO:0006310~DNA recombination	6	1.35747	0.016823	INO80C, BLM, INO80D, THAP9, BRCA1, BRCA2	422	70	19734	4.00826	1	0.695349	0.690116
GOTERM_BP_DIRECT	GO:0045739~positive regulation of DNA repair	5	1.13122	0.0176953	INO80C, RNF168, PCNA, INO80D, BRCA1	422	47	19734	4.97479	1	0.715505	0.71012
GOTERM_BP_DIRECT	GO:0046599~regulation of centriole replication	3	0.678733	0.0182435	STIL, CEP295, ALMS1	422	10	19734	14.0289	1	0.721978	0.716543
GOTERM_BP_DIRECT	GO:0090307~mitotic spindle assembly	5	1.13122	0.0189879	TPX2, STAG1, UHRF1, SMC3, KIF15	422	48	19734	4.87115	1	0.732373	0.72686
GOTERM_BP_DIRECT	GO:0046329~negative regulation of JNK cascade	4	0.904977	0.0192937	HDAC3, TAOK3, PRMT1, ZMYND11	422	27	19734	6.92786	1	0.732373	0.72686
GOTERM_BP_DIRECT	GO:0001701~in utero embryonic development	11	2.48869	0.0207243	ITGB1, POLB, ATF2, KAT2A, STIL, HDAC3, PRMT1, CHD8, LIG4, SLC30A1, CIR1	422	221	19734	2.32757	1	0.770942	0.76514
GOTERM_BP_DIRECT	GO:0071897~DNA biosynthetic process	4	0.904977	0.0212745	POLB, CENPF, LIG4, TYMS	422	28	19734	6.68043	1	0.775894	0.770054
GOTERM_BP_DIRECT	GO:0046718~symbiont entry into host cell	7	1.58371	0.0230295	ITGB1, DYNLT1, MRC1, SLC52A1, NUP153, F11R, XPR1	422	103	19734	3.17807	1	0.813429	0.807306
GOTERM_BP_DIRECT	GO:0051321~meiotic cell cycle	6	1.35747	0.0231784	RAD51AP1, PIWIL1, SGO2, MNS1, FBXO43, SMC3	422	76	19734	3.69182	1	0.813429	0.807306
GOTERM_BP_DIRECT	GO:0043484~regulation of RNA splicing	6	1.35747	0.0243691	KAT2A, ENY2, ZNF326, MBNL3, CLK3, BRDT	422	77	19734	3.64387	1	0.83938	0.833062
GOTERM_BP_DIRECT	GO:0051179~localization	4	0.904977	0.0255575	STAG1, BRCA1, PAK2, BRDT	422	30	19734	6.23507	1	0.864308	0.857803
GOTERM_BP_DIRECT	GO:0031122~cytoplasmic microtubule organization	5	1.13122	0.0263164	KATNAL1, HOOK1, KIF13B, SLAIN2, TUBG2	422	53	19734	4.41161	1	0.874079	0.8675
GOTERM_BP_DIRECT	GO:0006468~protein phosphorylation	15	3.39367	0.0323092	SRPK2, CDKL5, GMFB, CDC42BPA, CLK3, RPS6KA5, TAOK3, COPS2, TAOK1, MKNK1, CHEK1, NEK1, PRKG2, PAK2, JAK1	422	376	19734	1.86555	1	1	0.993007
GOTERM_BP_DIRECT	GO:0051726~regulation of cell cycle	11	2.48869	0.0329451	TBRG1, INO80C, ITGB1, BTG4, KAT2A, CDKL5, INO80D, VPS72, STAT3, XIAP, BRCA1	422	239	19734	2.15227	1	1	0.993007
GOTERM_BP_DIRECT	GO:0001833~inner cell mass cell proliferation	3	0.678733	0.0348812	COPS2, CHEK1, BRCA2	422	14	19734	10.0206	1	1	0.993007
GOTERM_BP_DIRECT	GO:0070102~interleukin-6-mediated signaling pathway	3	0.678733	0.0348812	STAT3, CTR9, JAK1	422	14	19734	10.0206	1	1	0.993007
GOTERM_BP_DIRECT	GO:0051231~spindle elongation	3	0.678733	0.0348812	KIF3A, KIF5C, KIF4A	422	14	19734	10.0206	1	1	0.993007
GOTERM_BP_DIRECT	GO:0051310~metaphase chromosome alignment	3	0.678733	0.0348812	CENPE, CENPF, MEIOC	422	14	19734	10.0206	1	1	0.993007
GOTERM_BP_DIRECT	GO:0030071~regulation of mitotic metaphase/anaphase transition	4	0.904977	0.0354025	CENPE, PBRM1, BCL7B, ARID2	422	34	19734	5.50153	1	1	0.993007
GOTERM_BP_DIRECT	GO:0035633~maintenance of blood-brain barrier	4	0.904977	0.0354025	ITGB1, OCLN, CLDN12, F11R	422	34	19734	5.50153	1	1	0.993007
GOTERM_BP_DIRECT	GO:0006282~regulation of DNA repair	5	1.13122	0.0370713	INO80C, KAT2A, ENY2, INO80D, BRCA1	422	59	19734	3.96297	1	1	0.993007
GOTERM_BP_DIRECT	GO:0045892~negative regulation of DNA-templated transcription	20	4.52489	0.0395854	CASP8AP2, HDAC3, CHD8, ZBTB16, ARID4A, BRCA1, ZNF24, TLE7, CCAR1, CENPF, RPS6KA5, NMNAT1, HEY1, KAT6B, CIR1, BCOR, RBBP7, ZMYND11, MTA3, CLOCK	422	573	19734	1.63222	1	1	0.993007
GOTERM_BP_DIRECT	GO:0044027~negative regulation of gene expression via chromosomal CpG island methylation	3	0.678733	0.03969	DNMT1, UHRF1, BRCA1	422	15	19734	9.35261	1	1	0.993007
GOTERM_BP_DIRECT	GO:0140588~chromatin looping	3	0.678733	0.0447328	SLF1, SLF2, NSMCE4A	422	16	19734	8.76807	1	1	0.993007
GOTERM_BP_DIRECT	GO:0006355~regulation of DNA-templated transcription	27	6.1086	0.0465696	KMT2E, ATF2, CTR9, CDCA7, JMJD1C, BRCA2, CCAR1, ZNF280D, RPS6KA5, VPS72, MIER1, ZNF567, RBBP7, ARID2, ZNF300, ESRRA, NFYB, ATRX, STAT3, GTF2H3, KAT2A, KAT6B, MTF2, ZSCAN26, CLOCK, ITGB3BP, BRDT	422	858	19734	1.47156	1	1	0.993007
GOTERM_BP_DIRECT	GO:0071392~cellular response to estradiol stimulus	4	0.904977	0.0469199	CCNA2, KIF18A, NCOA3, LCOR	422	38	19734	4.92242	1	1	0.993007
GOTERM_BP_DIRECT	GO:0031297~replication fork processing	4	0.904977	0.0469199	MMS22L, BLM, PCNA, ATRX	422	38	19734	4.92242	1	1	0.993007
GOTERM_BP_DIRECT	GO:0045638~negative regulation of myeloid cell differentiation	3	0.678733	0.0499975	NFKBIA, ZBTB16, CTR9	422	17	19734	8.2523	1	1	0.993007
GOTERM_BP_DIRECT	GO:0010165~response to X-ray	3	0.678733	0.0554723	BLM, LIG4, BRCA2	422	18	19734	7.79384	1	1	0.993007
GOTERM_BP_DIRECT	GO:0051260~protein homooligomerization	7	1.58371	0.056613	CEP57, BLM, EHD4, PRMT1, ATL2, KCTD13, ECT2	422	128	19734	2.55735	1	1	0.993007
GOTERM_BP_DIRECT	GO:0006368~transcription elongation by RNA polymerase II	4	0.904977	0.0566172	PBRM1, ENY2, CTR9, RTF1	422	41	19734	4.56225	1	1	0.993007
GOTERM_BP_DIRECT	GO:0045814~negative regulation of gene expression, epigenetic	4	0.904977	0.0566172	CHEK1, MTF2, TASOR, CTR9	422	41	19734	4.56225	1	1	0.993007
GOTERM_BP_DIRECT	GO:0000122~negative regulation of transcription by RNA polymerase II	29	6.56109	0.0607429	ATF2, DNMT1, HDAC3, PCNA, UHRF1, CHD8, CTR9, ARID4A, ARID4B, RTF1, N4BP2L2, HEY1, VPS72, DNAJB4, MIER1, CIR1, RBBP7, MTA3, ZBTB16, STAT3, TET1, COQ7, DRAP1, IMPACT, KAT2A, COPS2, NFIC, LCOR, BCOR	422	963	19734	1.40823	1	1	0.993007
GOTERM_BP_DIRECT	GO:2001271~negative regulation of cysteine-type endopeptidase activity involved in execution phase of apoptosis	2	0.452489	0.0626486	RNF34, PAK2	422	3	19734	31.1754	1	1	0.993007
GOTERM_BP_DIRECT	GO:0034421~post-translational protein acetylation	2	0.452489	0.0626486	ESCO1, ESCO2	422	3	19734	31.1754	1	1	0.993007
GOTERM_BP_DIRECT	GO:0006289~nucleotide-excision repair	4	0.904977	0.0635668	USP44, CETN2, BRCA2, GTF2H3	422	43	19734	4.35005	1	1	0.993007
GOTERM_BP_DIRECT	GO:0000281~mitotic cytokinesis	5	1.13122	0.0651122	KIF4A, CKAP2, KIF23, ECT2, SPTBN1	422	71	19734	3.29317	1	1	0.993007
GOTERM_BP_DIRECT	GO:0021954~central nervous system neuron development	3	0.678733	0.0670077	TAOK1, HPRT1, PALS1	422	20	19734	7.01445	1	1	0.993007
GOTERM_BP_DIRECT	GO:0043124~negative regulation of canonical NF-kappaB signal transduction	5	1.13122	0.0678368	NFKBIA, RIOK3, PPM1N, TRIM59, ZMYND11	422	72	19734	3.24743	1	1	0.993007
GOTERM_BP_DIRECT	GO:0030490~maturation of SSU-rRNA	3	0.678733	0.0730467	RIOK3, SRFBP1, RIOK1	422	21	19734	6.68043	1	1	0.993007
GOTERM_BP_DIRECT	GO:0060236~regulation of mitotic spindle organization	3	0.678733	0.0730467	TPX2, STIL, SASS6	422	21	19734	6.68043	1	1	0.993007
GOTERM_BP_DIRECT	GO:0006397~mRNA processing	10	2.26244	0.0745868	CNOT6L, PAN3, CHD8, LSM1, ZNF326, CIR1, MBNL3, THOC7, BRDT, THOC6	422	241	19734	1.94037	1	1	0.993007
GOTERM_BP_DIRECT	GO:0097194~execution phase of apoptosis	3	0.678733	0.0792529	CECR2, CASP6, TAOK1	422	22	19734	6.37678	1	1	0.993007
GOTERM_BP_DIRECT	GO:0140861~DNA repair-dependent chromatin remodeling	3	0.678733	0.0792529	RNF168, HDAC3, PARP2	422	22	19734	6.37678	1	1	0.993007
GOTERM_BP_DIRECT	GO:0051259~protein complex oligomerization	3	0.678733	0.0792529	BLM, OPA1, HSCB	422	22	19734	6.37678	1	1	0.993007
GOTERM_BP_DIRECT	GO:0006913~nucleocytoplasmic transport	4	0.904977	0.0825456	NUP35, NUP153, NUP54, NUP37	422	48	19734	3.89692	1	1	0.993007
GOTERM_BP_DIRECT	GO:0097368~establishment of Sertoli cell barrier	2	0.452489	0.0826489	ARID4A, ARID4B	422	4	19734	23.3815	1	1	0.993007
GOTERM_BP_DIRECT	GO:0001826~inner cell mass cell differentiation	2	0.452489	0.0826489	CTR9, TET1	422	4	19734	23.3815	1	1	0.993007
GOTERM_BP_DIRECT	GO:0006534~cysteine metabolic process	2	0.452489	0.0826489	CTH, CDO1	422	4	19734	23.3815	1	1	0.993007
GOTERM_BP_DIRECT	GO:0006235~dTTP biosynthetic process	2	0.452489	0.0826489	TBPL1, TYMS	422	4	19734	23.3815	1	1	0.993007
GOTERM_BP_DIRECT	GO:0021943~formation of radial glial scaffolds	2	0.452489	0.0826489	ITGB1, ARL13B	422	4	19734	23.3815	1	1	0.993007
GOTERM_BP_DIRECT	GO:0032204~regulation of telomere maintenance	3	0.678733	0.0856164	SLF1, SLF2, NSMCE4A	422	23	19734	6.09953	1	1	0.993007
GOTERM_BP_DIRECT	GO:0006915~apoptotic process	19	4.29864	0.0879628	NCKAP1, RNF34, TNFSF12, ZBTB16, CDCA7, CKAP2, NME3, CCAR1, DNAAF10, THOC6, NFKBIA, TOX3, TPX2, OPA1, CASP6, CHEK1, BCL7B, PAK2, ITGB3BP	422	593	19734	1.49831	1	1	0.993007
GOTERM_BP_DIRECT	GO:0001843~neural tube closure	5	1.13122	0.0885101	CECR2, KAT2A, STIL, OPA1, CLUAP1	422	79	19734	2.95969	1	1	0.993007
GOTERM_BP_DIRECT	GO:0006513~protein monoubiquitination	4	0.904977	0.0907425	MARCHF7, TRIM59, KBTBD8, OBI1	422	50	19734	3.74104	1	1	0.993007
GOTERM_BP_DIRECT	GO:0040014~regulation of multicellular organism growth	3	0.678733	0.0921277	HDAC3, STAT3, ZMPSTE24	422	24	19734	5.84538	1	1	0.993007
GOTERM_BP_DIRECT	GO:0032147~activation of protein kinase activity	3	0.678733	0.0987777	TPX2, CLSPN, ECT2	422	25	19734	5.61156	1	1	0.993007
GOTERM_BP_DIRECT	GO:0070316~regulation of G0 to G1 transition	3	0.678733	0.0987777	PBRM1, BCL7B, ARID2	422	25	19734	5.61156	1	1	0.993007

## Sheet: GO term of B
Category	Term	Count	%	PValue	Genes	List Total	Pop Hits	Pop Total	Fold Enrichment	Bonferroni	Benjamini	FDR
GOTERM_BP_DIRECT	GO:0006338~chromatin remodeling	31	5.96154	3.80102e-09	RERE, USP36, SMARCD1, KDM5D, SRCAP, CHD9, KDM1B, KMT2C, KMT2B, ZBTB1, BAZ2A, PRDM2, NSD3, BCL7C, DPF2, SMARCAD1, BRD3, RNF20, KDM4A, SMARCC2, KMT5C, USP22, SETD1A, DYRK1A, BAZ1B, GATAD2A, METTL22, CDK2, RAD54L2, KDM7A, EZH1	499	343	19734	3.57423	9.32765e-06	9.3277e-06	9.28208e-06
GOTERM_BP_DIRECT	GO:0045893~positive regulation of DNA-templated transcription	45	8.65385	4.76175e-08	RERE, YAP1, RNF10, SMARCD1, NFIX, SRCAP, WBP2, TRRAP, KMT2B, LEF1, FOXO3, RLF, MBTD1, NSD3, NPAT, MED14, EDRF1, TRIM28, SOX18, CDH1, SUPT20H, ATF7IP, RNF20, TFAP2B, SMARCC2, WNT3A, USP22, DYRK1A, GATAD2A, BMP4, CNOT6, ELF1, MED24, ASPH, RFX7, THRAP3, KANSL3, LHX1, CENPJ, KAT6A, CDK2, TAF6, NUP98, KDM7A, NFKBIB	499	713	19734	2.49596	0.000116847	5.84267e-05	5.8141e-05
GOTERM_BP_DIRECT	GO:0006397~mRNA processing	22	4.23077	9.00338e-07	RBM27, RBM38, MBNL1, ADAR, HNRNPR, TENT4A, SRRM1, RPUSD4, PNN, BCLAF1, CPEB1, U2AF2, THRAP3, PAPOLG, PPP1R8, ACIN1, NRDE2, TARDBP, NSRP1, DCPS, CBLL1, SMNDC1	499	241	19734	3.61011	0.00220699	0.000736476	0.000732875
GOTERM_BP_DIRECT	GO:0045944~positive regulation of transcription by RNA polymerase II	60	11.5385	3.01074e-06	RNF10, CCNT1, KDM1B, PRDM2, MED14, SOX18, POGZ, DPF2, BRD3, ACTR2, PARP1, ZBTB38, PTOV1, TET2, ETV1, BAZ1B, PYGO1, ELF1, PRPF6, RFX7, THRAP3, MTF1, KAT6A, RFX5, SQSTM1, TLR3, YAP1, ZNF197, NFIX, NUFIP1, WBP2, PLAG1, KMT2C, LEF1, PIK3R1, FOXO3, RLF, ATAD2B, BCLAF3, NPAT, BCLAF1, ZNF507, MSX1, E2F7, E2F8, RNF20, ZNF782, TFAP2B, WNT3A, BCL11A, PLEKHA5, MEIS2, HIPK2, CDK9, BMP4, HNRNPK, KANSL3, ASB8,…	499	1256	19734	1.88919	0.00736113	0.00184709	0.00183805
GOTERM_BP_DIRECT	GO:0006468~protein phosphorylation	25	4.80769	3.36279e-05	ACVR1B, STK11, PPP4R1, IRAK2, TLK2, MAP3K21, PIM3, MAPK6, MAP4K4, EPHA7, PDPK1, TNK2, DYRK1A, ADAM10, OXSR1, CSNK1E, HIPK2, CDK9, LATS1, MELK, PEAK1, CDK2, AAK1, BIRC6, TNIK	499	376	19734	2.62946	0.0792109	0.0155867	0.0155105
GOTERM_BP_DIRECT	GO:0006974~DNA damage response	22	4.23077	3.81093e-05	YAP1, PPP1R15A, SMG1, CCNK, WDR48, PARP1, ZBTB38, SETD1A, ZBTB1, BAZ1B, ZBTB40, ALKBH8, DDB1, STK11, BCLAF1, PSME4, TLK2, TIMELESS, TOPBP1, POLK, NRDE2, HROB	499	307	19734	2.83399	0.0892819	0.0155867	0.0155105
GOTERM_BP_DIRECT	GO:0006281~DNA repair	20	3.84615	5.20815e-05	FANCI, SMG1, PARP1, TRRAP, KMT5C, USP45, ZBTB1, CSNK1E, CDK9, DDB1, FZR1, TRIM28, MSH3, ERCC4, POLD1, CDK2, PSME4, TIMELESS, TOPBP1, POLK	499	267	19734	2.96233	0.119981	0.0182583	0.018169
GOTERM_BP_DIRECT	GO:2000973~regulation of pro-B cell differentiation	4	0.769231	6.27045e-05	FLCN, FNIP1, SOS1, SOS2	499	4	19734	39.5471	0.142627	0.0192346	0.0191405
GOTERM_BP_DIRECT	GO:0006366~transcription by RNA polymerase II	17	3.26923	0.000329399	TFAP2B, CCNK, SMARCC2, NFIX, CCNT1, PARP1, WNT3A, LEF1, ETV1, PIK3R1, CDK9, BMP4, LHX1, POLR2C, TAF6, MSX1, SQSTM1	499	235	19734	2.86085	0.554465	0.0758398	0.075469
GOTERM_BP_DIRECT	GO:0045892~negative regulation of DNA-templated transcription	30	5.76923	0.000330147	RERE, L3MBTL3, SET, CSF2, LEF1, NKAP, EHMT1, MBTD1, NPAT, BCLAF1, TRIM28, SOX18, SIN3A, BASP1, ATF7IP, KLF11, KDM4A, TFAP2B, SMARCC2, PARP1, ZBTB38, KCTD1, CDYL, GATAD2A, BMP4, NCOR1, HNRNPK, LHX1, KAT6A, TIMELESS	499	573	19734	2.07053	0.555281	0.0758398	0.075469
GOTERM_BP_DIRECT	GO:0051301~cell division	23	4.42308	0.00033995	CCNK, USP37, CCNT1, NUMA1, EPB41, MICAL3, HAUS4, SPICE1, CDCA8, TENT4B, EML4, LATS1, FZR1, MAU2, PRC1, EPB41L2, CENPJ, POGZ, CDK2, TIMELESS, BIRC6, KIF2C, NRDE2	499	385	19734	2.36255	0.565856	0.0758398	0.075469
GOTERM_BP_DIRECT	GO:0000122~negative regulation of transcription by RNA polymerase II	43	8.26923	0.000418301	YAP1, NFIX, KDM1B, WWC2, LEF1, NKAP, ZBTB1, EHMT1, PRDM2, FOXO3, FLCN, TRIM28, SOX18, SIN3A, MIER3, DPF2, MBIP, MSX1, FNIP1, E2F7, E2F8, SUZ12, ATF7IP, KLF11, TFAP2B, SMARCC2, PARP1, BCL11A, DICER1, MEIS2, HIPK2, GATAD2A, BMP4, NCOR1, SP2, CNOT2, RFX5, CDK2, EZR, MXD1, TAF3, SQSTM1, EZH1	499	963	19734	1.76586	0.641822	0.0855425	0.0851242
GOTERM_BP_DIRECT	GO:1901331~positive regulation of odontoblast differentiation	4	0.769231	0.000518347	BMP4, LEF1, SERPINE1, IPO7	499	7	19734	22.5983	0.719829	0.0953111	0.094845
GOTERM_BP_DIRECT	GO:0060070~canonical Wnt signaling pathway	11	2.11538	0.000543747	EXT1, PYGO1, YAP1, WNT3A, VPS4B, FZD6, LEF1, AXIN2, CSNK1E, FOXO3, WNT3	499	112	19734	3.88409	0.736768	0.0953111	0.094845
GOTERM_BP_DIRECT	GO:0008380~RNA splicing	15	2.88462	0.000608829	RBM38, MBNL1, SRRM1, RPUSD4, PNN, BCLAF1, PRPF6, U2AF2, THRAP3, PPP1R8, LUC7L3, ACIN1, NRDE2, TARDBP, NSRP1	499	201	19734	2.95128	0.775644	0.0996044	0.0991173
GOTERM_BP_DIRECT	GO:0006417~regulation of translation	10	1.92308	0.000772759	CNOT6, BCLAF1, CNOT2, ELP2, GEMIN5, TSC1, GTDC1, FOXO3, ABCE1, PUM2	499	97	19734	4.07702	0.849995	0.118522	0.117942
GOTERM_BP_DIRECT	GO:0046777~protein autophosphorylation	12	2.30769	0.00143273	STK33, SMG1, STK11, MELK, PDPK1, PEAK1, DYRK1A, MAP3K21, PIM3, TNIK, OXSR1, ACVR1B	499	149	19734	3.185	0.970354	0.206818	0.205807
GOTERM_BP_DIRECT	GO:0008283~cell population proliferation	12	2.30769	0.00168093	CDK9, SUZ12, MELK, CSF2, ASPH, WNT3A, SLC20A1, PPP1R8, TSC1, BIRC6, H3-3A, HIPK2	499	152	19734	3.12214	0.983893	0.220163	0.219086
GOTERM_BP_DIRECT	GO:0061028~establishment of endothelial barrier	5	0.961538	0.0017046	SOX18, RDX, RAPGEF2, MSN, EZR	499	21	19734	9.41597	0.984803	0.220163	0.219086
GOTERM_BP_DIRECT	GO:0035332~positive regulation of hippo signaling	4	0.769231	0.00296512	TIAL1, FRMD6, DLG5, MAP4K4	499	12	19734	13.1824	0.999316	0.35418	0.352448
GOTERM_BP_DIRECT	GO:0034644~cellular response to UV	7	1.34615	0.00306071	DDB1, PARP1, ERCC4, POLD1, ZBTB1, POLK, PIK3R1	499	57	19734	4.85666	0.999459	0.35418	0.352448
GOTERM_BP_DIRECT	GO:0006325~chromatin organization	14	2.69231	0.0031752	BRD3, RNF20, USP36, L3MBTL3, TRRAP, UTP3, EHMT1, ZNF518A, MBTD1, NCOR1, TRIM28, KANSL3, TLK2, TOPBP1	499	214	19734	2.58719	0.999592	0.35418	0.352448
GOTERM_BP_DIRECT	GO:0006357~regulation of transcription by RNA polymerase II	59	11.3462	0.00359879	CCNK, CCNT1, TRRAP, PRDM2, TIAL1, MED14, BCL7C, ZNF449, DPF2, SUPT20H, BRD3, KLF11, SMARCC2, SP110, DYRK1A, ETV1, BAZ1B, ELF1, RFX7, MTF1, KAT6A, RFX5, SOS1, KDM7A, ZNF793, SMARCD1, ZNF197, NFIX, SRCAP, LEF1, ZNF518A, LIN9, FOXO3, RLF, ZNF25, ZBTB40, SAFB2, MBIP, MSX1, HOXC9, ZKSCAN1, E2F7, E2F8, ZNF782, TFAP2B, ZNF184, BCL11A, USP22, UNCX, ELP2, FOXN2, ZFHX4, HNRNPK, SP2, LHX1, CNOT2, TAF6, MXD1…	499	1606	19734	1.45285	0.999856	0.383975	0.382098
GOTERM_BP_DIRECT	GO:0007049~cell cycle	18	3.46154	0.00375561	FANCI, RBM38, CCNK, RABGAP1, CCNT1, DDIAS, EPB41, VPS4B, TET2, MICAL3, LIN9, TENT4B, CYLD, STK11, EPB41L2, BIRC6, PIM3, MAPK6	499	324	19734	2.19706	0.999902	0.384011	0.382134
GOTERM_BP_DIRECT	GO:0045815~transcription initiation-coupled chromatin remodeling	6	1.15385	0.00438109	USP25, SMARCD1, WBP2, KDM1B, GLYR1, ATAD2B	499	43	19734	5.5182	0.999979	0.398192	0.396245
GOTERM_BP_DIRECT	GO:1905168~positive regulation of double-strand break repair via homologous recombination	6	1.15385	0.00438109	MBTD1, ACTR2, WDR48, PARP1, TRRAP, TIMELESS	499	43	19734	5.5182	0.999979	0.398192	0.396245
GOTERM_BP_DIRECT	GO:2000781~positive regulation of double-strand break repair	6	1.15385	0.00438109	ZCWPW1, SMARCD1, SMARCC2, BCL7C, TIMELESS, DPF2	499	43	19734	5.5182	0.999979	0.398192	0.396245
GOTERM_BP_DIRECT	GO:0006897~endocytosis	12	2.30769	0.00457226	CSNK1G3, RALBP1, FNBP1, TNK2, MYO6, OCIAD1, SNX10, CSNK1E, STEAP2, CLINT1, EPN2, REPS1	499	173	19734	2.74315	0.999987	0.400726	0.398766
GOTERM_BP_DIRECT	GO:0000398~mRNA splicing, via spliceosome	13	2.5	0.00536019	ZCCHC8, CWC25, HNRNPR, SRRM1, PNN, PRPF6, HNRNPK, ZMAT2, U2AF2, CWC22, PPP1R8, GEMIN5, BUD13	499	202	19734	2.54511	0.999998	0.449331	0.447133
GOTERM_BP_DIRECT	GO:0008104~protein localization	11	2.11538	0.00554466	GNGT1, FRMD6, AKAP11, WNT3A, SIN3A, MYO6, DDX42, AXIN2, CSNK1E, SQSTM1, SEPTIN11	499	153	19734	2.84326	0.999999	0.449331	0.447133
GOTERM_BP_DIRECT	GO:0006606~protein import into nucleus	9	1.73077	0.00573388	NUP93, FAM53C, ADAR, NUP98, PIK3R1, TNPO1, SQSTM1, IPO7, KPNA3	499	107	19734	3.32639	0.999999	0.449331	0.447133
GOTERM_BP_DIRECT	GO:1902115~regulation of organelle assembly	3	0.576923	0.00604234	RDX, MSN, EZR	499	5	19734	23.7283	1	0.449331	0.447133
GOTERM_BP_DIRECT	GO:1904778~positive regulation of protein localization to cell cortex	3	0.576923	0.00604234	NUMA1, EPB41, EPB41L2	499	5	19734	23.7283	1	0.449331	0.447133
GOTERM_BP_DIRECT	GO:0051276~chromosome organization	5	0.961538	0.00652722	KAT6A, CDCA8, TOPBP1, GEM, PUM2	499	30	19734	6.59118	1	0.471111	0.468808
GOTERM_BP_DIRECT	GO:0051726~regulation of cell cycle	14	2.69231	0.00792027	RBM38, PPP1R15A, TRRAP, DDIAS, TSC1, LIN9, HIPK2, CDK9, MBTD1, ING5, STK11, MBIP, TRIM36, TARDBP	499	239	19734	2.31657	1	0.555324	0.552609
GOTERM_BP_DIRECT	GO:0060718~chorionic trophoblast cell differentiation	3	0.576923	0.00891259	E2F7, MAP3K4, E2F8	499	6	19734	19.7735	1	0.596949	0.59403
GOTERM_BP_DIRECT	GO:0008286~insulin receptor signaling pathway	7	1.34615	0.00900046	C2CD5, RABGAP1, PDPK1, GAB1, PIK3R1, SOS1, SOS2	499	71	19734	3.89901	1	0.596949	0.59403
GOTERM_BP_DIRECT	GO:1990090~cellular response to nerve growth factor stimulus	5	0.961538	0.0102067	ACAP2, PARP1, RAPGEF2, CSNK1E, FOXO3	499	34	19734	5.81575	1	0.659136	0.655912
GOTERM_BP_DIRECT	GO:0001701~in utero embryonic development	13	2.5	0.0106896	MBNL1, C2CD3, WNT3A, ADAM10, UPF3A, ACVR1B, FLCN, NPAT, SOX18, SIN3A, MAN2A1, MSX1, NSRP1	499	221	19734	2.3263	1	0.660635	0.657405
GOTERM_BP_DIRECT	GO:0016310~phosphorylation	27	5.19231	0.0107683	PI4K2B, SMG1, PXK, TRRAP, PIK3R1, PAPSS2, STK11, STK33, IRAK2, TLK2, PIP4K2B, MAP3K4, MAP4K4, CSNK1G3, EPHA7, PDPK1, TNK2, DYRK1A, OXSR1, CSNK1E, BAZ1B, HIPK2, CDK9, MELK, CDK2, TAB2, TNIK	499	633	19734	1.68684	1	0.660635	0.657405
GOTERM_BP_DIRECT	GO:0030330~DNA damage response, signal transduction by p53 class mediator	4	0.769231	0.0114574	MYO6, FOXO3, PPM1D, HIPK2	499	19	19734	8.3257	1	0.685767	0.682413
GOTERM_BP_DIRECT	GO:0006260~DNA replication	8	1.53846	0.0120493	FAM111B, NFIX, SET, SIN3A, POLD1, CDK2, POLK, MCM2	499	98	19734	3.22833	1	0.704021	0.700578
GOTERM_BP_DIRECT	GO:0018107~peptidyl-threonine phosphorylation	6	1.15385	0.0123853	STK11, PDPK1, DYRK1A, OXSR1, ACVR1B, HIPK2	499	55	19734	4.31423	1	0.706824	0.703367
GOTERM_BP_DIRECT	GO:0006337~nucleosome disassembly	4	0.769231	0.0151519	SMARCD1, SET, SMARCC2, ATAD2B	499	21	19734	7.53278	1	0.845063	0.840931
GOTERM_BP_DIRECT	GO:0048025~negative regulation of mRNA splicing, via spliceosome	4	0.769231	0.0172218	HNRNPK, U2AF2, DYRK1A, ACIN1	499	22	19734	7.19038	1	0.933365	0.928801
GOTERM_BP_DIRECT	GO:0034332~adherens junction organization	5	0.961538	0.0178762	CDH3, CDH1, FAT1, ADAM10, CDH18	499	40	19734	4.94339	1	0.933365	0.928801
GOTERM_BP_DIRECT	GO:1900182~positive regulation of protein localization to nucleus	5	0.961538	0.0178762	BMP4, YAP1, STK11, PARP1, IPO7	499	40	19734	4.94339	1	0.933365	0.928801
GOTERM_BP_DIRECT	GO:0018105~peptidyl-serine phosphorylation	10	1.92308	0.0183603	LATS1, CSNK1G3, SMG1, PDPK1, CDK2, TLK2, DYRK1A, RICTOR, CSNK1E, HIPK2	499	157	19734	2.51892	1	0.938669	0.934079
GOTERM_BP_DIRECT	GO:0031507~heterochromatin formation	6	1.15385	0.0199833	SIN3A, BAZ2A, PPM1D, SPTY2D1, H1-0, EZH1	499	62	19734	3.82714	1	0.966993	0.962264
GOTERM_BP_DIRECT	GO:0043087~regulation of GTPase activity	6	1.15385	0.0199833	RALBP1, RABGAP1, RDX, TBC1D15, RAB3GAP1, ARHGAP12	499	62	19734	3.82714	1	0.966993	0.962264
GOTERM_BP_DIRECT	GO:2000643~positive regulation of early endosome to late endosome transport	3	0.576923	0.0203437	RDX, MSN, EZR	499	9	19734	13.1824	1	0.966993	0.962264
GOTERM_BP_DIRECT	GO:0032259~methylation	10	1.92308	0.0204905	NSD3, METTL22, METTL25, KMT5C, KMT2C, SETD1A, KMT2B, TMT1A, PRDM2, EZH1	499	160	19734	2.47169	1	0.966993	0.962264
GOTERM_BP_DIRECT	GO:0006351~DNA-templated transcription	7	1.34615	0.0227379	SPOCD1, MTF1, CDK2, BAZ2A, LIN9, HOXC9, NFKBIB	499	87	19734	3.18195	1	1	0.995516
GOTERM_BP_DIRECT	GO:0045666~positive regulation of neuron differentiation	7	1.34615	0.0227379	SPAG9, BMP4, KDM4A, SIN3A, ZC4H2, MAP1B, CPNE1	499	87	19734	3.18195	1	1	0.995516
GOTERM_BP_DIRECT	GO:0001942~hair follicle development	5	0.961538	0.0227632	SOX18, FZD6, ACVR1B, SOS1, PUM2	499	43	19734	4.5985	1	1	0.995516
GOTERM_BP_DIRECT	GO:0035329~hippo signaling	4	0.769231	0.0243324	LATS1, YAP1, WWC2, PLEKHA5	499	25	19734	6.32754	1	1	0.995516
GOTERM_BP_DIRECT	GO:0007099~centriole replication	4	0.769231	0.0243324	CENPJ, CDK2, CCP110, CEP85	499	25	19734	6.32754	1	1	0.995516
GOTERM_BP_DIRECT	GO:0070316~regulation of G0 to G1 transition	4	0.769231	0.0243324	SMARCD1, SMARCC2, BCL7C, DPF2	499	25	19734	6.32754	1	1	0.995516
GOTERM_BP_DIRECT	GO:0046599~regulation of centriole replication	3	0.576923	0.0250098	CENPJ, SPICE1, CEP76	499	10	19734	11.8641	1	1	0.995516
GOTERM_BP_DIRECT	GO:0030033~microvillus assembly	3	0.576923	0.0250098	RAPGEF2, TNIK, EZR	499	10	19734	11.8641	1	1	0.995516
GOTERM_BP_DIRECT	GO:1902966~positive regulation of protein localization to early endosome	3	0.576923	0.0250098	RDX, MSN, EZR	499	10	19734	11.8641	1	1	0.995516
GOTERM_BP_DIRECT	GO:0065003~protein-containing complex assembly	9	1.73077	0.0258144	EXT1, YAP1, RIMS1, EPB41, DLG5, DNAJB12, GEMIN5, KPNA3, NAPG	499	140	19734	2.54231	1	1	0.995516
GOTERM_BP_DIRECT	GO:0035556~intracellular signal transduction	19	3.65385	0.026923	PDPK1, MCF2, OXSR1, NRBP1, FLCN, STK33, MELK, AKAP11, SH3BP5L, IRAK2, DLG5, ASB8, TLK2, RAPGEF2, TNIK, MAPK6, SQSTM1, MAP3K4, MAP4K4	499	432	19734	1.73934	1	1	0.995516
GOTERM_BP_DIRECT	GO:0008285~negative regulation of cell population proliferation	19	3.65385	0.0279131	RBM38, TFAP2B, KLF11, TES, IL24, WWC2, TSC1, PPM1D, TIAL1, BMP4, ING5, STK11, ASPH, DLG5, RAPGEF2, TAF6, MSX1, FNIP1, E2F7	499	434	19734	1.73132	1	1	0.995516
GOTERM_BP_DIRECT	GO:2000819~regulation of nucleotide-excision repair	4	0.769231	0.0298243	SMARCD1, SMARCC2, BCL7C, DPF2	499	27	19734	5.85883	1	1	0.995516
GOTERM_BP_DIRECT	GO:0007033~vacuole organization	3	0.576923	0.030064	EXT1, MAN2A1, VPS4B	499	11	19734	10.7856	1	1	0.995516
GOTERM_BP_DIRECT	GO:0031123~RNA 3'-end processing	3	0.576923	0.030064	PAPOLG, TENT4A, TENT4B	499	11	19734	10.7856	1	1	0.995516
GOTERM_BP_DIRECT	GO:1902459~positive regulation of stem cell population maintenance	5	0.961538	0.0304313	YAP1, SMARCD1, SIN3A, BCL7C, DPF2	499	47	19734	4.20714	1	1	0.995516
GOTERM_BP_DIRECT	GO:0006913~nucleocytoplasmic transport	5	0.961538	0.0325584	NUP93, RANBP2, NUP210, NUP98, NUP160	499	48	19734	4.11949	1	1	0.995516
GOTERM_BP_DIRECT	GO:0006997~nucleus organization	4	0.769231	0.0359126	NUMA1, VPS4B, SYNE2, H3-3A	499	29	19734	5.45477	1	1	0.995516
GOTERM_BP_DIRECT	GO:0032968~positive regulation of transcription elongation by RNA polymerase II	5	0.961538	0.0370674	CDK9, MED14, CCNK, MED24, CCNT1	499	50	19734	3.95471	1	1	0.995516
GOTERM_BP_DIRECT	GO:0035264~multicellular organism growth	7	1.34615	0.0377597	EXT1, WDR48, PLAG1, GHRH, SOS1, PALB2, H3-3A	499	98	19734	2.82479	1	1	0.995516
GOTERM_BP_DIRECT	GO:0030866~cortical actin cytoskeleton organization	4	0.769231	0.0391776	FMNL2, AKAP11, EPB41, EPB41L2	499	30	19734	5.27295	1	1	0.995516
GOTERM_BP_DIRECT	GO:0000086~G2/M transition of mitotic cell cycle	5	0.961538	0.0394498	LATS1, MELK, USP22, CDK2, PPM1D	499	51	19734	3.87717	1	1	0.995516
GOTERM_BP_DIRECT	GO:0007043~cell-cell junction assembly	5	0.961538	0.0419175	FLCN, CDH3, CDH1, FAT1, CDH18	499	52	19734	3.80261	1	1	0.995516
GOTERM_BP_DIRECT	GO:0008333~endosome to lysosome transport	5	0.961538	0.0419175	PXK, HMGXB4, TGFBRAP1, EPG5, ATG14	499	52	19734	3.80261	1	1	0.995516
GOTERM_BP_DIRECT	GO:0043122~regulation of canonical NF-kappaB signal transduction	4	0.769231	0.042588	PDPK1, CPNE1, SQSTM1, NFKBIB	499	31	19734	5.10285	1	1	0.995516
GOTERM_BP_DIRECT	GO:1900087~positive regulation of G1/S transition of mitotic cell cycle	5	0.961538	0.0444706	ANKRD17, ADAM17, RRM2, CENPJ, RDX	499	53	19734	3.73086	1	1	0.995516
GOTERM_BP_DIRECT	GO:0090090~negative regulation of canonical Wnt signaling pathway	9	1.73077	0.0445725	LATS1, CYLD, STK11, FZD6, TMEM64, TMEM131L, AXIN2, FOXO3, BICC1	499	156	19734	2.28156	1	1	0.995516
GOTERM_BP_DIRECT	GO:0043484~regulation of RNA splicing	6	1.15385	0.0450987	RBM38, MBNL1, TRRAP, USP22, RBM12B, SUPT20H	499	77	19734	3.08159	1	1	0.995516
GOTERM_BP_DIRECT	GO:0009267~cellular response to starvation	6	1.15385	0.0450987	FLCN, TSC1, WIPI2, FNIP1, PPM1D, ATG14	499	77	19734	3.08159	1	1	0.995516
GOTERM_BP_DIRECT	GO:0060325~face morphogenesis	4	0.769231	0.046142	ASPH, LEF1, MSX1, RAB3GAP1	499	32	19734	4.94339	1	1	0.995516
GOTERM_BP_DIRECT	GO:0001649~osteoblast differentiation	8	1.53846	0.0468658	BMP4, WNT3A, LEF1, TMT1A, ADAR, RRBP1, AXIN2, H3-3A	499	130	19734	2.43367	1	1	0.995516
GOTERM_BP_DIRECT	GO:2000045~regulation of G1/S transition of mitotic cell cycle	5	0.961538	0.0471089	SMARCD1, KLF11, SMARCC2, BCL7C, DPF2	499	54	19734	3.66177	1	1	0.995516
GOTERM_BP_DIRECT	GO:0033120~positive regulation of RNA splicing	3	0.576923	0.0473346	U2AF2, DYRK1A, PIK3R1	499	14	19734	8.47438	1	1	0.995516
GOTERM_BP_DIRECT	GO:0051310~metaphase chromosome alignment	3	0.576923	0.0473346	SPICE1, KIF2C, GEM	499	14	19734	8.47438	1	1	0.995516
GOTERM_BP_DIRECT	GO:0032786~positive regulation of DNA-templated transcription, elongation	3	0.576923	0.0473346	CCNK, CCNT1, PARP1	499	14	19734	8.47438	1	1	0.995516
GOTERM_BP_DIRECT	GO:0000902~cell morphogenesis	7	1.34615	0.0481176	YAP1, CDH3, CDH1, MSX1, WNT3, CDH18, SSH1	499	104	19734	2.66182	1	1	0.995516
GOTERM_BP_DIRECT	GO:0048697~positive regulation of collateral sprouting in absence of injury	2	0.384615	0.0498357	WNT3A, WNT3	499	2	19734	39.5471	1	1	0.995516
GOTERM_BP_DIRECT	GO:1903518~positive regulation of single strand break repair	2	0.384615	0.0498357	PARP1, XRCC1	499	2	19734	39.5471	1	1	0.995516
GOTERM_BP_DIRECT	GO:0032877~positive regulation of DNA endoreduplication	2	0.384615	0.0498357	E2F7, E2F8	499	2	19734	39.5471	1	1	0.995516
GOTERM_BP_DIRECT	GO:0043634~polyadenylation-dependent ncRNA catabolic process	2	0.384615	0.0498357	TENT4A, TENT4B	499	2	19734	39.5471	1	1	0.995516
GOTERM_BP_DIRECT	GO:0030225~macrophage differentiation	4	0.769231	0.0498376	BMP4, L3MBTL3, CSF2, PARP1	499	33	19734	4.79359	1	1	0.995516
GOTERM_BP_DIRECT	GO:0006334~nucleosome assembly	9	1.73077	0.051899	SET, H1-8, KAT6A, SPTY2D1, H1-0, H3-3A, NAP1L4, ATAD2B, MCM2	499	161	19734	2.21071	1	1	0.995516
GOTERM_BP_DIRECT	GO:0030071~regulation of mitotic metaphase/anaphase transition	4	0.769231	0.0536729	SMARCD1, SMARCC2, BCL7C, DPF2	499	34	19734	4.6526	1	1	0.995516
GOTERM_BP_DIRECT	GO:0070507~regulation of microtubule cytoskeleton organization	4	0.769231	0.0536729	CYLD, WNT3A, TRIM36, MPDZ	499	34	19734	4.6526	1	1	0.995516
GOTERM_BP_DIRECT	GO:0016242~negative regulation of macroautophagy	3	0.576923	0.053725	USP36, TSC1, SMCR8	499	15	19734	7.90942	1	1	0.995516
GOTERM_BP_DIRECT	GO:0010820~positive regulation of T cell chemotaxis	3	0.576923	0.053725	ADAM17, ADAM10, OXSR1	499	15	19734	7.90942	1	1	0.995516
GOTERM_BP_DIRECT	GO:0045176~apical protein localization	3	0.576923	0.053725	DLG5, RDX, GOPC	499	15	19734	7.90942	1	1	0.995516
GOTERM_BP_DIRECT	GO:0000724~double-strand break repair via homologous recombination	7	1.34615	0.0538932	MBTD1, WDR48, RNF138, ERCC4, POGZ, TOPBP1, PALB2	499	107	19734	2.58719	1	1	0.995516
GOTERM_BP_DIRECT	GO:1903078~positive regulation of protein localization to plasma membrane	5	0.961538	0.0555333	PDPK1, WNT3A, PIK3R1, EZR, SQSTM1	499	57	19734	3.46904	1	1	0.995516
GOTERM_BP_DIRECT	GO:0006282~regulation of DNA repair	5	0.961538	0.0615704	CDK9, TRRAP, USP22, TAF6, SUPT20H	499	59	19734	3.35145	1	1	0.995516
GOTERM_BP_DIRECT	GO:0043065~positive regulation of apoptotic process	14	2.69231	0.0655348	KLF11, B4GALT1, FOXO3, HSPD1, BMP4, LATS1, ING5, FLCN, BCLAF1, MELK, ACIN1, TAF6, SQSTM1, TLR3	499	322	19734	1.71944	1	1	0.995516
GOTERM_BP_DIRECT	GO:0001702~gastrulation with mouth forming second	3	0.576923	0.0673402	UGDH, LHX1, FRS2	499	17	19734	6.9789	1	1	0.995516
GOTERM_BP_DIRECT	GO:0060441~epithelial tube branching involved in lung morphogenesis	3	0.576923	0.0673402	EXT1, BMP4, DLG5	499	17	19734	6.9789	1	1	0.995516
GOTERM_BP_DIRECT	GO:0035196~miRNA processing	3	0.576923	0.0673402	PPP1R8, DICER1, PUM2	499	17	19734	6.9789	1	1	0.995516
GOTERM_BP_DIRECT	GO:0016579~protein deubiquitination	6	1.15385	0.0690903	USP25, USP36, CYLD, USP37, USP22, USP45	499	87	19734	2.72739	1	1	0.995516
GOTERM_BP_DIRECT	GO:0045582~positive regulation of T cell differentiation	4	0.769231	0.0703621	CYLD, SMARCD1, SMARCC2, ZBTB1	499	38	19734	4.16285	1	1	0.995516
GOTERM_BP_DIRECT	GO:0010468~regulation of gene expression	11	2.11538	0.0719293	KDM4A, RO60, CDH1, LHX1, CDK2, UNCX, RICTOR, ATP1B1, TARDBP, WNT3, MAP3K4	499	233	19734	1.86703	1	1	0.995516
GOTERM_BP_DIRECT	GO:0060212~negative regulation of nuclear-transcribed mRNA poly(A) tail shortening	2	0.384615	0.0738161	TENT4A, TENT4B	499	3	19734	26.3647	1	1	0.995516
GOTERM_BP_DIRECT	GO:1904693~midbrain morphogenesis	2	0.384615	0.0738161	FZD6, SOS1	499	3	19734	26.3647	1	1	0.995516
GOTERM_BP_DIRECT	GO:2000636~positive regulation of primary miRNA processing	2	0.384615	0.0738161	BMP4, PRPF6	499	3	19734	26.3647	1	1	0.995516
GOTERM_BP_DIRECT	GO:1905765~negative regulation of protection from non-homologous end joining at telomere	2	0.384615	0.0738161	ERCC4, XRCC1	499	3	19734	26.3647	1	1	0.995516
GOTERM_BP_DIRECT	GO:0061819~telomeric DNA-containing double minutes formation	2	0.384615	0.0738161	ERCC4, XRCC1	499	3	19734	26.3647	1	1	0.995516
GOTERM_BP_DIRECT	GO:0060235~lens induction in camera-type eye	2	0.384615	0.0738161	BMP4, HIPK2	499	3	19734	26.3647	1	1	0.995516
GOTERM_BP_DIRECT	GO:0045910~negative regulation of DNA recombination	3	0.576923	0.074529	H1-8, MSH3, H1-0	499	18	19734	6.59118	1	1	0.995516
GOTERM_BP_DIRECT	GO:0043923~positive regulation by host of viral transcription	3	0.576923	0.074529	CDK9, CCNT1, LEF1	499	18	19734	6.59118	1	1	0.995516
GOTERM_BP_DIRECT	GO:0048024~regulation of mRNA splicing, via spliceosome	3	0.576923	0.074529	HNRNPK, CWC22, SRRM1	499	18	19734	6.59118	1	1	0.995516
GOTERM_BP_DIRECT	GO:0044331~cell-cell adhesion mediated by cadherin	4	0.769231	0.0748583	CDH3, CDH1, FAT1, CDH18	499	39	19734	4.05611	1	1	0.995516
GOTERM_BP_DIRECT	GO:0032008~positive regulation of TOR signaling	4	0.769231	0.0748583	FLCN, SMCR8, RICTOR, FNIP1	499	39	19734	4.05611	1	1	0.995516
GOTERM_BP_DIRECT	GO:0060391~positive regulation of SMAD protein signal transduction	4	0.769231	0.0748583	NUP93, BMP4, PARP1, KIAA0319	499	39	19734	4.05611	1	1	0.995516
GOTERM_BP_DIRECT	GO:0001934~positive regulation of protein phosphorylation	10	1.92308	0.0780638	BMP4, RALBP1, EPHA7, WNT3A, TNIK, AXIN2, FNIP1, ATG14, SQSTM1, HIPK2	499	206	19734	1.91976	1	1	0.995516
GOTERM_BP_DIRECT	GO:0050821~protein stabilization	11	2.11538	0.0819702	ATF7IP, USP36, AAK1, TSC1, ASDURF, MSX1, PIK3R1, ATP1B1, NAPG, HSPD1, PDRG1	499	239	19734	1.82016	1	1	0.995516
GOTERM_BP_DIRECT	GO:0001822~kidney development	7	1.34615	0.0835813	PYGO1, BMP4, TFAP2B, LHX1, TSC1, CPLANE1, BICC1	499	120	19734	2.30691	1	1	0.995516
GOTERM_BP_DIRECT	GO:0000184~nuclear-transcribed mRNA catabolic process, nonsense-mediated decay	4	0.769231	0.0842196	UPF2, SMG1, BCLAF1, UPF3A	499	41	19734	3.85825	1	1	0.995516
GOTERM_BP_DIRECT	GO:0060271~cilium assembly	11	2.11538	0.0873331	ACTR2, RO60, C2CD3, KIF3B, FAM161A, CENPJ, MKS1, KIF24, CPLANE1, SNX10, SEPTIN11	499	242	19734	1.7976	1	1	0.995516
GOTERM_BP_DIRECT	GO:0042307~positive regulation of protein import into nucleus	4	0.769231	0.0890786	TRIM28, CDH1, PIK3R1, TARDBP	499	42	19734	3.76639	1	1	0.995516
GOTERM_BP_DIRECT	GO:1902018~negative regulation of cilium assembly	3	0.576923	0.0895846	YAP1, CCP110, KIF24	499	20	19734	5.93206	1	1	0.995516
GOTERM_BP_DIRECT	GO:0000289~nuclear-transcribed mRNA poly(A) tail shortening	3	0.576923	0.0895846	CNOT4, CNOT6, CNOT2	499	20	19734	5.93206	1	1	0.995516
GOTERM_BP_DIRECT	GO:0008284~positive regulation of cell population proliferation	19	3.65385	0.0918007	SUZ12, SMARCD1, TFAP2B, CSF2, WNT3A, IL24, ADAM10, MEIS2, HIPK2, BMP4, CNOT6, FZR1, ADAM17, PRC1, GHRH, BCL7C, CDK2, BIRC6, FAM98B	499	506	19734	1.48497	1	1	0.995516
GOTERM_BP_DIRECT	GO:0010628~positive regulation of gene expression	19	3.65385	0.0955923	YAP1, KDM4A, CSF2, PLAG1, WNT3A, BCL11A, LEF1, RDX, MSN, ACVR1B, BMP4, RIMS1, CDH3, KAT6A, MBIP, FAM98B, EZR, WNT3, TLR3	499	509	19734	1.47622	1	1	0.995516
GOTERM_BP_DIRECT	GO:1903860~negative regulation of dendrite extension	2	0.384615	0.0971925	SPAG9, BCL11A	499	4	19734	19.7735	1	1	0.995516
GOTERM_BP_DIRECT	GO:0090669~telomerase RNA stabilization	2	0.384615	0.0971925	DKC1, NAF1	499	4	19734	19.7735	1	1	0.995516
GOTERM_BP_DIRECT	GO:0043570~maintenance of DNA repeat elements	2	0.384615	0.0971925	MSH3, AXIN2	499	4	19734	19.7735	1	1	0.995516
GOTERM_BP_DIRECT	GO:1905672~negative regulation of lysosome organization	2	0.384615	0.0971925	FLCN, FNIP1	499	4	19734	19.7735	1	1	0.995516
GOTERM_BP_DIRECT	GO:0035880~embryonic nail plate morphogenesis	2	0.384615	0.0971925	FZD6, MSX1	499	4	19734	19.7735	1	1	0.995516
GOTERM_BP_DIRECT	GO:0031440~regulation of mRNA 3'-end processing	2	0.384615	0.0971925	CDK9, CPEB1	499	4	19734	19.7735	1	1	0.995516
GOTERM_BP_DIRECT	GO:0009948~anterior/posterior axis specification	3	0.576923	0.0974196	BMP4, LHX1, WNT3	499	21	19734	5.64958	1	1	0.995516
GOTERM_BP_DIRECT	GO:0070935~3'-UTR-mediated mRNA stabilization	3	0.576923	0.0974196	DAZL, RBM38, TARDBP	499	21	19734	5.64958	1	1	0.995516
GOTERM_BP_DIRECT	GO:0007080~mitotic metaphase chromosome alignment	4	0.769231	0.0991374	EML4, VPS4B, CDCA8, KIF2C	499	44	19734	3.59519	1	1	0.995516
GOTERM_BP_DIRECT	GO:0007032~endosome organization	4	0.769231	0.0991374	PI4K2B, PLEKHA3, SNX10, SQSTM1	499	44	19734	3.59519	1	1	0.995516
GOTERM_BP_DIRECT	GO:0006275~regulation of DNA replication	4	0.769231	0.0991374	ANKRD17, ING5, USP37, ZBTB38	499	44	19734	3.59519	1	1	0.995516
GOTERM_BP_DIRECT	GO:0000165~MAPK cascade	7	1.34615	0.0998122	SPAG9, MAP3K21, RAPGEF2, TNIK, MAPK6, MAP3K4, MAP4K4	499	126	19734	2.19706	1	1	0.995516

## Sheet: GO term of D
Category	Term	Count	%	PValue	Genes	List Total	Pop Hits	Pop Total	Fold Enrichment	Bonferroni	Benjamini	FDR
GOTERM_BP_DIRECT	GO:0051301~cell division	24	4.55408	9.45965e-05	RALA, CENPW, BORA, SYCP2, SYCP1, DYNLT3, NSMCE2, NCAPG, CIB1, TERF1, SMC4, AURKC, NSL1, GNAI1, WAPL, SMC2, CKS1B, CDK7, CCNG2, CDC26, RAD21, TPR, CDK1, KIF20B	488	385	19734	2.52084	0.190117	0.210856	0.210856
GOTERM_BP_DIRECT	GO:0007131~reciprocal meiotic recombination	7	1.32827	0.000227429	RAD50, RAD51C, SYCP1, RAD21, MND1, TRIP13, RAD54B	488	36	19734	7.86305	0.397699	0.25347	0.25347
GOTERM_BP_DIRECT	GO:0032880~regulation of protein localization	10	1.89753	0.000483979	UFL1, ADCYAP1, MAPK8, BORA, FBXW7, SYCP1, TPR, C9ORF72, OOEP, NKX3-1	488	93	19734	4.34823	0.660082	0.293446	0.293446
GOTERM_BP_DIRECT	GO:0033630~positive regulation of cell adhesion mediated by integrin	5	0.948767	0.000526596	IFT74, FERMT1, TGFB2, ADAM9, CIB1	488	16	19734	12.637	0.6909	0.293446	0.293446
GOTERM_BP_DIRECT	GO:0000722~telomere maintenance via recombination	4	0.759013	0.00157495	RAD50, RAD51C, NSMCE2, SMC6	488	10	19734	16.1754	0.970203	0.579172	0.579172
GOTERM_BP_DIRECT	GO:0015031~protein transport	22	4.17457	0.00161275	NDC1, ARFGEF2, GOSR1, PHAX, NXT2, SCAMP1, KLHL20, KTN1, SCFD1, SLC7A6OS, VAMP7, HOOK2, ZMAT3, RP2, SNX14, LMAN2, BBS7, SEC22B, SFT2D2, CEP290, BBS5, CHMP5	488	415	19734	2.14373	0.972614	0.579172	0.579172
GOTERM_BP_DIRECT	GO:0008286~insulin receptor signaling pathway	8	1.51803	0.00181884	FER, CAV2, PIK3R3, PHIP, AP3S1, FOXO1, GPLD1, RHOQ	488	71	19734	4.55645	0.982715	0.579172	0.579172
GOTERM_BP_DIRECT	GO:0090316~positive regulation of intracellular protein transport	5	0.948767	0.00262989	PCM1, TPR, ZFAND1, KIF20B, CEP290	488	24	19734	8.42469	0.997176	0.689282	0.689282
GOTERM_BP_DIRECT	GO:0045048~protein insertion into ER membrane	4	0.759013	0.0027831	WDR83OS, TRAM1, GET1, TRAM1L1	488	12	19734	13.4795	0.997995	0.689282	0.689282
GOTERM_BP_DIRECT	GO:1905515~non-motile cilium assembly	7	1.32827	0.00418842	IFT74, IFT88, PCM1, BBS7, IFT57, PIBF1, CEP290	488	62	19734	4.56564	0.999914	0.803929	0.803929
GOTERM_BP_DIRECT	GO:0051984~positive regulation of chromosome segregation	4	0.759013	0.00443885	NCAPG, SMC6, SMC4, SMC2	488	14	19734	11.5539	0.999951	0.803929	0.803929
GOTERM_BP_DIRECT	GO:0000398~mRNA splicing, via spliceosome	13	2.46679	0.00449504	SF3B2, DBR1, IK, RBM8A, WBP4, PPWD1, RBM4B, HTATSF1, LSM7, SNRPD1, RBM41, RBM6, RBM44	488	202	19734	2.60248	0.999956	0.803929	0.803929
GOTERM_BP_DIRECT	GO:0007141~male meiosis I	5	0.948767	0.00468869	RAD51C, UBB, FOXJ3, HSF2BP, TRIP13	488	28	19734	7.22117	0.999972	0.803929	0.803929
GOTERM_BP_DIRECT	GO:0018105~peptidyl-serine phosphorylation	11	2.08729	0.00568995	HIPK4, MAPK8, MYO3B, ROCK1, AKT3, CDK1, STK38L, HIPK1, STK4, PRKACB, SRPK1	488	157	19734	2.83327	0.999997	0.897121	0.897121
GOTERM_BP_DIRECT	GO:0006906~vesicle fusion	5	0.948767	0.00603715	EEA1, VAMP7, CAV2, GOSR1, IRAG2	488	30	19734	6.73975	0.999999	0.897121	0.897121
GOTERM_BP_DIRECT	GO:0060271~cilium assembly	14	2.65655	0.00730296	IQCB1, CFAP70, SCLT1, KIF27, IFT74, IFT88, PCM1, RP2, CEP83, BBS7, IFT57, PIBF1, CEP290, BBS5	488	242	19734	2.33942	1	1	1
GOTERM_BP_DIRECT	GO:0035338~long-chain fatty-acyl-CoA biosynthetic process	4	0.759013	0.0107852	ACSL4, ELOVL6, ELOVL7, HSD17B12	488	19	19734	8.51337	1	1	1
GOTERM_BP_DIRECT	GO:0018107~peptidyl-threonine phosphorylation	6	1.13852	0.0113285	HIPK4, MAPK8, ROCK1, CAD, CDK1, HIPK1	488	55	19734	4.41148	1	1	1
GOTERM_BP_DIRECT	GO:0008380~RNA splicing	12	2.27704	0.0114262	SF3B2, RBFOX1, SON, RBM8A, SNRPD1, C1QBP, WBP4, PPWD1, SREK1IP1, THOC3, ZC3H13, SRPK1	488	201	19734	2.41424	1	1	1
GOTERM_BP_DIRECT	GO:0046326~positive regulation of glucose import	5	0.948767	0.0127116	OSBPL8, GPC3, PTPN11, IGF1, RHOQ	488	37	19734	5.46467	1	1	1
GOTERM_BP_DIRECT	GO:0008150~biological_process	24	4.55408	0.0142894	ZNF330, CDV3, QNG1, RWDD2B, TXNDC9, MINDY2, CFAP70, GPR63, CDKAL1, HDHD2, MFSD11, UACA, TTC27, OOEP, SBNO1, FSD1L, PUDP, TMEM116, GIPC2, ISOC1, TLCD4, SMCO4, SFT2D2, LYPLAL1	488	568	19734	1.70867	1	1	1
GOTERM_BP_DIRECT	GO:0019367~fatty acid elongation, saturated fatty acid	3	0.56926	0.01542	ELOVL6, ELOVL7, HSD17B12	488	8	19734	15.1644	1	1	1
GOTERM_BP_DIRECT	GO:0044772~mitotic cell cycle phase transition	4	0.759013	0.0162312	CCNI, CCNG2, TMOD3, CKS1B	488	22	19734	7.35246	1	1	1
GOTERM_BP_DIRECT	GO:0071711~basement membrane organization	4	0.759013	0.0183307	FERMT1, CAV2, GAS2, NID1	488	23	19734	7.03279	1	1	1
GOTERM_BP_DIRECT	GO:0071539~protein localization to centrosome	4	0.759013	0.0183307	PCM1, CCDC14, CEP83, PIBF1	488	23	19734	7.03279	1	1	1
GOTERM_BP_DIRECT	GO:1905821~positive regulation of chromosome condensation	3	0.56926	0.0195049	NCAPG, SMC4, SMC2	488	9	19734	13.4795	1	1	1
GOTERM_BP_DIRECT	GO:0007144~female meiosis I	3	0.56926	0.0195049	UBB, HSF2BP, TRIP13	488	9	19734	13.4795	1	1	1
GOTERM_BP_DIRECT	GO:0006468~protein phosphorylation	17	3.22581	0.0250686	ACVR1, EPHA4, ROCK1, EIF2AK4, STK4, HIPK1, AURKC, CLK2, SRPK1, FER, CDK7, MAPK8, AKT3, CDK1, STK38L, COPS8, PRKACB	488	376	19734	1.82834	1	1	1
GOTERM_BP_DIRECT	GO:1905820~positive regulation of chromosome separation	3	0.56926	0.0288455	NCAPG, SMC4, SMC2	488	11	19734	11.0287	1	1	1
GOTERM_BP_DIRECT	GO:0006417~regulation of translation	7	1.32827	0.032992	CYFIP1, CNOT7, RBM8A, SERBP1, RBM4B, ELP4, TNRC6A	488	97	19734	2.91824	1	1	1
GOTERM_BP_DIRECT	GO:0007129~homologous chromosome pairing at meiosis	4	0.759013	0.0339419	TERB1, NDC1, SYCP1, MND1	488	29	19734	5.57773	1	1	1
GOTERM_BP_DIRECT	GO:0006400~tRNA modification	4	0.759013	0.0339419	DTWD2, TRUB1, DTWD1, NSUN6	488	29	19734	5.57773	1	1	1
GOTERM_BP_DIRECT	GO:0032511~late endosome to vacuole transport via multivesicular body sorting pathway	3	0.56926	0.034058	LEPROT, TMEM50A, CHMP5	488	12	19734	10.1096	1	1	1
GOTERM_BP_DIRECT	GO:0006613~cotranslational protein targeting to membrane	3	0.56926	0.034058	TRAM1, SRP14, SEC62	488	12	19734	10.1096	1	1	1
GOTERM_BP_DIRECT	GO:0006260~DNA replication	7	1.32827	0.0344422	GINS1, SUPT16H, DBF4, CDK1, RBMS1, DNA2, LRWD1	488	98	19734	2.88847	1	1	1
GOTERM_BP_DIRECT	GO:0006367~transcription initiation at RNA polymerase II promoter	5	0.948767	0.0368143	GTF2A1, CDK7, GTF2B, ELOC, GTF2E1	488	51	19734	3.96456	1	1	1
GOTERM_BP_DIRECT	GO:0006397~mRNA processing	12	2.27704	0.0371657	TRUB1, SF3B2, RBFOX1, DBR1, SON, RBM8A, C1QBP, SREK1IP1, THOC3, ZC3H13, NBDY, PRKACB	488	241	19734	2.01354	1	1	1
GOTERM_BP_DIRECT	GO:0006446~regulation of translational initiation	4	0.759013	0.0402828	EIF5, ALKBH1, EIF3E, EIF2AK4	488	31	19734	5.21787	1	1	1
GOTERM_BP_DIRECT	GO:0045740~positive regulation of DNA replication	4	0.759013	0.0402828	ATAD5, CDK1, DNA2, BAZ1A	488	31	19734	5.21787	1	1	1
GOTERM_BP_DIRECT	GO:0006974~DNA damage response	14	2.65655	0.0417123	FBXW7, CIB1, SMC6, WDR76, FOXO1, PIAS1, UFL1, RAD50, ZMAT3, UBE2T, C1QBP, CDK1, NAE1, NKX3-1	488	307	19734	1.8441	1	1	1
GOTERM_BP_DIRECT	GO:0007283~spermatogenesis	20	3.79507	0.041716	TSNAX, NDC1, GGNBP2, SPEF2, MYCBP, CCNI, CADM1, SFMBT1, SYCP1, FOXJ3, EIF5A2, HSF2BP, CIB1, PIAS1, RAD51C, DHX36, SOHLH2, ASZ1, TRIP13, SLC19A2	488	499	19734	1.62078	1	1	1
GOTERM_BP_DIRECT	GO:0002376~immune system process	5	0.948767	0.0440162	CADM1, NUDCD1, IRAG2, PIBF1, RIGI	488	54	19734	3.74431	1	1	1
GOTERM_BP_DIRECT	GO:0070417~cellular response to cold	3	0.56926	0.0454654	EIF2AK4, PRKACB, FOXO1	488	14	19734	8.6654	1	1	1
GOTERM_BP_DIRECT	GO:0045669~positive regulation of osteoblast differentiation	6	1.13852	0.0456796	ACVR1, NELL1, IGF1, CLIC1, SMAD5, ATRAID	488	79	19734	3.07128	1	1	1
GOTERM_BP_DIRECT	GO:0007005~mitochondrion organization	7	1.32827	0.0475258	SUPV3L1, PRDX3, STOML2, CXADR, CAV2, MTFR1, GABPB1	488	106	19734	2.67047	1	1	1
GOTERM_BP_DIRECT	GO:0035562~negative regulation of chromatin binding	2	0.379507	0.0487486	BTAF1, WAPL	488	2	19734	40.4385	1	1	1
GOTERM_BP_DIRECT	GO:0032508~DNA duplex unwinding	5	0.948767	0.0576458	SUPV3L1, RAD50, DHX36, DNA2, RAD54B	488	59	19734	3.42699	1	1	1
GOTERM_BP_DIRECT	GO:0006892~post-Golgi vesicle-mediated transport	3	0.56926	0.058056	SCFD1, RP2, SCAMP1	488	16	19734	7.58222	1	1	1
GOTERM_BP_DIRECT	GO:0140588~chromatin looping	3	0.56926	0.058056	RAD21, NSMCE2, SMC6	488	16	19734	7.58222	1	1	1
GOTERM_BP_DIRECT	GO:0006457~protein folding	9	1.70778	0.0587674	PDCL3, WDR83OS, ERP44, RP2, GRPEL2, DNAJB11, TBCC, CCT8, HYPK	488	169	19734	2.15353	1	1	1
GOTERM_BP_DIRECT	GO:0007049~cell cycle	14	2.65655	0.0592397	LIN54, RALA, BORA, DYNLT3, NSMCE2, EIF2AK4, TERF1, GNAI1, SMC2, CKS1B, CDK7, CDC26, GAS2, KIF20B	488	324	19734	1.74734	1	1	1
GOTERM_BP_DIRECT	GO:0001732~formation of cytoplasmic translation initiation complex	3	0.56926	0.0647502	EIF5, EIF3L, EIF3E	488	17	19734	7.13621	1	1	1
GOTERM_BP_DIRECT	GO:0032206~positive regulation of telomere maintenance	3	0.56926	0.0647502	RAD50, DHX36, TERF1	488	17	19734	7.13621	1	1	1
GOTERM_BP_DIRECT	GO:0051044~positive regulation of membrane protein ectodomain proteolysis	3	0.56926	0.0647502	NRDC, ADAM9, GPLD1	488	17	19734	7.13621	1	1	1
GOTERM_BP_DIRECT	GO:0006406~mRNA export from nucleus	5	0.948767	0.0667862	RBM8A, TPR, THOC3, NUP88, NXT2	488	62	19734	3.26117	1	1	1
GOTERM_BP_DIRECT	GO:0006281~DNA repair	12	2.27704	0.0675302	UFL1, SUPT16H, CDK7, RAD50, RAD51C, FBXW7, UBE2T, SHLD2, ALKBH1, CDK1, DNA2, UBE2A	488	267	19734	1.81746	1	1	1
GOTERM_BP_DIRECT	GO:0016310~phosphorylation	23	4.36433	0.0691745	ACVR1, HIPK4, ROCK1, NME2, PIK3R3, EIF2AK4, STK4, HIPK1, AURKC, CKS1B, CLK2, SRPK1, NELL1, FER, CDK7, MAPK8, SLTM, MYO3B, PKIA, AKT3, AKAP9, CDK1, PRKACB	488	633	19734	1.46933	1	1	1
GOTERM_BP_DIRECT	GO:0006487~protein N-linked glycosylation	5	0.948767	0.0699904	ALG6, TMEM258, TUSC3, MGAT4A, MAGT1	488	63	19734	3.20941	1	1	1
GOTERM_BP_DIRECT	GO:0008156~negative regulation of DNA replication	3	0.56926	0.0716878	GMNN, TERF1, WAPL	488	18	19734	6.73975	1	1	1
GOTERM_BP_DIRECT	GO:1903843~cellular response to arsenite ion	2	0.379507	0.0722262	DHX36, ZFAND1	488	3	19734	26.959	1	1	1
GOTERM_BP_DIRECT	GO:0035088~establishment or maintenance of apical/basal cell polarity	2	0.379507	0.0722262	CLIC4, OOEP	488	3	19734	26.959	1	1	1
GOTERM_BP_DIRECT	GO:2000050~regulation of non-canonical Wnt signaling pathway	2	0.379507	0.0722262	TIAM1, GPC3	488	3	19734	26.959	1	1	1
GOTERM_BP_DIRECT	GO:1903051~negative regulation of proteolysis involved in protein catabolic process	2	0.379507	0.0722262	EFNA1, EPHA4	488	3	19734	26.959	1	1	1
GOTERM_BP_DIRECT	GO:0065004~protein-DNA complex assembly	2	0.379507	0.0722262	TCF4, PIAS1	488	3	19734	26.959	1	1	1
GOTERM_BP_DIRECT	GO:0101030~tRNA-guanine transglycosylation	2	0.379507	0.0722262	QTRT2, QNG1	488	3	19734	26.959	1	1	1
GOTERM_BP_DIRECT	GO:0035268~protein mannosylation	2	0.379507	0.0722262	DPM1, NUS1	488	3	19734	26.959	1	1	1
GOTERM_BP_DIRECT	GO:1904237~positive regulation of substrate-dependent cell migration, cell attachment to substrate	2	0.379507	0.0722262	FN1, STK4	488	3	19734	26.959	1	1	1
GOTERM_BP_DIRECT	GO:0050821~protein stabilization	11	2.08729	0.072815	EFNA1, PDCL3, EPHA4, PYURF, CDK7, FBXW7, GET1, CCT8, IGF1, STK4, HYPK	488	239	19734	1.86119	1	1	1
GOTERM_BP_DIRECT	GO:0035720~intraciliary anterograde transport	3	0.56926	0.0788528	IFT74, IFT88, IFT57	488	19	19734	6.38503	1	1	1
GOTERM_BP_DIRECT	GO:0050684~regulation of mRNA processing	3	0.56926	0.0788528	SLTM, RBM8A, SRPK1	488	19	19734	6.38503	1	1	1
GOTERM_BP_DIRECT	GO:0007076~mitotic chromosome condensation	3	0.56926	0.0788528	NCAPG, SMC4, SMC2	488	19	19734	6.38503	1	1	1
GOTERM_BP_DIRECT	GO:0030216~keratinocyte differentiation	5	0.948767	0.0835755	UGCG, CLIC4, ADAM9, STK4, RBPJ	488	67	19734	3.0178	1	1	1
GOTERM_BP_DIRECT	GO:0006338~chromatin remodeling	14	2.65655	0.0836806	NAA50, HIPK4, GTF2B, RSF1, BAZ1A, UBE2A, METTL21A, SIRT3, RAD54B, COPRS, RYBP, BTAF1, CDK1, SUDS3	488	343	19734	1.65055	1	1	1
GOTERM_BP_DIRECT	GO:0030501~positive regulation of bone mineralization	4	0.759013	0.0846163	ACVR1, NELL1, ATP2B1, ATRAID	488	42	19734	3.85129	1	1	1
GOTERM_BP_DIRECT	GO:0007601~visual perception	10	1.89753	0.087308	EFEMP1, MYO3B, RP2, RDH10, PDCL, LRAT, BBS7, TYR, BBS5, PPEF2	488	216	19734	1.87215	1	1	1
GOTERM_BP_DIRECT	GO:0001654~eye development	4	0.759013	0.0893746	TGFB2, PBX3, BBS7, HIPK1	488	43	19734	3.76172	1	1	1
GOTERM_BP_DIRECT	GO:0043161~proteasome-mediated ubiquitin-dependent protein catabolic process	11	2.08729	0.0895964	PSMA5, PSMD12, PSMB4, HECTD1, WDR26, SMURF2, FBXW7, UBE2A, BIRC2, MARCHF6, KLHL20	488	249	19734	1.78644	1	1	1
GOTERM_BP_DIRECT	GO:0045947~negative regulation of translational initiation	3	0.56926	0.0938041	TPR, EIF3E, EIF2AK4	488	21	19734	5.77693	1	1	1
GOTERM_BP_DIRECT	GO:0030150~protein import into mitochondrial matrix	3	0.56926	0.0938041	GRPEL2, TOMM7, TIMM21	488	21	19734	5.77693	1	1	1
GOTERM_BP_DIRECT	GO:0046827~positive regulation of protein export from nucleus	3	0.56926	0.0938041	TPR, CTDSPL2, PRKACB	488	21	19734	5.77693	1	1	1
GOTERM_BP_DIRECT	GO:0003351~epithelial cilium movement involved in extracellular fluid movement	3	0.56926	0.0938041	SPEF2, KIF27, GAS8	488	21	19734	5.77693	1	1	1
GOTERM_BP_DIRECT	GO:0051302~regulation of cell division	3	0.56926	0.0938041	ZZZ3, CIB1, OOEP	488	21	19734	5.77693	1	1	1
GOTERM_BP_DIRECT	GO:0008053~mitochondrial fusion	3	0.56926	0.0938041	MIGA1, NEXN, PARL	488	21	19734	5.77693	1	1	1
GOTERM_BP_DIRECT	GO:0006310~DNA recombination	5	0.948767	0.094547	SUPV3L1, RAD50, RAD51C, XRCC4, RAD21	488	70	19734	2.88847	1	1	1
GOTERM_BP_DIRECT	GO:0051891~positive regulation of cardioblast differentiation	2	0.379507	0.0951255	TGFB2, DHX36	488	4	19734	20.2193	1	1	1
GOTERM_BP_DIRECT	GO:0015798~myo-inositol transport	2	0.379507	0.0951255	SLC5A11, SLC5A1	488	4	19734	20.2193	1	1	1
GOTERM_BP_DIRECT	GO:0032383~regulation of intracellular cholesterol transport	2	0.379507	0.0951255	NUS1, ARV1	488	4	19734	20.2193	1	1	1

## Sheet: GO term of F
Category	Term	Count	%	PValue	Genes	List Total	Pop Hits	Pop Total	Fold Enrichment	Bonferroni	Benjamini	FDR
GOTERM_BP_DIRECT	GO:0006418~tRNA aminoacylation for protein translation	5	1.46628	0.000284034	AARS1, NARS1, CARS2, WARS1, VARS1	326	20	19734	15.1334	0.414778	0.535688	0.535688
GOTERM_BP_DIRECT	GO:0048193~Golgi vesicle transport	4	1.17302	0.000871951	CYTH3, VPS51, SPIRE2, SPIRE1	326	12	19734	20.1779	0.807029	0.82225	0.82225
GOTERM_BP_DIRECT	GO:0042274~ribosomal small subunit biogenesis	7	2.05279	0.00158316	LTV1, NOP14, WDR3, SURF6, WDR46, RRP9, METTL17	326	76	19734	5.57548	0.949622	0.995278	0.995278
GOTERM_BP_DIRECT	GO:0040038~polar body extrusion after meiotic divisions	3	0.879765	0.00261663	WASHC5, SPIRE2, SPIRE1	326	5	19734	36.3202	0.992856	1	1
GOTERM_BP_DIRECT	GO:0043407~negative regulation of MAP kinase activity	5	1.46628	0.00310758	DUSP1, HYAL2, PRKCD, PPARG, AGT	326	37	19734	8.18024	0.997177	1	1
GOTERM_BP_DIRECT	GO:0051301~cell division	15	4.39883	0.00489795	ANKLE2, NUDC, ANAPC7, ZWILCH, NSUN2, PLK1, VPS4A, RNF8, LIG3, DYNC1LI1, WEE1, PSRC1, CHMP1A, ZNF830, ANAPC2	326	385	19734	2.35846	0.999905	1	1
GOTERM_BP_DIRECT	GO:0030509~BMP signaling pathway	6	1.75953	0.0138244	EGR1, SMAD4, SFRP2, FST, HES1, PPARG	326	86	19734	4.22328	1	1	1
GOTERM_BP_DIRECT	GO:0090090~negative regulation of canonical Wnt signaling pathway	8	2.34604	0.0149464	TLE4, EGR1, SMAD4, SFRP2, NHERF1, CTNND1, RAPGEF1, ANAPC2	326	156	19734	3.10429	1	1	1
GOTERM_BP_DIRECT	GO:1903358~regulation of Golgi organization	3	0.879765	0.018709	STX18, RBSN, ARMH3	326	13	19734	13.9693	1	1	1
GOTERM_BP_DIRECT	GO:0007049~cell cycle	12	3.51906	0.0190116	DYNC1LI1, ANKLE2, CHAF1A, TXNL4B, ANAPC7, DUSP1, PRKCD, VPS4A, RNF8, HMG20B, MAPK1, LIG3	326	324	19734	2.24199	1	1	1
GOTERM_BP_DIRECT	GO:0006406~mRNA export from nucleus	5	1.46628	0.0190708	UPF1, CHTOP, ALKBH5, NCBP3, THOC5	326	62	19734	4.88175	1	1	1
GOTERM_BP_DIRECT	GO:0000398~mRNA splicing, via spliceosome	9	2.6393	0.0191189	EFTUD2, SF3A1, TXNL4B, SYF2, RALY, C9ORF78, ESS2, RBM10, RBM5	326	202	19734	2.69705	1	1	1
GOTERM_BP_DIRECT	GO:0042491~inner ear auditory receptor cell differentiation	3	0.879765	0.0215925	USH1C, FGF20, HES1	326	14	19734	12.9715	1	1	1
GOTERM_BP_DIRECT	GO:0031503~protein-containing complex localization	3	0.879765	0.0215925	WASHC5, MIOS, NACC2	326	14	19734	12.9715	1	1	1
GOTERM_BP_DIRECT	GO:0006457~protein folding	8	2.34604	0.0221464	TRAP1, NUDC, NUDCD3, HSPH1, P4HB, MESD, SIL1, TAPBP	326	169	19734	2.8655	1	1	1
GOTERM_BP_DIRECT	GO:0007095~mitotic G2 DNA damage checkpoint signaling	4	1.17302	0.0244115	SYF2, PLK1, UIMC1, NOP53	326	38	19734	6.37197	1	1	1
GOTERM_BP_DIRECT	GO:0042752~regulation of circadian rhythm	5	1.46628	0.0245961	KLF10, BHLHE40, NR1D2, PPARG, EZH2	326	67	19734	4.51744	1	1	1
GOTERM_BP_DIRECT	GO:1900006~positive regulation of dendrite development	3	0.879765	0.027866	VLDLR, LRP8, EZH2	326	16	19734	11.3501	1	1	1
GOTERM_BP_DIRECT	GO:0000122~negative regulation of transcription by RNA polymerase II	25	7.33138	0.0290927	TCF25, NACC2, RALY, HES1, ANKRD2, RBM10, TGIF1, KLF10, TLE4, ZBTB39, EGR1, SMAD4, PTCH1, FST, MBD1, PLK1, PAWR, NR1D2, NR4A2, BHLHE40, PPARG, TCF3, NOP53, MCPH1, EZH2	326	963	19734	1.57149	1	1	1
GOTERM_BP_DIRECT	GO:0090148~membrane fission	4	1.17302	0.0297613	VPS4A, CHMP1A, UBAP1, EXOC3	326	41	19734	5.90573	1	1	1
GOTERM_BP_DIRECT	GO:0030041~actin filament polymerization	4	1.17302	0.0297613	WASHC5, SPIRE2, SPIRE1, GAS7	326	41	19734	5.90573	1	1	1
GOTERM_BP_DIRECT	GO:0071456~cellular response to hypoxia	7	2.05279	0.0303341	EGLN1, MST1, MLST8, PPARG, P4HB, SLC29A1, NOP53	326	142	19734	2.98406	1	1	1
GOTERM_BP_DIRECT	GO:0030224~monocyte differentiation	3	0.879765	0.0347731	FASN, PPARG, THOC5	326	18	19734	10.089	1	1	1
GOTERM_BP_DIRECT	GO:0007080~mitotic metaphase chromosome alignment	4	1.17302	0.0356773	NUDC, PSRC1, VPS4A, CHMP1A	326	44	19734	5.50307	1	1	1
GOTERM_BP_DIRECT	GO:0006302~double-strand break repair	5	1.46628	0.0382857	EME1, PLK1, UIMC1, RNF8, LIG3	326	77	19734	3.93076	1	1	1
GOTERM_BP_DIRECT	GO:0007076~mitotic chromosome condensation	3	0.879765	0.0384493	NCAPH2, PLK1, CHMP1A	326	19	19734	9.55796	1	1	1
GOTERM_BP_DIRECT	GO:0034097~response to cytokine	4	1.17302	0.039932	TIMP3, TIMP1, IL6ST, DDOST	326	46	19734	5.2638	1	1	1
GOTERM_BP_DIRECT	GO:0036211~protein modification process	6	1.75953	0.0404009	RPN2, MST1, CPE, TTLL11, RIMKLB, EZH2	326	114	19734	3.18599	1	1	1
GOTERM_BP_DIRECT	GO:0051445~regulation of meiotic cell cycle	3	0.879765	0.042266	ANAPC7, SPATA22, ANAPC2	326	20	19734	9.08006	1	1	1
GOTERM_BP_DIRECT	GO:0018105~peptidyl-serine phosphorylation	7	2.05279	0.0458451	PLK1, PRKCD, MAPK1, VRK3, MARK3, MAP3K12, MARK1	326	157	19734	2.69896	1	1	1
GOTERM_BP_DIRECT	GO:0006268~DNA unwinding involved in DNA replication	3	0.879765	0.0462178	RECQL4, GINS2, MCM3	326	21	19734	8.64768	1	1	1
GOTERM_BP_DIRECT	GO:0006021~inositol biosynthetic process	2	0.58651	0.0486003	ISYNA1, IMPA2	326	3	19734	40.3558	1	1	1
GOTERM_BP_DIRECT	GO:0070649~formin-nucleated actin cable assembly	2	0.58651	0.0486003	SPIRE2, SPIRE1	326	3	19734	40.3558	1	1	1
GOTERM_BP_DIRECT	GO:0060086~circadian temperature homeostasis	2	0.58651	0.0486003	EGR1, TNFRSF11A	326	3	19734	40.3558	1	1	1
GOTERM_BP_DIRECT	GO:0033366~protein localization to secretory granule	2	0.58651	0.0486003	CHGA, CPE	326	3	19734	40.3558	1	1	1
GOTERM_BP_DIRECT	GO:0070371~ERK1 and ERK2 cascade	4	1.17302	0.0541483	DUSP5, SMAD4, RAPGEF1, MAPK1	326	52	19734	4.65644	1	1	1
GOTERM_BP_DIRECT	GO:0035331~negative regulation of hippo signaling	3	0.879765	0.0545049	MAP2K3, STRIP1, MARK3	326	23	19734	7.89571	1	1	1
GOTERM_BP_DIRECT	GO:0030154~cell differentiation	18	5.27859	0.0574127	SMAD4, YIPF3, FST, NTRK3, FOXI1, NR1D2, ELK1, PRRC2B, ADGRG1, ALKBH5, SFRP2, ELF3, FGF20, SLC26A8, PPARG, CCHCR1, ANAPC2, NDEL1	326	678	19734	1.60709	1	1	1
GOTERM_BP_DIRECT	GO:0071985~multivesicular body sorting pathway	3	0.879765	0.0588298	VPS4A, CHMP1A, SYTL4	326	24	19734	7.56672	1	1	1
GOTERM_BP_DIRECT	GO:0031647~regulation of protein stability	5	1.46628	0.0594501	CD81, MAPK1, DDOST, SEPTIN8, GET4	326	89	19734	3.40077	1	1	1
GOTERM_BP_DIRECT	GO:0016310~phosphorylation	17	4.98534	0.0611339	MAP2K3, NTRK3, PLK1, PRKCD, IRAK4, HASPIN, VRK3, NADK2, WEE1, PKM, ADCK5, MAPK1, IKBKG, MARK3, PDK2, XYLB, MARK1	326	633	19734	1.62571	1	1	1
GOTERM_BP_DIRECT	GO:0016055~Wnt signaling pathway	7	2.05279	0.0612704	TLE4, NHERF1, CTNND1, CPE, MESD, ANAPC2, MARK1	326	169	19734	2.50731	1	1	1
GOTERM_BP_DIRECT	GO:0019388~galactose catabolic process	2	0.58651	0.0642713	GALE, GALK1	326	4	19734	30.2669	1	1	1
GOTERM_BP_DIRECT	GO:0033686~positive regulation of luteinizing hormone secretion	2	0.58651	0.0642713	KISS1, SMAD4	326	4	19734	30.2669	1	1	1
GOTERM_BP_DIRECT	GO:0072429~response to intra-S DNA damage checkpoint signaling	2	0.58651	0.0642713	EME1, FBH1	326	4	19734	30.2669	1	1	1
GOTERM_BP_DIRECT	GO:0009612~response to mechanical stimulus	4	1.17302	0.0675906	SCEL, PTCH1, PPARG, TNFRSF11A	326	57	19734	4.24798	1	1	1
GOTERM_BP_DIRECT	GO:0001666~response to hypoxia	7	2.05279	0.0731992	NR4A2, EGLN1, EGR1, SMAD4, ALKBH5, HMOX2, FOSL2	326	177	19734	2.39399	1	1	1
GOTERM_BP_DIRECT	GO:0045785~positive regulation of cell adhesion	4	1.17302	0.0763137	CYTH3, ADGRG1, TPM1, P4HB	326	60	19734	4.03558	1	1	1
GOTERM_BP_DIRECT	GO:1902895~positive regulation of miRNA transcription	4	1.17302	0.0763137	EGR1, SMAD4, PPARG, AGT	326	60	19734	4.03558	1	1	1
GOTERM_BP_DIRECT	GO:0034063~stress granule assembly	3	0.879765	0.0772215	YTHDF1, CIRBP, LSM14A	326	28	19734	6.48576	1	1	1
GOTERM_BP_DIRECT	GO:0006449~regulation of translational termination	2	0.58651	0.079685	UPF1, GSPT1	326	5	19734	24.2135	1	1	1
GOTERM_BP_DIRECT	GO:0010998~regulation of translational initiation by eIF2 alpha phosphorylation	2	0.58651	0.079685	PDIK1L, EIF2AK1	326	5	19734	24.2135	1	1	1
GOTERM_BP_DIRECT	GO:0000466~maturation of 5.8S rRNA from tricistronic rRNA transcript (SSU-rRNA, 5.8S rRNA, LSU-rRNA)	2	0.58651	0.079685	PES1, WDR12	326	5	19734	24.2135	1	1	1
GOTERM_BP_DIRECT	GO:0045893~positive regulation of DNA-templated transcription	18	5.27859	0.0812953	MAP2K3, EGR1, SMARCD2, SMAD4, FUS, PTCH1, NR1D2, HNRNPAB, ELK1, AGT, SUPT7L, PSMC3IP, PSRC1, KANSL2, PPARG, TCF3, BRD8, MAP3K12	326	713	19734	1.5282	1	1	1
GOTERM_BP_DIRECT	GO:0065003~protein-containing complex assembly	6	1.75953	0.0820486	NHERF1, GPAA1, USH1C, HES1, IKBKG, TAPBP	326	140	19734	2.5943	1	1	1
GOTERM_BP_DIRECT	GO:0006400~tRNA modification	3	0.879765	0.0820689	AARS1, NSUN2, THG1L	326	29	19734	6.26211	1	1	1
GOTERM_BP_DIRECT	GO:0015031~protein transport	12	3.51906	0.0833244	WASHC5, NECAP1, RAB11FIP1, VPS51, ARRDC3, STX18, CHMP1A, SPIRE2, EXOC3, SPIRE1, AP3S2, RBSN	326	415	19734	1.75037	1	1	1
GOTERM_BP_DIRECT	GO:0001778~plasma membrane repair	3	0.879765	0.0870072	VPS4A, CHMP1A, SYTL4	326	30	19734	6.05337	1	1	1
GOTERM_BP_DIRECT	GO:0043410~positive regulation of MAPK cascade	7	2.05279	0.0912172	KISS1, MAP2K3, DHX33, CD81, MADD, FGF20, TMEM106A	326	188	19734	2.25392	1	1	1
GOTERM_BP_DIRECT	GO:0007094~mitotic spindle assembly checkpoint signaling	3	0.879765	0.0920321	ZWILCH, PLK1, HASPIN	326	31	19734	5.8581	1	1	1
GOTERM_BP_DIRECT	GO:0033157~regulation of intracellular protein transport	2	0.58651	0.0948456	SEPTIN8, NDEL1	326	6	19734	20.1779	1	1	1
GOTERM_BP_DIRECT	GO:1902231~positive regulation of intrinsic apoptotic signaling pathway in response to DNA damage	2	0.58651	0.0948456	FBH1, NACC2	326	6	19734	20.1779	1	1	1
GOTERM_BP_DIRECT	GO:0030641~regulation of cellular pH	2	0.58651	0.0948456	ATP6AP1, MAPK1	326	6	19734	20.1779	1	1	1
GOTERM_BP_DIRECT	GO:0051295~establishment of meiotic spindle localization	2	0.58651	0.0948456	SPIRE2, SPIRE1	326	6	19734	20.1779	1	1	1
GOTERM_BP_DIRECT	GO:0016139~glycoside catabolic process	2	0.58651	0.0948456	NAGA, GBA3	326	6	19734	20.1779	1	1	1
GOTERM_BP_DIRECT	GO:0046856~phosphatidylinositol dephosphorylation	3	0.879765	0.0971393	MTMR2, INPP5A, MTMR11	326	32	19734	5.67504	1	1	1
GOTERM_BP_DIRECT	GO:0036258~multivesicular body assembly	3	0.879765	0.0971393	VPS4A, CHMP1A, UBAP1	326	32	19734	5.67504	1	1	1

## Sheet: GO term of H
Category	Term	Count	%	PValue	Genes	List Total	Pop Hits	Pop Total	Fold Enrichment	Bonferroni	Benjamini	FDR
GOTERM_BP_DIRECT	GO:0032543~mitochondrial translation	14	1.55383	0.000226283	MRPS11, MRPS34, MRPL27, GATC, MRPS18A, MRPL28, MRPS21, MRPS7, MRPL34, MRPL46, MRPL43, MRPL30, MRPL42, MRPL51	829	98	19734	3.40065	0.502388	0.501356	0.501356
GOTERM_BP_DIRECT	GO:0006890~retrograde vesicle-mediated transport, Golgi to endoplasmic reticulum	10	1.10988	0.000325134	ARF3, TMED10, TMEM115, COG4, BNIP1, COPZ2, STX5, KDELR3, ATP9B, ERGIC1	829	53	19734	4.49143	0.633177	0.501356	0.501356
GOTERM_BP_DIRECT	GO:0006749~glutathione metabolic process	8	0.887902	0.00192118	G6PD, TXNRD2, GLO1, ARL6IP5, SLC7A11, MMACHC, GSTM5, SOD1	829	43	19734	4.42876	0.997343	1	1
GOTERM_BP_DIRECT	GO:0016226~iron-sulfur cluster assembly	7	0.776915	0.00306723	ISCA2, ISCA1, NFS1, BOLA3, BOLA1, FDX2, FXN	829	35	19734	4.76092	0.999923	1	1
GOTERM_BP_DIRECT	GO:0006412~translation	18	1.99778	0.00512736	MRPS11, RPL34, ASMT, MRPL27, MRPS18A, MRPL28, MRPS21, MRPS7, MRPL34, MRPL43, EGFR, MRPL30, MRPL42, RPS16, COPS5, MRPL51, UBA52, PSTK	829	202	19734	2.1212	1	1	1
GOTERM_BP_DIRECT	GO:0048146~positive regulation of fibroblast proliferation	8	0.887902	0.00709827	RNASEH2B, CDK6, CDK4, WNT5A, PDGFB, FBLN1, WNT2, EGFR	829	54	19734	3.52661	1	1	1
GOTERM_BP_DIRECT	GO:0071816~tail-anchored membrane protein insertion into ER membrane	5	0.554939	0.00720329	CAMLG, EMC4, EMC6, EMC7, GET3	829	19	19734	6.26436	1	1	1
GOTERM_BP_DIRECT	GO:0003351~epithelial cilium movement involved in extracellular fluid movement	5	0.554939	0.0104084	SPAG6, CCDC103, ROPN1L, SPA17, CCDC40	829	21	19734	5.66776	1	1	1
GOTERM_BP_DIRECT	GO:0006887~exocytosis	12	1.33185	0.0107998	SCAMP5, SNAP25, RPH3AL, SNX19, SCRN1, RAB15, STXBP5, STXBP6, STX2, SYTL5, LIN7B, STX1A	829	118	19734	2.42081	1	1	1
GOTERM_BP_DIRECT	GO:0006739~NADP metabolic process	4	0.443951	0.0153566	G6PD, PC, TP53I3, IDH2	829	13	19734	7.32449	1	1	1
GOTERM_BP_DIRECT	GO:0044572~[4Fe-4S] cluster assembly	3	0.332963	0.0161579	NFS1, FDX2, FXN	829	5	19734	14.2828	1	1	1
GOTERM_BP_DIRECT	GO:0015031~protein transport	28	3.10766	0.0167343	MCFD2, GOSR2, TIMM13, LIN7B, LYST, SCAMP5, MVB12B, ARL6IP5, TOM1, STXBP5, ADAMTS9, SNX5, COG8, COG4, ATG10, TIMM10B, VAMP8, RCN3, PARP11, RABIF, TMEM115, RAB15, RILPL1, CHMP4C, PLEKHM1, CHMP4A, KDELR3, CORO7	829	415	19734	1.60609	1	1	1
GOTERM_BP_DIRECT	GO:0006465~signal peptide processing	4	0.443951	0.0189453	SPCS3, SPCS1, HM13, CLN5	829	14	19734	6.80131	1	1	1
GOTERM_BP_DIRECT	GO:0001682~tRNA 5'-leader removal	4	0.443951	0.0189453	POP5, POP4, RPP40, RPP25	829	14	19734	6.80131	1	1	1
GOTERM_BP_DIRECT	GO:0048208~COPII vesicle coating	5	0.554939	0.0220448	TRAPPC6A, TMED10, TRAPPC2L, SAR1A, TRAPPC4	829	26	19734	4.5778	1	1	1
GOTERM_BP_DIRECT	GO:0006888~endoplasmic reticulum to Golgi vesicle-mediated transport	12	1.33185	0.0220743	TRAPPC6A, TMED10, TRAPPC2L, SAR1A, TBC1D20, GOSR2, TRAPPC4, YIPF6, STX5, KDELR3, SEC24D, ERGIC1	829	131	19734	2.18057	1	1	1
GOTERM_BP_DIRECT	GO:0006102~isocitrate metabolic process	3	0.332963	0.0235676	IDH3G, IDH2, IDH3B	829	6	19734	11.9023	1	1	1
GOTERM_BP_DIRECT	GO:0051792~medium-chain fatty acid biosynthetic process	3	0.332963	0.0235676	ACOT7, ABHD2, ABHD1	829	6	19734	11.9023	1	1	1
GOTERM_BP_DIRECT	GO:0050821~protein stabilization	18	1.99778	0.0242633	PEX19, CAMLG, PIH1D1, GLMP, CBLC, IFI30, A1CF, TTI1, BAG5, LAMP1, TCP1, ABTB3, FLOT1, PIN1, ZSWIM7, TAF9B, CRYAB, MMACHC	829	239	19734	1.79281	1	1	1
GOTERM_BP_DIRECT	GO:0071560~cellular response to transforming growth factor beta stimulus	8	0.887902	0.0253064	STK16, WNT5A, WNT7A, NFATC1, NR3C1, WNT2, TGFBR1, FBN1	829	69	19734	2.75995	1	1	1
GOTERM_BP_DIRECT	GO:0007626~locomotory behavior	9	0.99889	0.0261255	SNAP25, APP, MYO15A, BSX, SLC1A1, CDH23, ZDHHC8, SOD1, ASTN1	829	85	19734	2.52049	1	1	1
GOTERM_BP_DIRECT	GO:0003333~amino acid transmembrane transport	5	0.554939	0.0282746	SLC7A8, SLC7A14, SLC6A11, SLC38A8, SLC7A11	829	28	19734	4.25082	1	1	1
GOTERM_BP_DIRECT	GO:0006898~receptor-mediated endocytosis	8	0.887902	0.0290585	GAK, CUBN, RNASEK, TFR2, STAB2, PI4KB, FOLR1, EGFR	829	71	19734	2.68221	1	1	1
GOTERM_BP_DIRECT	GO:0006897~endocytosis	14	1.55383	0.0307096	APP, MARCHF2, RAB5C, DBNL, STAB2, TSC2, ASGR2, CYTH2, MYO15A, TOM1, UNC119, SH3BP4, ATP9B, MYO1F	829	173	19734	1.92638	1	1	1
GOTERM_BP_DIRECT	GO:2001236~regulation of extrinsic apoptotic signaling pathway	3	0.332963	0.0320871	DEPTOR, ACSL5, BCL2L14	829	7	19734	10.202	1	1	1
GOTERM_BP_DIRECT	GO:0070085~glycosylation	4	0.443951	0.0322488	COG8, COG4, NANS, CLN5	829	17	19734	5.60108	1	1	1
GOTERM_BP_DIRECT	GO:0045454~cell redox homeostasis	6	0.665927	0.0361546	PRDX5, EGLN2, TXNRD2, NOS3, BOLA3, BOLA1	829	44	19734	3.24608	1	1	1
GOTERM_BP_DIRECT	GO:0008631~intrinsic apoptotic signaling pathway in response to oxidative stress	4	0.443951	0.0375227	DIABLO, ARL6IP5, ZNF622, PDK1	829	18	19734	5.28991	1	1	1
GOTERM_BP_DIRECT	GO:0006810~transport	4	0.443951	0.0375227	OSCP1, GPR108, AFP, CNNM2	829	18	19734	5.28991	1	1	1
GOTERM_BP_DIRECT	GO:0043547~positive regulation of GTPase activity	11	1.22087	0.0412411	RGP1, BCAR3, TBC1D20, RGS10, PIN1, ARAP1, GNB5, RSU1, MAPRE2, RASGRP1, S100A10	829	127	19734	2.06181	1	1	1
GOTERM_BP_DIRECT	GO:0001542~ovulation from ovarian follicle	3	0.332963	0.0416103	NOS3, PGR, AFP	829	8	19734	8.92672	1	1	1
GOTERM_BP_DIRECT	GO:0070936~protein K48-linked ubiquitination	9	0.99889	0.0461129	KCMF1, FBXO38, TRIM25, UBE2E2, RNF170, UBE2G1, UBE2G2, BTRC, RNF187	829	95	19734	2.25517	1	1	1
GOTERM_BP_DIRECT	GO:2000300~regulation of synaptic vesicle exocytosis	5	0.554939	0.0480085	RIMS3, SV2C, CSPG5, WNT7A, STXBP5	829	33	19734	3.60676	1	1	1
GOTERM_BP_DIRECT	GO:0002088~lens development in camera-type eye	6	0.665927	0.0498139	WNT2B, WNT5A, NHS, WNT2, CRYAB, TGFBR1	829	48	19734	2.97557	1	1	1
GOTERM_BP_DIRECT	GO:0098712~L-glutamate import across plasma membrane	3	0.332963	0.0520382	SLC1A1, ARL6IP5, SLC7A11	829	9	19734	7.93486	1	1	1
GOTERM_BP_DIRECT	GO:0021795~cerebral cortex cell migration	3	0.332963	0.0520382	EFHC1, FGF13, EGFR	829	9	19734	7.93486	1	1	1
GOTERM_BP_DIRECT	GO:0022008~neurogenesis	7	0.776915	0.0580793	PCSK1, SLC1A1, KAT8, WNT2, EGFR, CLN5, ETV6	829	66	19734	2.52473	1	1	1
GOTERM_BP_DIRECT	GO:0010460~positive regulation of heart rate	4	0.443951	0.0626401	EDN3, KCNQ1, SLC1A1, ADA	829	22	19734	4.32811	1	1	1
GOTERM_BP_DIRECT	GO:0006656~phosphatidylcholine biosynthetic process	4	0.443951	0.0626401	PCYT1B, LPCAT3, DHRS7B, PEMT	829	22	19734	4.32811	1	1	1
GOTERM_BP_DIRECT	GO:0023051~regulation of signaling	3	0.332963	0.0632783	CBLC, MMACHC, EGFR	829	10	19734	7.14138	1	1	1
GOTERM_BP_DIRECT	GO:0007021~tubulin complex assembly	3	0.332963	0.0632783	TCP1, TBCB, CRYAB	829	10	19734	7.14138	1	1	1
GOTERM_BP_DIRECT	GO:0032006~regulation of TOR signaling	4	0.443951	0.0698741	ARAF, ROS1, FAM83B, TTI1	829	23	19734	4.13993	1	1	1
GOTERM_BP_DIRECT	GO:0050730~regulation of peptidyl-tyrosine phosphorylation	4	0.443951	0.0698741	BST1, APP, HRG, EGFR	829	23	19734	4.13993	1	1	1
GOTERM_BP_DIRECT	GO:0034599~cellular response to oxidative stress	9	0.99889	0.0709584	PRDX5, G6PD, TMEM161A, TXNRD2, HM13, SLC1A1, ARL6IP5, SLC7A11, STX2	829	104	19734	2.06001	1	1	1
GOTERM_BP_DIRECT	GO:0006098~pentose-phosphate shunt	3	0.332963	0.0752444	G6PD, PGLS, DERA	829	11	19734	6.49216	1	1	1
GOTERM_BP_DIRECT	GO:0044571~[2Fe-2S] cluster assembly	3	0.332963	0.0752444	NFS1, FDX2, FXN	829	11	19734	6.49216	1	1	1
GOTERM_BP_DIRECT	GO:0045050~protein insertion into ER membrane by stop-transfer membrane-anchor sequence	3	0.332963	0.0752444	EMC4, EMC6, EMC7	829	11	19734	6.49216	1	1	1
GOTERM_BP_DIRECT	GO:0000338~protein deneddylation	3	0.332963	0.0752444	TOR1A, COPS5, GPS1	829	11	19734	6.49216	1	1	1
GOTERM_BP_DIRECT	GO:0055088~lipid homeostasis	6	0.665927	0.0752646	MTCH2, RBP1, PNPLA4, NR1H3, ABHD5, ASGR2	829	54	19734	2.64495	1	1	1
GOTERM_BP_DIRECT	GO:0071425~hematopoietic stem cell proliferation	4	0.443951	0.0774654	BABAM1, WNT2B, WNT5A, ETV6	829	24	19734	3.96743	1	1	1
GOTERM_BP_DIRECT	GO:0006809~nitric oxide biosynthetic process	4	0.443951	0.0774654	CYB5B, SPR, NOS3, TICAM1	829	24	19734	3.96743	1	1	1
GOTERM_BP_DIRECT	GO:0016031~tRNA import into mitochondrion	2	0.221976	0.0821576	TOMM20L, TOMM20	829	2	19734	23.8046	1	1	1
GOTERM_BP_DIRECT	GO:0099068~postsynapse assembly	2	0.221976	0.0821576	WNT5A, WNT7A	829	2	19734	23.8046	1	1	1
GOTERM_BP_DIRECT	GO:0018283~iron incorporation into metallo-sulfur cluster	2	0.221976	0.0821576	NFS1, FXN	829	2	19734	23.8046	1	1	1
GOTERM_BP_DIRECT	GO:0016310~phosphorylation	35	3.88457	0.0836832	LRRK1, ARAF, EGFR, AK8, HYKK, NMRK2, STK16, MKNK2, CDK20, PIP4K2A, CKB, NEK3, STK32A, PSTK, PDK1, MAP4K1, FN3K, NTRK2, MAP3K3, WSB1, CAMK1D, IRAK3, TGFBR1, COASY, UCKL1, GAK, MAPK10, CDK8, SNRK, MAPKAPK3, CDK4, PI4KA, PRKD2, IDNK, PI4KB	829	633	19734	1.31621	1	1	1
GOTERM_BP_DIRECT	GO:0032438~melanosome organization	4	0.443951	0.0854002	BLOC1S5, BLOC1S2, BLOC1S3, LYST	829	25	19734	3.80873	1	1	1
GOTERM_BP_DIRECT	GO:0070475~rRNA base methylation	3	0.332963	0.0878557	NSUN5, NOP2, FDXACB1	829	12	19734	5.95115	1	1	1
GOTERM_BP_DIRECT	GO:0061909~autophagosome-lysosome fusion	3	0.332963	0.0878557	PLEKHM1, TOM1, PIP4K2A	829	12	19734	5.95115	1	1	1
GOTERM_BP_DIRECT	GO:0030518~nuclear receptor-mediated steroid hormone signaling pathway	3	0.332963	0.0878557	PGR, NR3C1, PLPP1	829	12	19734	5.95115	1	1	1
GOTERM_BP_DIRECT	GO:0006388~tRNA splicing, via endonucleolytic cleavage and ligation	3	0.332963	0.0878557	ZBTB8OS, TRPT1, TSEN54	829	12	19734	5.95115	1	1	1
GOTERM_BP_DIRECT	GO:0098869~cellular oxidant detoxification	7	0.776915	0.0900692	PRDX5, HBM, GPX2, NXN, TXNRD2, ALOX5AP, HBQ1	829	74	19734	2.25178	1	1	1
GOTERM_BP_DIRECT	GO:0050808~synapse organization	7	0.776915	0.0900692	ADAMTSL1, NTRK2, APP, SLC1A1, PIN1, HMCN1, MDGA2	829	74	19734	2.25178	1	1	1
GOTERM_BP_DIRECT	GO:0051247~positive regulation of protein metabolic process	4	0.443951	0.093664	APP, PLA2G10, WNT7A, NR1H3	829	26	19734	3.66224	1	1	1
GOTERM_BP_DIRECT	GO:0036503~ERAD pathway	8	0.887902	0.0957539	RCN3, CALR3, TOR1A, UBXN8, TRIM25, DNAJB9, UBE2G2, UBE2J1	829	93	19734	2.04771	1	1	1

## Sheet: GO term of I
Category	Term	Count	%	PValue	Genes	List Total	Pop Hits	Pop Total	Fold Enrichment	Bonferroni	Benjamini	FDR
GOTERM_BP_DIRECT	GO:0009060~aerobic respiration	27	2.58621	4.15064e-17	NDUFB9, NDUFA13, PANK2, NDUFB10, NDUFA11, NDUFA12, NDUFA10, NDUFB3, NDUFB2, MTFR1L, ME3, NDUFV1, NDUFA9, NDUFA8, NDUFA7, NDUFA5, MDH2, NDUFA2, NDUFC2, SDHC, ATP5F1D, NDUFS7, NDUFS5, NDUFAB1, NDUFS4, NDUFS3, NDUFS2	974	68	19734	8.04472	1.35435e-13	1.35435e-13	1.34979e-13
GOTERM_BP_DIRECT	GO:0042776~proton motive force-driven mitochondrial ATP synthesis	25	2.39464	4.10877e-15	NDUFB9, NDUFA13, NDUFB10, NDUFA11, NDUFA12, NDUFA10, NDUFB3, NDUFB2, NDUFV1, NDUFA9, NDUFA8, NDUFA7, NDUFA5, NDUFA2, NDUFC2, SDHC, ATP5F1C, ATP5F1D, NDUFS7, NDUFS5, NDUFAB1, NDUFS4, ATP5PO, NDUFS3, NDUFS2	974	67	19734	7.55999	1.34038e-11	6.70345e-12	6.68085e-12
GOTERM_BP_DIRECT	GO:0032981~mitochondrial respiratory chain complex I assembly	23	2.20307	4.52932e-13	NDUFA9, NDUFB9, NDUFA8, NDUFA13, NDUFB10, DMAC1, NDUFA11, NDUFA5, NDUFA12, NDUFA10, NDUFB3, NDUFA2, NDUFB2, NDUFC2, BCS1L, NDUFAF8, NDUFS7, NDUFS5, NDUFAB1, NDUFS4, NDUFAF5, NDUFS3, NDUFS2	974	67	19734	6.95519	1.47804e-09	4.9264e-10	4.90979e-10
GOTERM_BP_DIRECT	GO:0032543~mitochondrial translation	27	2.58621	9.50002e-13	MRPS17, MRPS14, MRPL17, MRPL14, MRPL12, MRPL35, MRPL54, MRPL11, MRPL55, MRPL41, MRPL3, MRPL2, MTG1, HARS1, NDUFA7, MRPS24, MRPS25, MRPS18B, MRPL48, MRPL45, MRPS6, MRPL24, MRPL21, MRPL22, MRPL52, MRPL50, AURKAIP1	974	98	19734	5.58205	3.09991e-09	7.74964e-10	7.72351e-10
GOTERM_BP_DIRECT	GO:0006120~mitochondrial electron transport, NADH to ubiquinone	19	1.81992	1.93381e-12	NDUFA9, NDUFB9, NDUFA8, NDUFA7, NDUFB10, NDUFA5, NDUFA10, NDUFB3, NDUFA2, NDUFB2, NDUFC2, DNAJC15, NDUFS7, NDUFS5, NDUFAB1, NDUFS4, NDUFS3, NDUFS2, NDUFV1	974	46	19734	8.36858	6.30995e-09	1.26201e-09	1.25775e-09
GOTERM_BP_DIRECT	GO:0006412~translation	33	3.16092	4.83556e-09	MRPS17, MRPS14, MRPL17, RPL10A, MRPL12, RPL8, MRPL35, MRPL11, MRPL55, MRPL41, MRPL3, RPS15A, QARS1, RPS18, RPLP2, RPL38, PAIP2, HARS1, MRPS24, RPS5, DHPS, MRPS18B, RPS3A, MRPS6, MRPL24, ZAR1, MRPL22, MRPL52, EEF1A1, AIMP2, GUF1, RPL26, RPS21	974	202	19734	3.30993	1.57783e-05	2.62974e-06	2.62087e-06
GOTERM_BP_DIRECT	GO:0034551~mitochondrial respiratory chain complex III assembly	8	0.766284	4.41686e-07	UQCC2, UQCC1, UQCC6, UQCRFS1, UQCC5, BCS1L, SLC25A33, TTC19	974	12	19734	13.5072	0.00144018	0.000205889	0.000205195
GOTERM_BP_DIRECT	GO:0006364~rRNA processing	21	2.01149	3.98303e-06	DDX49, UTP11, DDX47, DDX1, SUV39H1, DDX56, RRP1, PPAN, IMP4, IPO4, FBL, EXOSC6, EMG1, EXOSC5, EBNA1BP2, EXOSC4, MRTO4, PIN4, RPL26, EXOSC1, RPP38	974	127	19734	3.35021	0.0129126	0.00162458	0.0016191
GOTERM_BP_DIRECT	GO:0043161~proteasome-mediated ubiquitin-dependent protein catabolic process	30	2.87356	1.60822e-05	UBXN1, UBXN2B, FAF1, ZFAND2B, PSMB10, RMND5B, PSMD8, ANKRD9, ZNRF1, PSMB7, PSMD6, SHARPIN, PSMB5, PSMB2, UFD1, PSMF1, TRIM45, UBE2B, ADRM1, SIRT1, SIRT2, NSFL1C, PSMA6, PSMC5, PSMA3, NPLOC4, PSMC3, APPBP2, PSMC1, STUB1	974	249	19734	2.44106	0.0511237	0.00583071	0.00581105
GOTERM_BP_DIRECT	GO:0015031~protein transport	41	3.9272	4.23191e-05	NUP205, LMAN2L, TIMM9, MVP, AAAS, USE1, GABARAP, NXF1, SNX1, VPS52, MVB12A, AP5S1, AP1M1, WASHC3, TIMM8B, RHBDF1, PCID2, EXOC7, VPS33A, CMTM6, SURF4, COG2, COG1, BBIP1, COMMD1, DNAJC14, BET1L, YIF1A, SCAMP3, SNAP91, ARFGAP1, YIF1B, TOM1L1, NECAP2, MYO5B, CHMP2A, CCDC22, CHMP6, TOMM5, CNIH4, VAMP2	974	415	19734	2.00167	0.12898	0.0138087	0.0137622
GOTERM_BP_DIRECT	GO:0006413~translational initiation	12	1.14943	6.43136e-05	EIF2B4, EIF1AD, EIF2B2, EIF6, EIF1AX, RPS5, EIF3I, EIF3G, RPS3A, EIF4E2, EIF1B, EIF3D	974	55	19734	4.42053	0.189304	0.0190777	0.0190134
GOTERM_BP_DIRECT	GO:0042274~ribosomal small subunit biogenesis	14	1.341	7.97753e-05	UTP11, RPS19BP1, DIMT1, RPS5, NOL7, RPS3A, IMP4, AATF, IPO4, RCL1, FBL, EMG1, TBL3, RPS15A	974	76	19734	3.73225	0.229193	0.0216922	0.0216191
GOTERM_BP_DIRECT	GO:0006626~protein targeting to mitochondrion	8	0.766284	0.000329755	BCAP31, TIMM8B, FIS1, TIMM9, TOMM34, TIMM17B, TOMM5, TOMM22	974	28	19734	5.78879	0.6591	0.0827684	0.0824894
GOTERM_BP_DIRECT	GO:0033617~mitochondrial cytochrome c oxidase assembly	8	0.766284	0.000416335	COX19, TMEM223, COX17, UQCC6, COX14, UQCC5, BCS1L, COA8	974	29	19734	5.58918	0.743027	0.0970358	0.0967087
GOTERM_BP_DIRECT	GO:0042981~regulation of apoptotic process	24	2.29885	0.000823774	FANK1, SDF2L1, DAPK3, CIDEA, SRA1, NOD1, FBXO10, SIRT1, NME1, PINK1, BCL2L11, HAX1, BRMS1, IRF3, CDK5, TRAF3, RUVBL2, RUVBL1, QRICH1, CALR, DMAP1, LCMT1, CTSB, ATF4	974	226	19734	2.15159	0.932057	0.169175	0.168605
GOTERM_BP_DIRECT	GO:0006886~intracellular protein transport	28	2.68199	0.000829544	VPS29, IPO4, TIMM50, TOMM22, ARFRP1, SNX1, TUBA1A, VPS11, AP2S1, TMED3, TIMM17B, AP1M1, WLS, BCAP31, CTSA, STX8, VPS33A, ASPSCR1, DNAJC15, COPZ1, RAB32, EHD1, APPBP2, CDK5, SNX17, SNX15, APBA1, RAB17	974	283	19734	2.0046	0.933325	0.169175	0.168605
GOTERM_BP_DIRECT	GO:0031647~regulation of protein stability	13	1.24521	0.00138019	CTSA, UBL4A, HSPA8, TMEM183A, CMTM6, FAM107A, APTX, DPM2, DPM3, DAD1, LMNA, VPS11, STUB1	974	89	19734	2.95944	0.988965	0.252355	0.251504
GOTERM_BP_DIRECT	GO:0007017~microtubule-based process	7	0.670498	0.00139209	TUBA1B, TUBA1A, VBP1, TUBB, SRRD, DCTN3, DYNLL2	974	26	19734	5.45483	0.989386	0.252355	0.251504
GOTERM_BP_DIRECT	GO:0036503~ERAD pathway	13	1.24521	0.00202421	SDF2L1, HSPA5, FAF1, DERL3, SGTA, DERL2, HERPUD1, NPLOC4, UBXN10, UFD1, STUB1, CALR, UBXN6	974	93	19734	2.83215	0.998655	0.343578	0.34242
GOTERM_BP_DIRECT	GO:0007005~mitochondrion organization	14	1.341	0.00213558	FIS1, PANK2, MTX1, SIRT5, PARK7, BCS1L, PHB2, RAB32, PINK1, SHARPIN, TMEM11, ADCK1, DNAJA3, SLC25A33	974	106	19734	2.67595	0.999066	0.343578	0.34242
GOTERM_BP_DIRECT	GO:0006635~fatty acid beta-oxidation	9	0.862069	0.0022112	HADHB, ACAA2, ECHS1, ECI1, EHHADH, ACAA1, MCAT, ACAT2, ACAT1	974	48	19734	3.7989	0.99927	0.343578	0.34242
GOTERM_BP_DIRECT	GO:0000398~mRNA splicing, via spliceosome	21	2.01149	0.00241966	SF3A3, HSPA8, SF3B5, SF3B3, BUD31, TFIP11, DDX41, LSM4, LSM3, LSM2, XAB2, DDX39A, DDX39B, CWF19L1, NHP2, SNRNP25, PPIL3, PAXBP1, TXNL4A, YJU2B, SNRPA	974	202	19734	2.10632	0.999631	0.35888	0.35767
GOTERM_BP_DIRECT	GO:0002181~cytoplasmic translation	13	1.24521	0.0028957	RPS5, RPS3A, RPL10A, RPL8, MRPL2, RPS15A, RPS18, DRG1, RACK1, RPLP2, RPL38, RPL26, RPS21	974	97	19734	2.71536	0.999922	0.404449	0.403086
GOTERM_BP_DIRECT	GO:0006979~response to oxidative stress	15	1.43678	0.0029748	GPX1, GPX4, GPX3, NDUFA12, PNKP, NUDT1, PARK7, SIRT1, ALAD, PINK1, PRDX4, PSMB5, ERCC3, ERCC1, NDUFS2	974	123	19734	2.47083	0.99994	0.404449	0.403086
GOTERM_BP_DIRECT	GO:0045040~protein insertion into mitochondrial outer membrane	5	0.478927	0.00395146	MTCH1, SAMM50, MTX1, TOMM5, TOMM22	974	14	19734	7.23599	0.999998	0.495908	0.494236
GOTERM_BP_DIRECT	GO:0045039~protein insertion into mitochondrial inner membrane	5	0.478927	0.00395146	TIMM8B, NDUFA13, TRMT10B, TIMM9, TIMM22	974	14	19734	7.23599	0.999998	0.495908	0.494236
GOTERM_BP_DIRECT	GO:0006457~protein folding	18	1.72414	0.00420148	CCT3, HSPA8, MKKS, LMAN2L, VBP1, FUT10, LTBP4, TTC1, HSPBP1, BAG3, DNAJA3, RUVBL2, FKBP9, CALR, PPIB, FKBP4, PPIL3, ZPR1	974	169	19734	2.15795	0.999999	0.507757	0.506045
GOTERM_BP_DIRECT	GO:0072344~rescue of stalled ribosome	7	0.670498	0.0049926	MTRES1, RACK1, TRIP4, ASCC2, EIF4E2, PELO, CDK5RAP3	974	33	19734	4.29774	1	0.581816	0.579855
GOTERM_BP_DIRECT	GO:0039536~negative regulation of RIG-I signaling pathway	4	0.383142	0.00555202	NPLOC4, DHX58, UFD1, GPATCH3	974	8	19734	10.1304	1	0.624698	0.622592
GOTERM_BP_DIRECT	GO:0016226~iron-sulfur cluster assembly	7	0.670498	0.00673067	NDOR1, LYRM4, GLRX3, GLRX5, NDUFAB1, CIAPIN1, NUBP1	974	35	19734	4.05216	1	0.732072	0.729604
GOTERM_BP_DIRECT	GO:0030968~endoplasmic reticulum unfolded protein response	8	0.766284	0.00777031	HSPA5, DERL3, DERL2, STUB1, QRICH1, CDK5RAP3, ATF4, HERPUD1	974	47	19734	3.44864	1	0.789826	0.787163
GOTERM_BP_DIRECT	GO:0006091~generation of precursor metabolites and energy	8	0.766284	0.00777031	ATP5IF1, COX17, FDXR, UQCR11, ACO2, COX7A1, SLC25A4, PHKA2	974	47	19734	3.44864	1	0.789826	0.787163
GOTERM_BP_DIRECT	GO:0000956~nuclear-transcribed mRNA catabolic process	6	0.574713	0.00798782	EXOSC6, EXOSC5, EXOSC4, MRTO4, POLR2G, LSM4	974	26	19734	4.67556	1	0.789826	0.787163
GOTERM_BP_DIRECT	GO:1902600~proton transmembrane transport	15	1.43678	0.00878438	SLC47A1, HVCN1, COX5B, ATP5F1C, ATP5F1D, COX5A, COX7A1, ATP5PO, UQCRFS1, SLC17A7, CYC1, ATP6V1E1, ATP6V0D1, SLC25A4, ATP6V0C	974	139	19734	2.18642	1	0.843042	0.8402
GOTERM_BP_DIRECT	GO:2001243~negative regulation of intrinsic apoptotic signaling pathway	6	0.574713	0.00941322	NDUFA13, PINK1, NDUFS3, VDAC2, NOC2L, HERPUD1	974	27	19734	4.5024	1	0.877581	0.874622
GOTERM_BP_DIRECT	GO:0055085~transmembrane transport	22	2.10728	0.0104903	NDUFA9, NDUFB9, ABCG8, NDUFA8, NDUFA7, SLC47A1, NDUFB10, NDUFA5, NDUFA12, SPNS3, NDUFA10, NDUFB3, NDUFA2, NDUFB2, NDUFC2, SLC16A13, NDUFS5, NDUFS4, NDUFS3, NDUFS2, NDUFV1, MFSD2A	974	246	19734	1.81194	1	0.950833	0.947628
GOTERM_BP_DIRECT	GO:0018022~peptidyl-lysine methylation	4	0.383142	0.0110479	METTL23, EEF1AKMT2, EEF1AKMT1, METTL18	974	10	19734	8.10431	1	0.974309	0.971024
GOTERM_BP_DIRECT	GO:0032259~methylation	16	1.53257	0.0128087	GAMT, N6AMT1, PRMT5, ICMT, PRMT2, SUV39H1, AMT, TRMT1, SPOUT1, GNMT, COQ5, METTL23, NDUFAF5, EEF1AKMT2, LCMT1, EEF1AKMT1	974	160	19734	2.02608	1	1	0.996934
GOTERM_BP_DIRECT	GO:0006695~cholesterol biosynthetic process	7	0.670498	0.0129291	IDI1, NSDHL, ACAA2, MVK, PRKAA2, TM7SF2, FDFT1	974	40	19734	3.54564	1	1	0.996934
GOTERM_BP_DIRECT	GO:0045006~DNA deamination	3	0.287356	0.0136336	EXOSC6, EXOSC5, EXOSC4	974	4	19734	15.1956	1	1	0.996934
GOTERM_BP_DIRECT	GO:0044571~[2Fe-2S] cluster assembly	4	0.383142	0.0146409	LYRM4, GLRX3, GLRX5, NDUFAB1	974	11	19734	7.36756	1	1	0.996934
GOTERM_BP_DIRECT	GO:0044829~positive regulation by host of viral genome replication	4	0.383142	0.0146409	EEF1A1, HSPA8, PPIB, ZFYVE1	974	11	19734	7.36756	1	1	0.996934
GOTERM_BP_DIRECT	GO:0050821~protein stabilization	21	2.01149	0.0150681	CCT3, SWSAP1, UBE2B, CCNH, MUL1, PARK7, PHB2, MT3, UXT, PINK1, TRIM39, BAG3, DNAJA3, PEX6, RUVBL2, RUVBL1, STUB1, CALR, PPIB, COA8, IP6K2	974	239	19734	1.78024	1	1	0.996934
GOTERM_BP_DIRECT	GO:0006606~protein import into nucleus	12	1.14943	0.0164338	HSPA8, POLA2, TMCO6, NUP50, CRY2, LMNA, RANGRF, PHB2, ING1, ABRA, SNUPN, IPO4	974	107	19734	2.27224	1	1	0.996934
GOTERM_BP_DIRECT	GO:0061136~regulation of proteasomal protein catabolic process	5	0.478927	0.0179627	RHBDF1, PINK1, GPX1, PSME3, PSME2	974	21	19734	4.824	1	1	0.996934
GOTERM_BP_DIRECT	GO:0045815~transcription initiation-coupled chromatin remodeling	7	0.670498	0.0181381	N6AMT1, SMARCB1, WDR5, PABPC1L, SGF29, NOC2L, MEN1	974	43	19734	3.29827	1	1	0.996934
GOTERM_BP_DIRECT	GO:0038202~TORC1 signaling	4	0.383142	0.0188164	LAMTOR2, LAMTOR1, LAMTOR4, LAMTOR3	974	12	19734	6.75359	1	1	0.996934
GOTERM_BP_DIRECT	GO:0006696~ergosterol biosynthetic process	4	0.383142	0.0188164	SQLE, MVK, ACAT2, FDFT1	974	12	19734	6.75359	1	1	0.996934
GOTERM_BP_DIRECT	GO:1904263~positive regulation of TORC1 signaling	8	0.766284	0.0195961	CLEC16A, SIK3, LAMTOR2, LAMTOR1, LAMTOR4, LAMTOR3, WDR24, GPR137B	974	56	19734	2.8944	1	1	0.996934
GOTERM_BP_DIRECT	GO:0034976~response to endoplasmic reticulum stress	11	1.05364	0.0198534	BCAP31, BCL2L11, HSPA5, UBA5, UFC1, QRICH1, NOD1, SGF29, CDK5RAP3, ATF4, HERPUD1	974	96	19734	2.32155	1	1	0.996934
GOTERM_BP_DIRECT	GO:0016241~regulation of macroautophagy	8	0.766284	0.0214207	ATP6V1G1, PRKAA2, CAPNS1, CDK5, EXOC7, ATP6V1E1, ATP6V0D1, ATP6V0C	974	57	19734	2.84362	1	1	0.996934
GOTERM_BP_DIRECT	GO:0006310~DNA recombination	9	0.862069	0.0214893	RAD52, RAD51, ENDOG, XRCC5, ERCC1, RUVBL2, RUVBL1, RAD54L, HDGFL2	974	70	19734	2.60496	1	1	0.996934
GOTERM_BP_DIRECT	GO:0033363~secretory granule organization	3	0.287356	0.0219835	SRGN, KCNE1, SERPINE2	974	5	19734	12.1565	1	1	0.996934
GOTERM_BP_DIRECT	GO:0051603~proteolysis involved in protein catabolic process	7	0.670498	0.0223143	PSMA6, PSMB7, PSMB5, PSMB2, HSPA5, PSMB10, CTSB	974	45	19734	3.15168	1	1	0.996934
GOTERM_BP_DIRECT	GO:0032456~endocytic recycling	9	0.862069	0.023209	EHD1, VPS29, SNX17, VPS52, CMTM6, SNF8, CCDC22, RAB17, VAMP4	974	71	19734	2.56827	1	1	0.996934
GOTERM_BP_DIRECT	GO:0071218~cellular response to misfolded protein	4	0.383142	0.0235805	SDF2L1, UFD1, STUB1, DNAJC18	974	13	19734	6.23409	1	1	0.996934
GOTERM_BP_DIRECT	GO:0006281~DNA repair	22	2.10728	0.0239569	RFC5, RFC3, UBE2B, PNKP, NUDT1, HUS1, PARK7, KIF22, MLH1, INIP, ALKBH3, RAD51, ERCC3, RUVBL2, ERCC1, HSF1, RUVBL1, RAD54L, STUB1, DMAP1, HDGFL2, MEN1	974	267	19734	1.66943	1	1	0.996934
GOTERM_BP_DIRECT	GO:0031669~cellular response to nutrient levels	6	0.574713	0.0244609	PRR5, PRKAA2, FAM107A, PRKAG1, LAMTOR1, WDR24	974	34	19734	3.57543	1	1	0.996934
GOTERM_BP_DIRECT	GO:0006914~autophagy	15	1.43678	0.0245524	GRAMD1A, PRKAA2, CLEC16A, WDR41, CISD2, PARK7, WDR24, GPR137B, SIRT2, VMP1, CHMP2A, VPS11, TMBIM6, CHMP6, RNF166	974	158	19734	1.92349	1	1	0.996934
GOTERM_BP_DIRECT	GO:0032508~DNA duplex unwinding	8	0.766284	0.0254166	RFC5, RFC3, XRCC5, DDX1, RUVBL2, RUVBL1, WRNIP1, ASCC2	974	59	19734	2.74722	1	1	0.996934
GOTERM_BP_DIRECT	GO:0006915~apoptotic process	41	3.9272	0.0281267	MTCH1, CSRNP2, FAF1, JADE1, SRA1, NUDT2, NOD1, DDX41, NOC2L, YBX3, BCL2L12, MRPL41, UXT, MYDGF, HINT2, MIEN1, BCL2L11, NUAK2, PUF60, RACK1, BCAP31, SRGN, UBE2B, DAPK3, CIDEA, MUL1, LGALS16, MAPK14, FBXO10, AIMP2, BRMS1, IRF3, TRIM39, ERCC3, DAD1, TRAF3, STK17A, PSME3, PDCD2, TMBIM6, CIAPIN1	974	593	19734	1.40083	1	1	0.996934
GOTERM_BP_DIRECT	GO:0018279~protein N-linked glycosylation via asparagine	5	0.478927	0.0283904	ALG8, DAD1, DERL3, STT3A, NUDT14	974	24	19734	4.221	1	1	0.996934
GOTERM_BP_DIRECT	GO:2000378~negative regulation of reactive oxygen species metabolic process	5	0.478927	0.0283904	PINK1, TIGAR, SIRT5, AATF, SIRT2	974	24	19734	4.221	1	1	0.996934
GOTERM_BP_DIRECT	GO:0016075~rRNA catabolic process	4	0.383142	0.0289338	TRIR, EXOSC6, EXOSC5, EXOSC4	974	14	19734	5.78879	1	1	0.996934
GOTERM_BP_DIRECT	GO:0002082~regulation of oxidative phosphorylation	4	0.383142	0.0289338	PINK1, UQCC2, SLC25A33, COX7A1	974	14	19734	5.78879	1	1	0.996934
GOTERM_BP_DIRECT	GO:0006283~transcription-coupled nucleotide-excision repair	4	0.383142	0.0289338	XAB2, ERCC3, RAD54L, POLR2I	974	14	19734	5.78879	1	1	0.996934
GOTERM_BP_DIRECT	GO:0006122~mitochondrial electron transport, ubiquinol to cytochrome c	4	0.383142	0.0289338	UQCRQ, UQCRFS1, UQCR11, CYC1	974	14	19734	5.78879	1	1	0.996934
GOTERM_BP_DIRECT	GO:0098869~cellular oxidant detoxification	9	0.862069	0.028944	GSTZ1, UBIAD1, PRDX4, GPX1, GPX4, GPX3, MGST2, SELENOF, PARK7	974	74	19734	2.46415	1	1	0.996934
GOTERM_BP_DIRECT	GO:0061025~membrane fusion	6	0.574713	0.0305884	NSFL1C, UBXN2B, MYOF, USE1, BET1L, VAMP2	974	36	19734	3.3768	1	1	0.996934
GOTERM_BP_DIRECT	GO:1903751~negative regulation of intrinsic apoptotic signaling pathway in response to hydrogen peroxide	3	0.287356	0.0319072	PINK1, RACK1, PARK7	974	6	19734	10.1304	1	1	0.996934
GOTERM_BP_DIRECT	GO:0071569~protein ufmylation	3	0.287356	0.0319072	UBA5, UFC1, CDK5RAP3	974	6	19734	10.1304	1	1	0.996934
GOTERM_BP_DIRECT	GO:0006555~methionine metabolic process	3	0.287356	0.0319072	ADI1, MTHFR, GNMT	974	6	19734	10.1304	1	1	0.996934
GOTERM_BP_DIRECT	GO:0110095~cellular detoxification of aldehyde	3	0.287356	0.0319072	RDH12, AKR1A1, PARK7	974	6	19734	10.1304	1	1	0.996934
GOTERM_BP_DIRECT	GO:0061684~chaperone-mediated autophagy	3	0.287356	0.0319072	HSPA8, BAG3, STUB1	974	6	19734	10.1304	1	1	0.996934
GOTERM_BP_DIRECT	GO:0046826~negative regulation of protein export from nucleus	3	0.287356	0.0319072	CDK5, PARK7, TXN	974	6	19734	10.1304	1	1	0.996934
GOTERM_BP_DIRECT	GO:0034599~cellular response to oxidative stress	11	1.05364	0.0324673	CHCHD4, RAD52, PINK1, PRKAA2, GPX1, GPX4, NUDT2, PARK7, MT3, SIRT2, ATF4	974	104	19734	2.14297	1	1	0.996934
GOTERM_BP_DIRECT	GO:0006783~heme biosynthetic process	5	0.478927	0.0325182	SLC25A38, ALAD, ATP5IF1, UROD, SRRD	974	25	19734	4.05216	1	1	0.996934
GOTERM_BP_DIRECT	GO:0001558~regulation of cell growth	9	0.862069	0.0332688	NANOS1, MAD2L2, FAM107A, JADE1, LTBP4, IGFBP7, LAMTOR2, LAMTOR1, NUBP1	974	76	19734	2.3993	1	1	0.996934
GOTERM_BP_DIRECT	GO:0031333~negative regulation of protein-containing complex assembly	6	0.574713	0.033982	HSPA5, HSF1, TFIP11, DNAJC15, PRKCZ, LCMT1	974	37	19734	3.28553	1	1	0.996934
GOTERM_BP_DIRECT	GO:0045787~positive regulation of cell cycle	6	0.574713	0.033982	RPS15A, BCL2L11, PTK6, CALR, ZPR1, SLC6A4	974	37	19734	3.28553	1	1	0.996934
GOTERM_BP_DIRECT	GO:0022900~electron transport chain	4	0.383142	0.0348722	NDOR1, NDUFS4, NDUFB3, VDAC2	974	15	19734	5.40287	1	1	0.996934
GOTERM_BP_DIRECT	GO:0014044~Schwann cell development	4	0.383142	0.0348722	MAP2K2, CDK5, LAMB2, HRAS	974	15	19734	5.40287	1	1	0.996934
GOTERM_BP_DIRECT	GO:1904874~positive regulation of telomerase RNA localization to Cajal body	4	0.383142	0.0348722	CCT3, RUVBL2, RUVBL1, NHP2	974	15	19734	5.40287	1	1	0.996934
GOTERM_BP_DIRECT	GO:0031398~positive regulation of protein ubiquitination	9	0.862069	0.0355876	AIMP2, PINK1, HSPA5, DNAJA3, FAM107A, STUB1, COMMD1, HSPBP1, CDK5RAP3	974	77	19734	2.36814	1	1	0.996934
GOTERM_BP_DIRECT	GO:0006367~transcription initiation at RNA polymerase II promoter	7	0.670498	0.0385716	ERCC3, CCNH, POLR2D, WDR86, POLR2G, POLR2I, GTF2H5	974	51	19734	2.78089	1	1	0.996934
GOTERM_BP_DIRECT	GO:0008380~RNA splicing	17	1.62835	0.0406798	HSPA8, SF3B3, DDX47, GEMIN2, ALYREF, PRKRIP1, LSM4, LSM10, SCNM1, DDX39B, ZMAT5, SAP18, SNRNP25, YJU2B, SUGP1, FAM50A, ZPR1	974	201	19734	1.7136	1	1	0.996934
GOTERM_BP_DIRECT	GO:0042176~regulation of protein catabolic process	4	0.383142	0.0413871	FAF1, WDR91, SNF8, CHMP6	974	16	19734	5.0652	1	1	0.996934
GOTERM_BP_DIRECT	GO:0006754~ATP biosynthetic process	4	0.383142	0.0413871	ATP5PO, NUDT2, ALDOA, ATP5F1C	974	16	19734	5.0652	1	1	0.996934
GOTERM_BP_DIRECT	GO:0033962~P-body assembly	4	0.383142	0.0413871	LSM4, LSM3, EDC3, PATL2	974	16	19734	5.0652	1	1	0.996934
GOTERM_BP_DIRECT	GO:0032008~positive regulation of TOR signaling	6	0.574713	0.0414447	PCID2, LAMTOR2, LAMTOR1, LAMTOR4, LAMTOR3, WDR24	974	39	19734	3.11704	1	1	0.996934
GOTERM_BP_DIRECT	GO:0071480~cellular response to gamma radiation	5	0.478927	0.0417723	XRCC5, HSF1, RPL26, HRAS, GTF2H5	974	27	19734	3.752	1	1	0.996934
GOTERM_BP_DIRECT	GO:0097009~energy homeostasis	7	0.670498	0.0418577	PRKAA2, SUV39H1, TMEM18, METRNL, MRAP2, SIRT1, MFSD2A	974	52	19734	2.72741	1	1	0.996934
GOTERM_BP_DIRECT	GO:0000480~endonucleolytic cleavage in 5'-ETS of tricistronic rRNA transcript (SSU-rRNA, 5.8S rRNA, LSU-rRNA)	3	0.287356	0.0432295	ABT1, RCL1, TBL3	974	7	19734	8.68319	1	1	0.996934
GOTERM_BP_DIRECT	GO:0006312~mitotic recombination	3	0.287356	0.0432295	RAD52, RAD51, ERCC1	974	7	19734	8.68319	1	1	0.996934
GOTERM_BP_DIRECT	GO:0000183~rDNA heterochromatin formation	3	0.287356	0.0432295	SUV39H1, SIRT1, SIRT2	974	7	19734	8.68319	1	1	0.996934
GOTERM_BP_DIRECT	GO:0033108~mitochondrial respiratory chain complex assembly	3	0.287356	0.0432295	CHCHD4, SAMM50, CHCHD7	974	7	19734	8.68319	1	1	0.996934
GOTERM_BP_DIRECT	GO:0045333~cellular respiration	6	0.574713	0.0455183	UQCRQ, NDUFS4, UQCR11, CYC1, COX5B, COX5A	974	40	19734	3.03912	1	1	0.996934
GOTERM_BP_DIRECT	GO:0043065~positive regulation of apoptotic process	24	2.29885	0.0484237	FANK1, MTCH1, ENDOG, PRMT2, UTP11, TSC22D1, FAF1, DAPK3, ADM, TEX261, NOD1, SIRT1, BCL2L11, ERCC3, STK17A, FAM162A, DNAJA3, RPS6KA2, RACK1, SAP18, PDCD2, QRICH1, ATF4, IP6K2	974	322	19734	1.51012	1	1	0.996934
GOTERM_BP_DIRECT	GO:0030970~retrograde protein transport, ER to cytosol	4	0.383142	0.0484665	NPLOC4, DERL2, UFD1, HERPUD1	974	17	19734	4.76724	1	1	0.996934
GOTERM_BP_DIRECT	GO:0032480~negative regulation of type I interferon production	5	0.478927	0.0523612	NPLOC4, DHX58, DDX56, UFD1, GPATCH3	974	29	19734	3.49324	1	1	0.996934
GOTERM_BP_DIRECT	GO:0071479~cellular response to ionizing radiation	6	0.574713	0.0543568	RAD51, EEF1D, HUS1, MAPK14, SIRT1, SPIDR	974	42	19734	2.8944	1	1	0.996934
GOTERM_BP_DIRECT	GO:2001033~negative regulation of double-strand break repair via nonhomologous end joining	3	0.287356	0.0557887	HSF1, TFIP11, NUDT16L1	974	8	19734	7.59779	1	1	0.996934
GOTERM_BP_DIRECT	GO:1903214~regulation of protein targeting to mitochondrion	3	0.287356	0.0557887	ATP5IF1, PINK1, HAX1	974	8	19734	7.59779	1	1	0.996934
GOTERM_BP_DIRECT	GO:0043388~positive regulation of DNA binding	4	0.383142	0.056095	EDF1, TXN, SIRT2, NME1	974	18	19734	4.5024	1	1	0.996934
GOTERM_BP_DIRECT	GO:0032790~ribosome disassembly	4	0.383142	0.056095	TRIP4, ASCC2, PELO, CDK5RAP3	974	18	19734	4.5024	1	1	0.996934
GOTERM_BP_DIRECT	GO:1904294~positive regulation of ERAD pathway	4	0.383142	0.056095	BCAP31, SGTA, STUB1, HERPUD1	974	18	19734	4.5024	1	1	0.996934
GOTERM_BP_DIRECT	GO:0016192~vesicle-mediated transport	18	1.72414	0.0574114	YIPF2, VPS33A, ARAP3, ARFGAP1, RAB32, NECAP2, CDK5, SNX17, MYO5B, AP2S1, RAB17, RABAC1, ZFPL1, BVES, AP5S1, MON1A, VAMP2, AP1M1	974	227	19734	1.60658	1	1	0.996934
GOTERM_BP_DIRECT	GO:0010498~proteasomal protein catabolic process	5	0.478927	0.0581527	PSMA6, PSMA3, PSMB2, DERL2, UFD1	974	30	19734	3.3768	1	1	0.996934
GOTERM_BP_DIRECT	GO:0006888~endoplasmic reticulum to Golgi vesicle-mediated transport	12	1.14943	0.0591023	BCAP31, LMAN2L, TRAPPC5, SURF4, TMED3, RANGRF, KLHL12, TEX261, TRAPPC13, YIF1A, CNIH4, YIF1B	974	131	19734	1.85595	1	1	0.996934
GOTERM_BP_DIRECT	GO:0006289~nucleotide-excision repair	6	0.574713	0.0591224	ERCC3, ERCC1, PNKP, HUS1, COMMD1, GTF2H5	974	43	19734	2.82709	1	1	0.996934
GOTERM_BP_DIRECT	GO:0045454~cell redox homeostasis	6	0.574713	0.0641186	PRDX4, GPX1, GLRX3, GLRX5, HVCN1, TXN	974	44	19734	2.76283	1	1	0.996934
GOTERM_BP_DIRECT	GO:0006744~ubiquinone biosynthetic process	4	0.383142	0.0642549	UBIAD1, GGPS1, FDXR, COQ5	974	19	19734	4.26543	1	1	0.996934
GOTERM_BP_DIRECT	GO:0071816~tail-anchored membrane protein insertion into ER membrane	4	0.383142	0.0642549	UBL4A, SGTA, EMC8, EMC9	974	19	19734	4.26543	1	1	0.996934
GOTERM_BP_DIRECT	GO:0000226~microtubule cytoskeleton organization	13	1.24521	0.0674942	TUBB, TUBD1, TUBB4B, PRKCZ, GABARAP, UXT, TUBA1B, TUBA1A, TUBB2A, CDK5, PPP2R3C, SIK3, ZPR1	974	150	19734	1.75593	1	1	0.996934
GOTERM_BP_DIRECT	GO:0030307~positive regulation of cell growth	9	0.862069	0.0684353	N6AMT1, PRR5, EXOSC4, DDX49, DERL2, SLC25A33, HDGFL2, DNPH1, MFSD2A	974	88	19734	2.07213	1	1	0.996934
GOTERM_BP_DIRECT	GO:0061077~chaperone-mediated protein folding	6	0.574713	0.0693441	CCT3, FKBP11, VBP1, DNAJA4, FKBP4, PPIB	974	45	19734	2.70144	1	1	0.996934
GOTERM_BP_DIRECT	GO:0042177~negative regulation of protein catabolic process	6	0.574713	0.0693441	MAD2L2, SF3B3, SERPINE2, PARK7, SIRT2, CDK5RAP3	974	45	19734	2.70144	1	1	0.996934
GOTERM_BP_DIRECT	GO:0022417~protein maturation by protein folding	3	0.287356	0.0694355	CHCHD4, PRDX4, CALR	974	9	19734	6.75359	1	1	0.996934
GOTERM_BP_DIRECT	GO:1903426~regulation of reactive oxygen species biosynthetic process	3	0.287356	0.0694355	ARG2, HVCN1, SLC25A33	974	9	19734	6.75359	1	1	0.996934
GOTERM_BP_DIRECT	GO:1990456~mitochondrion-endoplasmic reticulum membrane tethering	3	0.287356	0.0694355	VMP1, PSEN2, CALM3	974	9	19734	6.75359	1	1	0.996934
GOTERM_BP_DIRECT	GO:1902414~protein localization to cell junction	3	0.287356	0.0694355	LAMTOR2, LAMTOR3, JAM3	974	9	19734	6.75359	1	1	0.996934
GOTERM_BP_DIRECT	GO:0006401~RNA catabolic process	5	0.478927	0.0707122	EXOSC6, EXOSC5, EXOSC4, RNASEH2A, EXOSC1	974	32	19734	3.16575	1	1	0.996934
GOTERM_BP_DIRECT	GO:0006418~tRNA aminoacylation for protein translation	4	0.383142	0.0729261	GARS1, HARS1, QARS1, FARS2	974	20	19734	4.05216	1	1	0.996934
GOTERM_BP_DIRECT	GO:0007007~inner mitochondrial membrane organization	4	0.383142	0.0729261	SAMM50, CHCHD3, MTX1, TMEM11	974	20	19734	4.05216	1	1	0.996934
GOTERM_BP_DIRECT	GO:0031468~nuclear membrane reassembly	4	0.383142	0.0729261	NSFL1C, UBXN2B, CHMP2A, CHMP6	974	20	19734	4.05216	1	1	0.996934
GOTERM_BP_DIRECT	GO:0060261~positive regulation of transcription initiation by RNA polymerase II	7	0.670498	0.0743935	MED11, ZNHIT1, ERCC1, MED31, MED8, HNF1B, MED29	974	60	19734	2.36376	1	1	0.996934
GOTERM_BP_DIRECT	GO:0016311~dephosphorylation	10	0.957854	0.0745797	NT5C, PTPN18, DUSP23, MTMR14, PTPMT1, PDXP, PTPRM, DUSP16, STYXL1, CDKN3	974	105	19734	1.9296	1	1	0.996934
GOTERM_BP_DIRECT	GO:0016197~endosomal transport	8	0.766284	0.0761099	EHD1, ALS2CL, SNX17, MYO5B, CLEC16A, LAMTOR1, AP5S1, WASHC3	974	75	19734	2.16115	1	1	0.996934
GOTERM_BP_DIRECT	GO:0051881~regulation of mitochondrial membrane potential	5	0.478927	0.0774699	PANK2, PINK1, MUL1, PARK7, SLC25A33	974	33	19734	3.06982	1	1	0.996934
GOTERM_BP_DIRECT	GO:1990830~cellular response to leukemia inhibitory factor	10	0.957854	0.0781276	CHCHD4, SBNO2, SYNGR1, PHC1, PMM1, XRCC5, SPRY2, SIRT1, SRM, BSPRY	974	106	19734	1.91139	1	1	0.996934
GOTERM_BP_DIRECT	GO:0045995~regulation of embryonic development	6	0.574713	0.0804765	RACGAP1, RUVBL2, LAMA3, RUVBL1, WDR5, SGF29	974	47	19734	2.58648	1	1	0.996934
GOTERM_BP_DIRECT	GO:0030490~maturation of SSU-rRNA	4	0.383142	0.0820866	TSR3, NOL7, IMP4, IPO4	974	21	19734	3.8592	1	1	0.996934
GOTERM_BP_DIRECT	GO:0032148~activation of protein kinase B activity	4	0.383142	0.0820866	PINK1, PARK7, TXN, MT3	974	21	19734	3.8592	1	1	0.996934
GOTERM_BP_DIRECT	GO:0071051~poly(A)-dependent snoRNA 3'-end processing	3	0.287356	0.0840324	EXOSC6, EXOSC5, EXOSC4	974	10	19734	6.07823	1	1	0.996934
GOTERM_BP_DIRECT	GO:0000447~endonucleolytic cleavage in ITS1 to separate SSU-rRNA from 5.8S rRNA and LSU-rRNA from tricistronic rRNA transcript (SSU-rRNA, 5.8S rRNA, LSU-rRNA)	3	0.287356	0.0840324	ABT1, RCL1, RPS21	974	10	19734	6.07823	1	1	0.996934
GOTERM_BP_DIRECT	GO:0032940~secretion by cell	3	0.287356	0.0840324	SERPINE2, PCSK6, USE1	974	10	19734	6.07823	1	1	0.996934
GOTERM_BP_DIRECT	GO:0010950~positive regulation of endopeptidase activity	3	0.287356	0.0840324	NCSTN, PSME3, PSME2	974	10	19734	6.07823	1	1	0.996934
GOTERM_BP_DIRECT	GO:0090084~negative regulation of inclusion body assembly	3	0.287356	0.0840324	DNAJA4, HSF1, HSPA2	974	10	19734	6.07823	1	1	0.996934
GOTERM_BP_DIRECT	GO:0043583~ear development	3	0.287356	0.0840324	BCL2L11, SHROOM2, ECE1	974	10	19734	6.07823	1	1	0.996934
GOTERM_BP_DIRECT	GO:0042775~mitochondrial ATP synthesis coupled electron transport	3	0.287356	0.0840324	NDUFA12, NDUFS2, NDUFV1	974	10	19734	6.07823	1	1	0.996934
GOTERM_BP_DIRECT	GO:0042149~cellular response to glucose starvation	6	0.574713	0.0863787	PRKAA2, NUAK2, HSPA5, SUV39H1, SIRT1, ATF4	974	48	19734	2.5326	1	1	0.996934
GOTERM_BP_DIRECT	GO:0006487~protein N-linked glycosylation	7	0.670498	0.0894762	DPAGT1, ALG8, PMM1, DAD1, RFT1, STT3A, ALG11	974	63	19734	2.2512	1	1	0.996934
GOTERM_BP_DIRECT	GO:0033554~cellular response to stress	4	0.383142	0.0917133	PRDX4, MAPK14, MAPK13, NFKB2	974	22	19734	3.68378	1	1	0.996934
GOTERM_BP_DIRECT	GO:0022904~respiratory electron transport chain	4	0.383142	0.0917133	PINK1, NDUFA5, UQCRFS1, ETFB	974	22	19734	3.68378	1	1	0.996934
GOTERM_BP_DIRECT	GO:0043069~negative regulation of programmed cell death	4	0.383142	0.0917133	PSMC5, TIGAR, TSC22D1, PLCG2	974	22	19734	3.68378	1	1	0.996934
GOTERM_BP_DIRECT	GO:0051085~chaperone cofactor-dependent protein refolding	5	0.478927	0.0919083	HSPA8, SDF2L1, HSPA5, HSPA2, DNAJC18	974	35	19734	2.8944	1	1	0.996934
GOTERM_BP_DIRECT	GO:0072593~reactive oxygen species metabolic process	5	0.478927	0.0919083	ATP5IF1, NDUFA13, TIGAR, NDUFS4, NDUFS3	974	35	19734	2.8944	1	1	0.996934
GOTERM_BP_DIRECT	GO:0071456~cellular response to hypoxia	12	1.14943	0.0924606	PINK1, TIGAR, ACAA2, FAM162A, SUV39H1, LMNA, STUB1, SIRT1, PHB2, MT3, SIRT2, ATF4	974	142	19734	1.71218	1	1	0.996934
GOTERM_BP_DIRECT	GO:0006633~fatty acid biosynthetic process	6	0.574713	0.0925008	FADS3, PRKAA2, NDUFAB1, PRKAG1, MCAT, PLA1A	974	49	19734	2.48091	1	1	0.996934
GOTERM_BP_DIRECT	GO:0006096~glycolytic process	6	0.574713	0.0925008	TIGAR, ALDOC, BPGM, ALDOA, PGM1, HK1	974	49	19734	2.48091	1	1	0.996934
GOTERM_BP_DIRECT	GO:0006919~activation of cysteine-type endopeptidase activity involved in apoptotic process	8	0.766284	0.094336	MTCH1, BCL2L11, FAM162A, DNAJA3, RACK1, MUL1, NOD1, PDCD2	974	79	19734	2.05172	1	1	0.996934
GOTERM_BP_DIRECT	GO:0042552~myelination	7	0.670498	0.0948471	EIF2B4, KEL, MAP2K2, EIF2B2, PLLP, HRAS, JAM3	974	64	19734	2.21602	1	1	0.996934
GOTERM_BP_DIRECT	GO:2000157~negative regulation of ubiquitin-specific protease activity	2	0.191571	0.0961829	UBXN1, PARK7	974	2	19734	20.2608	1	1	0.996934
GOTERM_BP_DIRECT	GO:0002182~cytoplasmic translational elongation	2	0.191571	0.0961829	EEF1D, RPLP2	974	2	19734	20.2608	1	1	0.996934
GOTERM_BP_DIRECT	GO:1904780~negative regulation of protein localization to centrosome	2	0.191571	0.0961829	NSFL1C, UBXN2B	974	2	19734	20.2608	1	1	0.996934
GOTERM_BP_DIRECT	GO:0046498~S-adenosylhomocysteine metabolic process	2	0.191571	0.0961829	ICMT, GNMT	974	2	19734	20.2608	1	1	0.996934
GOTERM_BP_DIRECT	GO:0006481~C-terminal protein methylation	2	0.191571	0.0961829	ICMT, LCMT1	974	2	19734	20.2608	1	1	0.996934
GOTERM_BP_DIRECT	GO:1903384~negative regulation of hydrogen peroxide-induced neuron intrinsic apoptotic signaling pathway	2	0.191571	0.0961829	PINK1, PARK7	974	2	19734	20.2608	1	1	0.996934
GOTERM_BP_DIRECT	GO:1903094~negative regulation of protein K48-linked deubiquitination	2	0.191571	0.0961829	UBXN1, PARK7	974	2	19734	20.2608	1	1	0.996934
GOTERM_BP_DIRECT	GO:0032401~establishment of melanosome localization	2	0.191571	0.0961829	SHROOM2, RAB17	974	2	19734	20.2608	1	1	0.996934
GOTERM_BP_DIRECT	GO:0006094~gluconeogenesis	6	0.574713	0.0988393	SLC25A1, MDH2, WDR5, ALDOC, PGM1, ATF4	974	50	19734	2.43129	1	1	0.996934
GOTERM_BP_DIRECT	GO:0046037~GMP metabolic process	3	0.287356	0.0994527	MPP1, DLG2, GUK1	974	11	19734	5.52567	1	1	0.996934
GOTERM_BP_DIRECT	GO:0034475~U4 snRNA 3'-end processing	3	0.287356	0.0994527	EXOSC6, EXOSC5, EXOSC4	974	11	19734	5.52567	1	1	0.996934
GOTERM_BP_DIRECT	GO:0010269~response to selenium ion	3	0.287356	0.0994527	ALAD, SELENOM, GPX1	974	11	19734	5.52567	1	1	0.996934
GOTERM_BP_DIRECT	GO:0048598~embryonic morphogenesis	3	0.287356	0.0994527	FLT1, C2ORF49, FGF2	974	11	19734	5.52567	1	1	0.996934
GOTERM_BP_DIRECT	GO:0015937~coenzyme A biosynthetic process	3	0.287356	0.0994527	PANK2, PPCDC, ACAT1	974	11	19734	5.52567	1	1	0.996934
GOTERM_BP_DIRECT	GO:0051561~positive regulation of mitochondrial calcium ion concentration	3	0.287356	0.0994527	BCAP31, FIS1, MICU2	974	11	19734	5.52567	1	1	0.996934
GOTERM_BP_DIRECT	GO:0071028~nuclear mRNA surveillance	3	0.287356	0.0994527	EXOSC6, EXOSC5, EXOSC4	974	11	19734	5.52567	1	1	0.996934
GOTERM_BP_DIRECT	GO:0006390~mitochondrial transcription	3	0.287356	0.0994527	MRPL12, SLC25A33, TEFM	974	11	19734	5.52567	1	1	0.996934
GOTERM_BP_DIRECT	GO:0072711~cellular response to hydroxyurea	3	0.287356	0.0994527	RAD51, RTF2, SPIDR	974	11	19734	5.52567	1	1	0.996934
GOTERM_BP_DIRECT	GO:0002183~cytoplasmic translational initiation	3	0.287356	0.0994527	EIF2B4, EIF2B2, EIF3I	974	11	19734	5.52567	1	1	0.996934
GOTERM_BP_DIRECT	GO:0006476~protein deacetylation	3	0.287356	0.0994527	SIRT5, SIRT1, SIRT2	974	11	19734	5.52567	1	1	0.996934
