# Supplementary material for: Decoding the Molecular Landscape of Prepubertal Oocyte Maturation: GTPBP4 as a Key Driver of In Vitro Developmental Competence
Source: Cell Prolif. 2025 Feb 28;58(11):e70017. doi: 10.1111/cpr.70017 (PMC12584866; doi:10.1111/cpr.70017)
Supplement: Supplementary file 14 — Data S4. [file CPR-58-e70017-s013.xlsx]

## Sheet: Classes of genes
gene	Prepubertal GV vs. MII_Transcriptome	Prepubertal GV vs. MII_Translatome	Catagories
A1CF	NS	NS	E
AAAS	Down	Down	I
AACS	NS	NS	E
AADACL3	Down	Down	I
AAK1	Up	NS	B
AAMDC	Down	Down	I
AAMP	NS	NS	E
AAR2	NS	NS	E
AARS1	Down	Down	I
AARSD1	NS	NS	E
AASDH	Up	NS	B
AASDHPPT	Down	NS	H
AATF	Down	Down	I
ABCA10	NS	NS	E
ABCA12	NS	NS	E
ABCA13	NS	NS	E
ABCA4	NS	NS	E
ABCA5	NS	NS	E
ABCB10	NS	NS	E
ABCB11	NS	NS	E
ABCB4	NS	NS	E
ABCB7	NS	NS	E
ABCB9	NS	NS	E
ABCC1	Up	NS	B
ABCC10	NS	NS	E
ABCC2	NS	NS	E
ABCC3	NS	NS	E
ABCC5	NS	NS	E
ABCC8	NS	NS	E
ABCD2	NS	NS	E
ABCD3	NS	Up	D
ABCE1	NS	NS	E
ABCF1	NS	NS	E
ABCF2	Up	NS	B
ABCF3	Down	NS	H
ABCG4	NS	NS	E
ABCG8	Down	Down	I
ABHD1	Down	NS	H
ABHD10	NS	NS	E
ABHD11	NS	NS	E
ABHD12	NS	NS	E
ABHD12B	Down	NS	H
ABHD14A	NS	NS	E
ABHD15	Down	Down	I
ABHD16A	Up	NS	B
ABHD17A	Down	NS	H
ABHD17B	Up	NS	B
ABHD17C	Up	NS	B
ABHD2	Down	NS	H
ABHD3	Up	NS	B
ABHD4	Up	NS	B
ABHD5	Down	NS	H
ABHD6	NS	NS	E
ABHD8	Down	NS	H
ABI1	NS	NS	E
ABI2	NS	NS	E
ABL1	NS	NS	E
ABL2	NS	NS	E
ABLIM1	NS	NS	E
ABLIM3	Down	NS	H
ABR	NS	NS	E
ABRA	Down	NS	H
ABRACL	Down	Down	I
ABRAXAS1	NS	NS	E
ABRAXAS2	NS	NS	E
ABT1	Down	Down	I
ABTB2	Down	NS	H
ABTB3	Down	NS	H
ACAA1	Down	Down	I
ACAA2	Down	Down	I
ACACA	NS	NS	E
ACACB	NS	NS	E
ACAD11	NS	NS	E
ACAD8	NS	NS	E
ACAD9	NS	Down	F
ACADSB	NS	NS	E
ACADVL	Down	NS	H
ACAP2	Up	NS	B
ACAP3	NS	NS	E
ACAT1	Down	Down	I
ACAT2	Down	NS	H
ACBD3	Up	NS	B
ACBD5	NS	NS	E
ACBD7	Down	NS	H
ACCSL	Up	NS	B
ACD	NS	Down	F
ACER1	Down	NS	H
ACER2	NS	NS	E
ACER3	NS	NS	E
ACIN1	NS	NS	E
ACLY	NS	NS	E
ACO1	NS	NS	E
ACO2	Down	NS	H
ACOT12	NS	NS	E
ACOT7	Down	NS	H
ACOT8	NS	NS	E
ACOT9	NS	NS	E
ACOX1	NS	NS	E
ACOX3	NS	NS	E
ACP2	NS	NS	E
ACP4	Down	NS	H
ACP6	NS	NS	E
ACRV1	NS	NS	E
ACSBG1	NS	NS	E
ACSL1	NS	NS	E
ACSL3	Up	NS	B
ACSL4	NS	Up	D
ACSL6	Down	Down	I
ACSM3	Up	NS	B
ACSM4	NS	NS	E
ACSS2	NS	NS	E
ACSS3	NS	NS	E
ACTA2	NS	NS	E
ACTB	NS	NS	E
ACTG1	NS	NS	E
ACTL6A	NS	NS	E
ACTL7B	Down	Down	I
ACTL8	NS	NS	E
ACTMAP	NS	NS	E
ACTN1	Up	NS	B
ACTN2	NS	NS	E
ACTN4	NS	NS	E
ACTR10	NS	NS	E
ACTR1A	Down	NS	H
ACTR1B	NS	NS	E
ACTR2	NS	NS	E
ACTR6	NS	NS	E
ACTR8	NS	NS	E
ACTRT3	Down	NS	H
ACVR1	NS	NS	E
ACVR1B	Up	NS	B
ACVR1C	NS	NS	E
ACVR2A	NS	NS	E
ACVRL1	NS	NS	E
ACY1	Down	NS	H
ADA	Down	Down	I
ADAD1	NS	NS	E
ADAL	NS	NS	E
ADAM10	NS	NS	E
ADAM12	NS	NS	E
ADAM17	NS	NS	E
ADAM19	NS	Up	D
ADAM22	NS	NS	E
ADAM30	NS	NS	E
ADAM32	NS	NS	E
ADAM9	NS	NS	E
ADAMTS12	NS	NS	E
ADAMTS17	NS	NS	E
ADAMTS18	NS	NS	E
ADAMTS19	NS	NS	E
ADAMTS2	NS	NS	E
ADAMTS4	Up	NS	B
ADAMTS6	NS	NS	E
ADAMTS7	NS	NS	E
ADAMTS9	Down	NS	H
ADAMTSL1	Down	NS	H
ADAMTSL4	NS	NS	E
ADAR	NS	NS	E
ADARB1	NS	NS	E
ADAT1	NS	NS	E
ADAT2	Down	NS	H
ADCK1	Down	NS	H
ADCK2	Down	NS	H
ADCK5	NS	NS	E
ADCY10	NS	NS	E
ADCY2	NS	NS	E
ADCY3	Down	NS	H
ADCY9	NS	NS	E
ADCYAP1	NS	NS	E
ADD1	NS	NS	E
ADD3	Up	Up	A
ADGRA3	NS	NS	E
ADGRB3	NS	NS	E
ADGRD1	NS	NS	E
ADGRE5	NS	NS	E
ADGRG1	NS	NS	E
ADGRG2	Down	NS	H
ADGRG7	NS	NS	E
ADGRL2	NS	NS	E
ADGRV1	NS	Up	D
ADH5	Down	Down	I
ADHFE1	Down	NS	H
ADI1	Down	NS	H
ADIPOR1	Up	NS	B
ADIPOR2	Up	NS	B
ADIRF	Down	Down	I
ADISSP	Up	NS	B
ADK	NS	NS	E
ADM	Down	NS	H
ADNP	NS	NS	E
ADNP2	NS	Up	D
ADORA2B	Up	NS	B
ADPGK	NS	NS	E
ADPRM	NS	NS	E
ADRM1	Down	Down	I
ADSL	Down	Down	I
AEBP2	NS	NS	E
AFAP1	Up	NS	B
AFAP1L1	Down	NS	H
AFAP1L2	Up	NS	B
AFDN	NS	NS	E
AFF1	NS	NS	E
AFF3	Down	NS	H
AFF4	NS	NS	E
AFG1L	NS	NS	E
AFG2A	NS	NS	E
AFG2B	NS	NS	E
AFG3L2	NS	NS	E
AFTPH	NS	NS	E
AGA	Down	NS	H
AGAP1	NS	NS	E
AGBL2	Up	Up	A
AGBL5	NS	NS	E
AGFG1	NS	NS	E
AGFG2	NS	NS	E
AGGF1	NS	NS	E
AGK	NS	NS	E
AGL	NS	NS	E
AGMAT	Down	NS	H
AGMO	NS	NS	E
AGO2	NS	NS	E
AGO3	NS	NS	E
AGPAT1	NS	NS	E
AGPAT3	NS	NS	E
AGPAT5	NS	Up	D
AGPS	NS	NS	E
AGR2	Down	Down	I
AGR3	NS	NS	E
AGRP	Down	NS	H
AGT	NS	NS	E
AGTPBP1	NS	NS	E
AGTRAP	Down	NS	H
AHCTF1	NS	NS	E
AHCY	Down	Down	I
AHCYL1	NS	NS	E
AHCYL2	NS	NS	E
AHI1	NS	NS	E
AHR	NS	NS	E
AHSA1	Up	NS	B
AHSG	NS	NS	E
AICDA	NS	NS	E
AIDA	NS	NS	E
AIFM1	NS	NS	E
AIG1	NS	NS	E
AIMP2	Down	Down	I
AIRIM	Down	NS	H
AJUBA	NS	NS	E
AK2	NS	NS	E
AK5	NS	NS	E
AK6	NS	NS	E
AK7	Down	NS	H
AK8	Down	NS	H
AKAP1	NS	NS	E
AKAP10	Up	NS	B
AKAP11	NS	NS	E
AKAP12	NS	NS	E
AKAP13	NS	NS	E
AKAP6	NS	NS	E
AKAP8	NS	NS	E
AKAP8L	NS	NS	E
AKAP9	NS	Up	D
AKIP1	NS	NS	E
AKIRIN1	NS	NS	E
AKIRIN2	NS	NS	E
AKR1A1	Down	Down	I
AKR1B1	NS	NS	E
AKR1E2	NS	NS	E
AKT1S1	NS	NS	E
AKT2	NS	NS	E
AKT3	NS	Up	D
AKTIP	NS	NS	E
ALAD	Down	Down	I
ALAS1	NS	NS	E
ALB	Down	NS	H
ALDH18A1	Up	NS	B
ALDH1A1	Down	NS	H
ALDH1A2	NS	NS	E
ALDH1A3	NS	NS	E
ALDH2	NS	NS	E
ALDH4A1	NS	NS	E
ALDH5A1	Down	Down	I
ALDH7A1	NS	NS	E
ALDH8A1	NS	NS	E
ALDOA	Down	NS	H
ALDOB	NS	NS	E
ALDOC	Down	Down	I
ALG11	Down	NS	H
ALG12	NS	Down	F
ALG13	NS	NS	E
ALG14	NS	NS	E
ALG2	NS	NS	E
ALG3	Down	NS	H
ALG5	NS	NS	E
ALG6	NS	NS	E
ALG8	Down	NS	H
ALG9	NS	Up	D
ALKBH1	NS	NS	E
ALKBH2	Down	Down	I
ALKBH3	Down	Down	I
ALKBH5	NS	NS	E
ALKBH6	Down	NS	H
ALKBH7	NS	NS	E
ALKBH8	NS	NS	E
ALMS1	NS	NS	E
ALOX12	NS	NS	E
ALOX15B	NS	NS	E
ALOX5AP	Down	NS	H
ALPK2	NS	NS	E
ALS2	NS	NS	E
ALS2CL	Down	NS	H
ALX1	Down	Down	I
ALYREF	Down	Down	I
AMACR	NS	NS	E
AMBP	Down	NS	H
AMBRA1	NS	NS	E
AMDHD1	NS	NS	E
AMDHD2	Down	Down	I
AMFR	NS	NS	E
AMIGO1	NS	NS	E
AMMECR1L	NS	NS	E
AMN	NS	NS	E
AMN1	Down	NS	H
AMOT	NS	NS	E
AMOTL1	NS	NS	E
AMPD2	Up	NS	B
AMPD3	Up	NS	B
AMPH	Down	NS	H
AMT	Down	NS	H
AMZ2	NS	NS	E
ANAPC1	NS	NS	E
ANAPC11	NS	NS	E
ANAPC13	NS	NS	E
ANAPC15	NS	NS	E
ANAPC16	NS	NS	E
ANAPC2	NS	Down	F
ANAPC4	Up	NS	B
ANAPC5	NS	NS	E
ANAPC7	NS	NS	E
ANGEL2	NS	NS	E
ANGPTL4	NS	NS	E
ANGPTL6	Down	NS	H
ANK2	NS	NS	E
ANK3	NS	NS	E
ANKFY1	NS	NS	E
ANKH	NS	NS	E
ANKHD1	NS	NS	E
ANKIB1	NS	NS	E
ANKLE2	NS	NS	E
ANKMY1	Down	Down	I
ANKMY2	NS	NS	E
ANKRA2	Up	Up	A
ANKRD10	Down	NS	H
ANKRD13A	Up	NS	B
ANKRD13B	NS	NS	E
ANKRD13C	NS	NS	E
ANKRD13D	NS	NS	E
ANKRD16	Down	NS	H
ANKRD17	NS	NS	E
ANKRD2	Down	NS	H
ANKRD27	NS	NS	E
ANKRD28	NS	NS	E
ANKRD35	Down	NS	H
ANKRD37	Down	NS	H
ANKRD39	Down	Down	I
ANKRD40	NS	NS	E
ANKRD40CL	NS	NS	E
ANKRD42	NS	NS	E
ANKRD44	NS	NS	E
ANKRD45	Down	NS	H
ANKRD46	Up	Up	A
ANKRD49	NS	NS	E
ANKRD52	NS	NS	E
ANKRD6	Down	NS	H
ANKRD9	Down	NS	H
ANKS1A	Down	NS	H
ANKS3	NS	NS	E
ANKS4B	NS	NS	E
ANKS6	NS	NS	E
ANKZF1	NS	NS	E
ANLN	NS	NS	E
ANO10	Down	NS	H
ANO2	NS	NS	E
ANO3	NS	NS	E
ANO4	NS	Up	D
ANO5	NS	NS	E
ANO6	NS	NS	E
ANP32E	Up	Up	A
ANPEP	NS	NS	E
ANTKMT	Down	NS	H
ANTXR2	NS	NS	E
ANXA11	Down	NS	H
ANXA13	Down	NS	H
ANXA3	NS	NS	E
ANXA4	NS	NS	E
ANXA5	Down	Down	I
AOAH	Down	NS	H
AOC2	NS	NS	E
AOPEP	NS	NS	E
AOX1	NS	NS	E
AP1AR	NS	NS	E
AP1B1	NS	NS	E
AP1G1	NS	NS	E
AP1M1	Down	NS	H
AP1M2	Down	NS	H
AP1S1	NS	NS	E
AP1S2	NS	NS	E
AP1S3	NS	NS	E
AP2A1	NS	NS	E
AP2A2	Down	Down	I
AP2M1	NS	Down	F
AP2S1	Down	Down	I
AP3B1	NS	NS	E
AP3B2	NS	NS	E
AP3D1	NS	NS	E
AP3M1	NS	NS	E
AP3M2	NS	NS	E
AP3S1	NS	Up	D
AP3S2	Down	NS	H
AP4B1	NS	NS	E
AP4E1	Up	NS	B
AP4S1	Down	NS	H
AP5M1	NS	NS	E
AP5S1	Down	NS	H
AP5Z1	NS	NS	E
APAF1	NS	NS	E
APBA1	Down	Down	I
APBA3	NS	NS	E
APBB1IP	NS	NS	E
APBB2	NS	NS	E
APC	NS	NS	E
APC2	Down	NS	H
APEH	NS	NS	E
APEX2	NS	NS	E
APH1A	Up	NS	B
APH1B	Down	Up	G
API5	Up	NS	B
APIP	NS	NS	E
APLF	Up	NS	B
APLP1	NS	NS	E
APLP2	NS	NS	E
APMAP	NS	NS	E
APOA2	NS	NS	E
APOB	NS	NS	E
APOBEC1	NS	NS	E
APOF	NS	NS	E
APOM	NS	NS	E
APOO	Down	NS	H
APP	Down	NS	H
APPBP2	Down	Down	I
APPL1	NS	NS	E
APPL2	NS	NS	E
APRT	Down	NS	H
APTX	Down	NS	H
AQR	NS	NS	E
ARAF	Down	NS	H
ARAP1	Down	NS	H
ARAP2	NS	NS	E
ARAP3	Down	NS	H
ARCN1	NS	NS	E
AREL1	NS	NS	E
ARF1	NS	NS	E
ARF3	Down	NS	H
ARF5	NS	NS	E
ARFGAP1	Down	NS	H
ARFGAP2	NS	NS	E
ARFGAP3	NS	NS	E
ARFGEF1	NS	NS	E
ARFGEF2	NS	NS	E
ARFGEF3	Down	NS	H
ARFIP1	Up	Up	A
ARFIP2	Down	NS	H
ARFRP1	Down	Down	I
ARG2	Down	Down	I
ARGLU1	Up	NS	B
ARHGAP1	NS	NS	E
ARHGAP10	NS	NS	E
ARHGAP12	Up	NS	B
ARHGAP17	NS	NS	E
ARHGAP18	Up	NS	B
ARHGAP19	NS	Up	D
ARHGAP20	NS	NS	E
ARHGAP21	Down	NS	H
ARHGAP22	Down	Down	I
ARHGAP24	NS	NS	E
ARHGAP25	NS	NS	E
ARHGAP27	Down	Down	I
ARHGAP28	NS	NS	E
ARHGAP29	NS	NS	E
ARHGAP31	NS	NS	E
ARHGAP32	Up	NS	B
ARHGAP35	Up	NS	B
ARHGAP42	NS	NS	E
ARHGAP44	NS	NS	E
ARHGAP5	Up	NS	B
ARHGAP6	NS	NS	E
ARHGAP8	Down	NS	H
ARHGDIA	NS	NS	E
ARHGDIB	Down	NS	H
ARHGEF12	Up	Up	A
ARHGEF16	NS	NS	E
ARHGEF18	NS	NS	E
ARHGEF2	NS	NS	E
ARHGEF26	NS	NS	E
ARHGEF28	NS	NS	E
ARHGEF37	NS	NS	E
ARHGEF39	Up	Up	A
ARHGEF40	NS	NS	E
ARHGEF6	NS	NS	E
ARHGEF9	NS	NS	E
ARID1A	NS	NS	E
ARID1B	NS	NS	E
ARID2	NS	NS	E
ARID3B	NS	NS	E
ARID4A	Up	Up	A
ARID4B	Up	NS	B
ARID5A	NS	NS	E
ARID5B	NS	Up	D
ARIH1	Down	NS	H
ARIH2	NS	NS	E
ARK2N	NS	NS	E
ARL1	NS	NS	E
ARL13B	NS	NS	E
ARL14EP	NS	NS	E
ARL2	Down	NS	H
ARL3	NS	NS	E
ARL4A	NS	NS	E
ARL4D	NS	NS	E
ARL5A	NS	Up	D
ARL5B	NS	NS	E
ARL6	NS	NS	E
ARL6IP4	Down	NS	H
ARL6IP5	NS	NS	E
ARL6IP6	NS	NS	E
ARL8A	NS	NS	E
ARL8B	NS	Up	D
ARMC10	Down	NS	H
ARMC12	Down	NS	H
ARMC2	Down	Down	I
ARMC8	NS	NS	E
ARMC9	NS	NS	E
ARMCX5	NS	NS	E
ARMH1	Down	NS	H
ARMH3	NS	NS	E
ARMH4	NS	NS	E
ARMT1	NS	NS	E
ARPC1B	Down	Down	I
ARPC4	Down	Down	I
ARPC5L	Down	Down	I
ARPIN	NS	NS	E
ARPP21	NS	NS	E
ARRB2	NS	NS	E
ARRDC1	NS	NS	E
ARRDC2	NS	NS	E
ARRDC4	NS	NS	E
ARSA	NS	NS	E
ARSB	NS	NS	E
ART3	NS	NS	E
ARV1	NS	NS	E
AS3MT	Down	Down	I
ASAH1	NS	NS	E
ASAP1	NS	NS	E
ASAP2	NS	NS	E
ASAP3	NS	NS	E
ASB11	NS	NS	E
ASB16	NS	NS	E
ASB3	NS	NS	E
ASB4	NS	NS	E
ASB6	NS	NS	E
ASB8	NS	NS	E
ASCC1	NS	NS	E
ASCC2	Down	Down	I
ASCC3	NS	NS	E
ASDURF	NS	NS	E
ASF1A	Down	NS	H
ASGR1	Down	Down	I
ASGR2	Down	NS	H
ASH1L	NS	NS	E
ASH2L	NS	NS	E
ASL	Down	Down	I
ASMT	Down	Down	I
ASPH	NS	NS	E
ASPHD2	Down	NS	H
ASPM	NS	NS	E
ASPSCR1	Down	NS	H
ASRGL1	Down	NS	H
ASTE1	NS	NS	E
ASTL	NS	NS	E
ASTN1	Down	NS	H
ASTN2	Down	NS	H
ASXL1	NS	NS	E
ASXL2	NS	NS	E
ASXL3	NS	NS	E
ASZ1	NS	NS	E
ATAD2	Up	Up	A
ATAD2B	Up	NS	B
ATAD5	Up	NS	B
ATAT1	NS	NS	E
ATE1	NS	NS	E
ATF1	NS	NS	E
ATF2	Up	Up	A
ATF4	Down	Down	I
ATF6	NS	Up	D
ATF6B	NS	NS	E
ATF7	NS	NS	E
ATF7IP	NS	NS	E
ATF7IP2	NS	NS	E
ATG10	Down	NS	H
ATG101	Down	NS	H
ATG13	NS	NS	E
ATG14	Up	Up	A
ATG16L1	NS	NS	E
ATG2B	Up	NS	B
ATG4A	NS	NS	E
ATG4C	NS	NS	E
ATG4D	Down	NS	H
ATG5	NS	NS	E
ATG7	NS	NS	E
ATIC	NS	NS	E
ATL1	NS	NS	E
ATL2	Up	Up	A
ATL3	NS	NS	E
ATM	NS	NS	E
ATMIN	NS	NS	E
ATN1	Down	NS	H
ATOH7	NS	NS	E
ATOSA	NS	NS	E
ATP10A	NS	NS	E
ATP10B	Down	NS	H
ATP10D	NS	NS	E
ATP11B	Up	NS	B
ATP11C	NS	NS	E
ATP13A1	Up	NS	B
ATP13A3	Up	NS	B
ATP1A1	NS	NS	E
ATP1B1	NS	NS	E
ATP23	Down	NS	H
ATP2A1	NS	NS	E
ATP2A2	NS	NS	E
ATP2B1	Up	Up	A
ATP2B4	NS	NS	E
ATP2C1	NS	Up	D
ATP2C2	NS	NS	E
ATP5F1B	NS	NS	E
ATP5F1C	Down	Down	I
ATP5F1D	Down	NS	H
ATP5IF1	Down	Down	I
ATP5PB	NS	NS	E
ATP5PO	Down	Down	I
ATP6	NS	NS	E
ATP6AP1	NS	NS	E
ATP6V0A1	NS	NS	E
ATP6V0A2	NS	Up	D
ATP6V0A4	NS	NS	E
ATP6V0B	NS	NS	E
ATP6V0C	Down	Down	I
ATP6V0D1	Down	NS	H
ATP6V1A	NS	Up	D
ATP6V1B1	Down	NS	H
ATP6V1B2	NS	NS	E
ATP6V1C1	NS	NS	E
ATP6V1E1	Down	Down	I
ATP6V1G1	Down	Down	I
ATP6V1H	NS	NS	E
ATP7A	NS	NS	E
ATP8	NS	NS	E
ATP8A1	NS	Up	D
ATP8A2	Down	NS	H
ATP8B1	NS	NS	E
ATP8B4	NS	NS	E
ATP9A	NS	NS	E
ATP9B	Down	NS	H
ATPAF2	Down	NS	H
ATPSCKMT	Down	NS	H
ATR	NS	NS	E
ATRAID	NS	NS	E
ATRIP	NS	NS	E
ATRN	NS	NS	E
ATRNL1	NS	NS	E
ATRX	Up	Up	A
ATXN1	NS	NS	E
ATXN10	NS	NS	E
ATXN1L	NS	NS	E
ATXN2	NS	NS	E
ATXN2L	NS	NS	E
ATXN3	Down	NS	H
ATXN7	NS	NS	E
ATXN7L1	Down	NS	H
ATXN7L2	NS	NS	E
ATXN7L3B	NS	Up	D
AUH	NS	NS	E
AUNIP	NS	NS	E
AUP1	Down	Down	I
AURKA	NS	NS	E
AURKAIP1	Down	Down	I
AURKB	NS	Down	F
AURKC	NS	NS	E
AUTS2	NS	NS	E
AVL9	NS	Up	D
AVPI1	Down	NS	H
AXDND1	NS	NS	E
AXIN1	NS	NS	E
AXIN2	NS	NS	E
AZI2	NS	NS	E
AZIN1	Up	Up	A
AZIN2	NS	NS	E
B3GALNT2	Up	NS	B
B3GLCT	Down	NS	H
B3GNT2	NS	NS	E
B3GNT4	NS	NS	E
B3GNTL1	Down	NS	H
B4GALNT1	NS	NS	E
B4GALNT4	NS	NS	E
B4GALT1	Up	NS	B
B4GALT3	Up	NS	B
B4GALT4	Down	Down	I
B4GALT5	NS	NS	E
B4GALT6	NS	Up	D
B4GALT7	NS	NS	E
B4GAT1	NS	NS	E
B9D1	NS	NS	E
B9D2	NS	NS	E
BAALC	Down	NS	H
BABAM1	Down	Down	I
BABAM2	NS	NS	E
BACE1	NS	NS	E
BACE2	NS	NS	E
BACH1	NS	NS	E
BAD	NS	NS	E
BAG2	NS	NS	E
BAG3	Down	NS	H
BAG5	Down	NS	H
BAG6	NS	NS	E
BAIAP2	Up	NS	B
BAIAP2L1	NS	NS	E
BAMBI	Down	Down	I
BANF1	NS	NS	E
BANP	NS	NS	E
BARHL2	NS	NS	E
BARX2	NS	NS	E
BASP1	Up	NS	B
BAZ1A	Up	NS	B
BAZ1B	Up	NS	B
BAZ2A	Up	NS	B
BBIP1	Down	Down	I
BBLN	Down	NS	H
BBS10	NS	NS	E
BBS12	NS	NS	E
BBS2	NS	NS	E
BBS4	NS	NS	E
BBS5	NS	NS	E
BBS7	Up	NS	B
BBX	NS	Up	D
BCAM	Down	NS	H
BCAN	NS	NS	E
BCAP29	NS	NS	E
BCAP31	Down	Down	I
BCAR1	NS	NS	E
BCAR3	Down	NS	H
BCAS3	NS	Down	F
BCAS4	NS	NS	E
BCAT1	Down	NS	H
BCAT2	NS	NS	E
BCDIN3D	NS	NS	E
BCKDHA	Down	Down	I
BCKDHB	NS	NS	E
BCKDK	NS	NS	E
BCL10	NS	NS	E
BCL11A	NS	NS	E
BCL2L11	Down	NS	H
BCL2L12	Down	NS	H
BCL2L13	NS	NS	E
BCL2L14	Down	NS	H
BCL2L15	Down	NS	H
BCL2L2	NS	NS	E
BCL3	Up	NS	B
BCL6	NS	NS	E
BCL6B	NS	NS	E
BCL7A	NS	NS	E
BCL7B	Up	NS	B
BCL7C	Up	NS	B
BCL9	NS	NS	E
BCL9L	NS	NS	E
BCLAF1	Up	NS	B
BCLAF3	Up	NS	B
BCNT	NS	NS	E
BCOR	Up	NS	B
BCORL1	NS	Down	F
BCS1L	Down	Down	I
BDH1	NS	NS	E
BDH2	NS	NS	E
BDNF	NS	NS	E
BDP1	Up	NS	B
BEAN1	Down	NS	H
BEND5	Down	NS	H
BEND7	NS	NS	E
BET1	NS	NS	E
BET1L	Down	NS	H
BEX4	NS	NS	E
BFAR	NS	NS	E
BHLHE40	NS	Down	F
BHLHE41	NS	NS	E
BHMT	NS	NS	E
BICC1	NS	NS	E
BICD1	NS	NS	E
BICD2	NS	NS	E
BICDL1	NS	NS	E
BICRAL	Down	NS	H
BIN3	Down	Down	I
BIRC2	NS	Up	D
BIRC3	NS	NS	E
BIRC6	Up	NS	B
BIVM	Up	NS	B
BLCAP	NS	NS	E
BLM	NS	NS	E
BLMH	NS	NS	E
BLNK	NS	NS	E
BLOC1S2	Down	Down	I
BLOC1S3	NS	NS	E
BLOC1S4	NS	NS	E
BLOC1S5	NS	NS	E
BLOC1S6	NS	NS	E
BLTP1	Up	NS	B
BLTP3B	NS	NS	E
BMAL1	Up	NS	B
BMP15	NS	Up	D
BMP2	NS	NS	E
BMP2K	NS	NS	E
BMP4	NS	NS	E
BMP6	NS	NS	E
BMPER	NS	NS	E
BMPR1A	Up	NS	B
BMPR1B	NS	NS	E
BMPR2	NS	NS	E
BMS1	NS	NS	E
BMT2	NS	Up	D
BNC1	NS	NS	E
BNC2	NS	Down	F
BNIP1	Down	NS	H
BNIP2	NS	NS	E
BNIP3	NS	NS	E
BOC	NS	NS	E
BOLA1	Down	Down	I
BOLA3	Down	NS	H
BOLL	NS	Up	D
BOP1	Down	Down	I
BORA	Up	Up	A
BORCS5	Down	Down	I
BORCS7	NS	NS	E
BORCS8	Down	NS	H
BPGM	Down	Down	I
BPHL	NS	NS	E
BPIFC	NS	NS	E
BPNT1	NS	NS	E
BPNT2	NS	NS	E
BPTF	Up	NS	B
BRAF	NS	NS	E
BRAP	NS	Up	D
BRAT1	NS	NS	E
BRCA1	NS	NS	E
BRCA2	Up	NS	B
BRD1	NS	NS	E
BRD2	NS	NS	E
BRD3	Up	NS	B
BRD7	NS	NS	E
BRD8	NS	Down	F
BRD9	Up	NS	B
BRDT	NS	NS	E
BRF2	NS	NS	E
BRI3	NS	NS	E
BRI3BP	Up	NS	B
BRINP1	NS	NS	E
BRINP2	Down	NS	H
BRINP3	NS	NS	E
BRIP1	NS	NS	E
BRIX1	NS	NS	E
BRMS1	Down	Down	I
BRMS1L	NS	NS	E
BROX	Down	NS	H
BRPF1	Down	NS	H
BRPF3	NS	NS	E
BRWD1	NS	NS	E
BRWD3	Up	NS	B
BSCL2	NS	NS	E
BSDC1	NS	NS	E
BSPH1	NS	NS	E
BSPRY	Down	NS	H
BSX	Down	NS	H
BTAF1	NS	NS	E
BTBD1	Down	NS	H
BTBD10	Up	NS	B
BTBD16	Down	NS	H
BTBD18	NS	NS	E
BTBD19	NS	NS	E
BTBD2	NS	NS	E
BTBD3	NS	NS	E
BTBD6	NS	NS	E
BTBD7	NS	Up	D
BTBD8	NS	NS	E
BTBD9	NS	NS	E
BTD	NS	NS	E
BTG1	NS	NS	E
BTG2	NS	NS	E
BTG3	NS	NS	E
BTG4	Up	Up	A
BTNL2	NS	NS	E
BTRC	NS	Down	F
BUB1	NS	NS	E
BUB1B	NS	NS	E
BUB3	NS	NS	E
BUD13	Up	NS	B
BUD23	Down	Down	I
BUD31	Down	Down	I
BVES	Down	NS	H
BYSL	NS	NS	E
BZW1	NS	NS	E
BZW2	Up	NS	B
C10orf90	NS	NS	E
C11orf16	NS	NS	E
C11orf42	NS	NS	E
C11orf58	NS	NS	E
C11orf68	NS	NS	E
C11orf71	Down	NS	H
C11orf98	NS	Down	F
C12orf4	Down	Down	I
C12orf40	NS	NS	E
C12orf43	NS	NS	E
C12orf50	NS	NS	E
C12orf54	NS	NS	E
C12orf56	Down	NS	H
C12orf57	Down	Down	I
C12orf76	Down	NS	H
C14orf119	NS	NS	E
C14orf28	Up	NS	B
C14orf93	Down	Down	I
C15orf48	NS	NS	E
C15orf61	NS	NS	E
C16orf46	NS	NS	E
C16orf74	Up	NS	B
C16orf87	Up	NS	B
C16orf89	Down	NS	H
C17orf49	NS	NS	E
C17orf58	Down	NS	H
C17orf75	NS	NS	E
C18orf21	Down	NS	H
C18orf32	Up	NS	B
C18orf54	NS	NS	E
C18orf63	NS	NS	E
C19orf12	NS	NS	E
C19orf38	Down	Down	I
C19orf47	NS	NS	E
C19orf53	Down	NS	H
C1D	NS	NS	E
C1GALT1	NS	NS	E
C1orf105	Down	NS	H
C1orf116	NS	NS	E
C1orf122	Down	NS	H
C1orf131	NS	NS	E
C1orf141	NS	NS	E
C1orf146	Down	NS	H
C1orf174	Down	NS	H
C1orf35	NS	NS	E
C1orf50	Down	Down	I
C1orf87	NS	NS	E
C1QBP	NS	NS	E
C21orf91	NS	NS	E
C22orf39	Down	Down	I
C2CD2	NS	NS	E
C2CD2L	NS	NS	E
C2CD3	Up	NS	B
C2CD5	Up	NS	B
C2orf42	NS	NS	E
C2orf49	Down	Down	I
C2orf68	NS	NS	E
C2orf69	NS	NS	E
C2orf76	NS	NS	E
C2orf80	NS	NS	E
C3orf33	NS	NS	E
C3orf38	NS	NS	E
C3orf49	Down	NS	H
C3orf70	NS	NS	E
C3orf84	Down	Down	I
C4orf17	NS	NS	E
C4orf19	NS	NS	E
C4orf33	NS	NS	E
C4orf36	Down	NS	H
C4orf48	Down	NS	H
C5	Down	Down	I
C5orf15	NS	Up	D
C5orf22	NS	NS	E
C5orf24	Up	Up	A
C5orf47	NS	NS	E
C5orf63	NS	NS	E
C6orf118	Down	NS	H
C6orf136	NS	NS	E
C6orf15	Down	Down	I
C6orf89	NS	NS	E
C7orf25	NS	NS	E
C7orf50	Down	Down	I
C8orf34	NS	NS	E
C8orf48	Down	NS	H
C8orf76	Down	Down	I
C8orf88	NS	NS	E
C8orf89	NS	NS	E
C9orf40	Up	NS	B
C9orf72	NS	NS	E
C9orf78	NS	NS	E
C9orf85	Down	Down	I
CA13	NS	NS	E
CA4	NS	NS	E
CA5B	NS	NS	E
CA9	Up	NS	B
CAAP1	NS	NS	E
CAB39	NS	NS	E
CAB39L	NS	NS	E
CABCOCO1	NS	NS	E
CABLES1	Down	Down	I
CABLES2	NS	NS	E
CACHD1	NS	NS	E
CACNA1A	NS	NS	E
CACNA1D	NS	NS	E
CACNA1E	Down	NS	H
CACNA2D1	NS	NS	E
CACNA2D2	NS	NS	E
CACNA2D3	NS	NS	E
CACNB2	NS	NS	E
CACNG3	Down	Down	I
CACUL1	NS	Up	D
CACYBP	Down	Down	I
CAD	NS	NS	E
CADM1	NS	Up	D
CADM3	NS	NS	E
CADPS2	NS	NS	E
CALB1	NS	NS	E
CALB2	NS	NS	E
CALCOCO1	NS	NS	E
CALCOCO2	NS	NS	E
CALCR	NS	NS	E
CALD1	NS	NS	E
CALM2	NS	NS	E
CALM3	Down	Down	I
CALML4	NS	NS	E
CALR	Down	Down	I
CALR3	NS	NS	E
CALU	NS	Up	D
CAMK1	Up	NS	B
CAMK1D	Down	NS	H
CAMK2B	NS	NS	E
CAMK2G	NS	NS	E
CAMKK2	NS	NS	E
CAMKMT	NS	NS	E
CAMKV	NS	Down	F
CAMLG	NS	NS	E
CAMSAP1	NS	NS	E
CAMSAP2	NS	NS	E
CAMTA1	NS	NS	E
CAMTA2	NS	NS	E
CAND1	NS	NS	E
CAND2	Down	NS	H
CANT1	Up	NS	B
CANX	NS	NS	E
CAP2	NS	NS	E
CAPN10	NS	NS	E
CAPN2	Down	NS	H
CAPN7	NS	NS	E
CAPN8	NS	NS	E
CAPNS1	Down	NS	H
CAPRIN1	NS	NS	E
CAPRIN2	NS	NS	E
CAPS2	NS	NS	E
CAPZA1	NS	NS	E
CAPZA2	NS	NS	E
CARD19	NS	NS	E
CARD6	NS	NS	E
CARF	NS	NS	E
CARHSP1	Down	Down	I
CARM1	NS	NS	E
CARMIL1	NS	NS	E
CARMIL2	NS	NS	E
CARNMT1	NS	NS	E
CARS2	NS	Down	F
CASC3	NS	NS	E
CASD1	NS	NS	E
CASK	NS	NS	E
CASKIN1	NS	NS	E
CASP2	NS	NS	E
CASP3	NS	NS	E
CASP6	NS	NS	E
CASP8AP2	Up	Up	A
CASR	NS	NS	E
CAST	NS	NS	E
CASTOR1	Up	NS	B
CAT	NS	NS	E
CATSPER2	Down	NS	H
CAV2	Up	Up	A
CAVIN3	NS	NS	E
CBFB	NS	NS	E
CBL	NS	NS	E
CBLB	NS	NS	E
CBLC	Down	NS	H
CBLL1	Up	NS	B
CBLN2	NS	NS	E
CBLN4	NS	NS	E
CBR3	Down	Down	I
CBR4	NS	Up	D
CBS	Down	NS	H
CBX1	Up	NS	B
CBX5	NS	NS	E
CBX8	Down	Down	I
CC2D1B	NS	NS	E
CCAR1	Up	Up	A
CCAR2	NS	NS	E
CCBE1	NS	NS	E
CCDC103	NS	NS	E
CCDC106	NS	NS	E
CCDC107	Down	NS	H
CCDC112	NS	NS	E
CCDC117	Up	NS	B
CCDC12	Down	Down	I
CCDC124	Down	Down	I
CCDC126	NS	NS	E
CCDC127	NS	NS	E
CCDC13	NS	NS	E
CCDC134	NS	NS	E
CCDC136	NS	NS	E
CCDC137	NS	NS	E
CCDC138	NS	NS	E
CCDC14	NS	NS	E
CCDC146	NS	NS	E
CCDC148	Down	Down	I
CCDC149	NS	NS	E
CCDC15	Up	NS	B
CCDC150	NS	NS	E
CCDC153	Down	Down	I
CCDC158	NS	NS	E
CCDC159	Down	NS	H
CCDC160	NS	NS	E
CCDC170	NS	NS	E
CCDC171	NS	NS	E
CCDC172	NS	NS	E
CCDC174	NS	NS	E
CCDC18	Up	Up	A
CCDC181	NS	NS	E
CCDC186	Up	NS	B
CCDC191	NS	NS	E
CCDC196	Down	Down	I
CCDC22	Down	Down	I
CCDC28A	NS	NS	E
CCDC28B	Down	Down	I
CCDC3	NS	NS	E
CCDC30	NS	NS	E
CCDC32	Down	NS	H
CCDC34	Up	NS	B
CCDC38	NS	NS	E
CCDC39	NS	NS	E
CCDC40	Down	Down	I
CCDC42	Down	NS	H
CCDC43	NS	Up	D
CCDC47	NS	NS	E
CCDC50	NS	NS	E
CCDC51	NS	NS	E
CCDC6	NS	NS	E
CCDC60	Down	NS	H
CCDC61	NS	NS	E
CCDC65	Down	NS	H
CCDC66	NS	NS	E
CCDC73	NS	NS	E
CCDC77	NS	NS	E
CCDC8	Down	NS	H
CCDC81	NS	NS	E
CCDC85A	NS	NS	E
CCDC86	NS	NS	E
CCDC88A	NS	NS	E
CCDC88C	NS	NS	E
CCDC9	NS	NS	E
CCDC90B	NS	NS	E
CCDC91	NS	NS	E
CCDC92	Down	NS	H
CCDC93	NS	NS	E
CCDC97	NS	NS	E
CCHCR1	NS	NS	E
CCIN	Down	NS	H
CCK	Down	NS	H
CCKAR	NS	NS	E
CCL25	NS	NS	E
CCN2	NS	NS	E
CCN3	Up	NS	B
CCN6	NS	NS	E
CCNA1	NS	NS	E
CCNA2	Up	Up	A
CCNB2	NS	NS	E
CCND2	Down	Down	I
CCND3	NS	NS	E
CCNDBP1	Down	Down	I
CCNE1	NS	NS	E
CCNE2	Down	NS	H
CCNG1	NS	NS	E
CCNG2	NS	Up	D
CCNH	Down	NS	H
CCNI	NS	Up	D
CCNJ	NS	NS	E
CCNJL	Down	NS	H
CCNK	NS	NS	E
CCNL1	NS	NS	E
CCNL2	Up	NS	B
CCNO	NS	NS	E
CCNQ	Up	NS	B
CCNT1	Up	Up	A
CCNT2	NS	NS	E
CCNY	NS	NS	E
CCP110	Up	NS	B
CCPG1	NS	NS	E
CCR4	NS	NS	E
CCS	Down	NS	H
CCSAP	NS	NS	E
CCSER1	NS	NS	E
CCSER2	Up	Up	A
CCT2	NS	NS	E
CCT3	Down	Down	I
CCT5	NS	NS	E
CCT6B	NS	NS	E
CCT7	NS	NS	E
CCT8	NS	NS	E
CCT8L2	NS	NS	E
CD101	NS	NS	E
CD109	Up	NS	B
CD164	NS	Up	D
CD164L2	Down	Down	I
CD2	NS	NS	E
CD200	Up	Up	A
CD226	Down	NS	H
CD24	NS	NS	E
CD247	NS	NS	E
CD274	NS	Up	D
CD276	NS	NS	E
CD2AP	NS	NS	E
CD2BP2	Down	NS	H
CD302	NS	NS	E
CD34	NS	NS	E
CD36	NS	NS	E
CD37	NS	NS	E
CD40	NS	NS	E
CD47	NS	NS	E
CD52	Down	NS	H
CD68	Down	NS	H
CD81	NS	NS	E
CD86	NS	NS	E
CDADC1	NS	NS	E
CDC123	NS	NS	E
CDC14A	NS	NS	E
CDC16	NS	NS	E
CDC23	NS	NS	E
CDC25A	NS	NS	E
CDC25C	NS	NS	E
CDC26	NS	NS	E
CDC27	Up	NS	B
CDC34	NS	NS	E
CDC37	NS	NS	E
CDC37L1	NS	NS	E
CDC40	NS	NS	E
CDC42	Down	NS	H
CDC42BPA	NS	Up	D
CDC42BPB	NS	NS	E
CDC42EP3	Up	NS	B
CDC42SE1	Up	Up	A
CDC45	Up	NS	B
CDC5L	Up	NS	B
CDC6	Down	Down	I
CDC7	NS	NS	E
CDC73	NS	NS	E
CDCA2	NS	NS	E
CDCA3	Up	NS	B
CDCA7	Up	Up	A
CDCA7L	NS	NS	E
CDCA8	Up	NS	B
CDH1	NS	NS	E
CDH10	NS	NS	E
CDH11	NS	NS	E
CDH12	NS	NS	E
CDH13	NS	NS	E
CDH18	NS	NS	E
CDH23	Down	NS	H
CDH26	Down	NS	H
CDH3	Up	NS	B
CDH7	NS	NS	E
CDHR1	NS	NS	E
CDHR3	Down	NS	H
CDHR4	NS	NS	E
CDIN1	NS	NS	E
CDIP1	NS	NS	E
CDIPT	Down	NS	H
CDK1	NS	Up	D
CDK12	NS	NS	E
CDK13	NS	NS	E
CDK14	Down	NS	H
CDK16	NS	NS	E
CDK17	NS	Up	D
CDK19	NS	NS	E
CDK2	Up	NS	B
CDK20	Down	NS	H
CDK2AP1	NS	NS	E
CDK2AP2	NS	NS	E
CDK3	NS	Down	F
CDK4	Down	Down	I
CDK5	Down	Down	I
CDK5RAP1	Down	Down	I
CDK5RAP3	Down	Down	I
CDK6	Down	NS	H
CDK7	NS	NS	E
CDK8	Down	NS	H
CDK9	Up	NS	B
CDKAL1	NS	NS	E
CDKL1	NS	NS	E
CDKL2	NS	NS	E
CDKL3	NS	NS	E
CDKL4	Down	NS	H
CDKL5	Up	NS	B
CDKN1A	NS	NS	E
CDKN1B	NS	NS	E
CDKN1C	NS	NS	E
CDKN2A	Down	NS	H
CDKN2AIP	NS	Up	D
CDKN2AIPNL	Down	Down	I
CDKN2C	NS	NS	E
CDKN2D	Down	NS	H
CDKN3	Down	NS	H
CDO1	Up	Up	A
CDON	NS	Up	D
CDPF1	Down	Down	I
CDS1	NS	NS	E
CDS2	Down	NS	H
CDT1	NS	NS	E
CDV3	NS	Up	D
CDX2	NS	NS	E
CDYL	Up	NS	B
CDYL2	NS	NS	E
CEACAM19	NS	NS	E
CEBPG	NS	Up	D
CEBPZ	NS	NS	E
CECR2	Up	NS	B
CELF1	NS	NS	E
CELF2	NS	NS	E
CELF4	NS	NS	E
CELF6	NS	NS	E
CELSR2	NS	NS	E
CEMIP2	NS	NS	E
CENATAC	Up	NS	B
CENPC	NS	NS	E
CENPE	NS	NS	E
CENPF	NS	NS	E
CENPH	NS	NS	E
CENPI	NS	NS	E
CENPJ	NS	NS	E
CENPK	NS	NS	E
CENPL	Up	NS	B
CENPM	Down	NS	H
CENPN	NS	NS	E
CENPQ	NS	NS	E
CENPS	NS	NS	E
CENPT	NS	Down	F
CENPU	NS	NS	E
CENPW	NS	NS	E
CEP104	NS	NS	E
CEP112	NS	NS	E
CEP120	Up	NS	B
CEP126	NS	NS	E
CEP128	NS	NS	E
CEP131	Down	NS	H
CEP135	Up	Up	A
CEP15	Down	Down	I
CEP152	NS	NS	E
CEP162	NS	NS	E
CEP164	NS	NS	E
CEP170	Up	NS	B
CEP20	Down	NS	H
CEP250	NS	NS	E
CEP290	NS	Up	D
CEP295	NS	NS	E
CEP350	NS	NS	E
CEP41	Down	NS	H
CEP43	NS	NS	E
CEP44	NS	NS	E
CEP55	NS	NS	E
CEP57	Up	Up	A
CEP57L1	NS	NS	E
CEP63	NS	NS	E
CEP68	NS	NS	E
CEP70	NS	NS	E
CEP72	Down	NS	H
CEP76	Up	NS	B
CEP78	Up	Up	A
CEP83	NS	NS	E
CEP85	Up	NS	B
CEP85L	Up	NS	B
CEP89	NS	NS	E
CEP95	NS	NS	E
CEP97	NS	NS	E
CEPT1	Up	Up	A
CERCAM	Down	Down	I
CERKL	NS	NS	E
CERS2	Up	NS	B
CERS3	Down	NS	H
CERS4	Down	Down	I
CERS6	NS	NS	E
CERT1	NS	NS	E
CETN1	NS	NS	E
CETN2	NS	NS	E
CETN3	Up	NS	B
CFAP157	Down	Down	I
CFAP20	NS	NS	E
CFAP206	NS	NS	E
CFAP20DC	NS	NS	E
CFAP210	NS	NS	E
CFAP221	NS	NS	E
CFAP251	NS	NS	E
CFAP276	Down	Down	I
CFAP298	NS	Down	F
CFAP300	NS	NS	E
CFAP410	Down	Down	I
CFAP418	NS	NS	E
CFAP43	NS	NS	E
CFAP45	Down	NS	H
CFAP52	NS	NS	E
CFAP54	NS	NS	E
CFAP57	NS	NS	E
CFAP58	NS	NS	E
CFAP61	NS	NS	E
CFAP68	NS	NS	E
CFAP69	NS	NS	E
CFAP70	NS	NS	E
CFAP91	Down	NS	H
CFAP96	NS	NS	E
CFAP97	NS	NS	E
CFB	Down	NS	H
CFD	Down	Down	I
CFL1	NS	NS	E
CFL2	Down	Up	G
CFLAR	Down	NS	H
CFP	NS	NS	E
CFTR	NS	NS	E
CGA	NS	NS	E
CGAS	NS	NS	E
CGGBP1	NS	NS	E
CGNL1	Up	NS	B
CGRRF1	NS	NS	E
CHAC1	Down	Down	I
CHADL	NS	NS	E
CHAF1A	NS	NS	E
CHAF1B	Down	NS	H
CHAMP1	NS	Up	D
CHCHD1	NS	NS	E
CHCHD10	NS	NS	E
CHCHD3	Down	Down	I
CHCHD4	Down	NS	H
CHCHD5	Down	NS	H
CHCHD7	Down	Down	I
CHD1	NS	NS	E
CHD1L	NS	NS	E
CHD2	Up	NS	B
CHD4	NS	NS	E
CHD6	NS	NS	E
CHD7	NS	NS	E
CHD8	NS	NS	E
CHD9	Up	NS	B
CHEK1	NS	NS	E
CHEK2	Down	NS	H
CHERP	NS	NS	E
CHFR	NS	NS	E
CHGA	NS	NS	E
CHGB	Down	NS	H
chi-mir-10b	Down	NS	H
chi-mir-146a	NS	NS	E
chi-mir-147	NS	NS	E
chi-mir-187	NS	NS	E
chi-mir-425	Down	NS	H
CHIC1	NS	NS	E
CHIC2	NS	NS	E
CHID1	Down	Down	I
CHKA	NS	NS	E
CHKB	Down	NS	H
CHL1	NS	NS	E
CHM	NS	NS	E
CHML	NS	NS	E
CHMP1A	NS	NS	E
CHMP2A	Down	Down	I
CHMP2B	Up	NS	B
CHMP3	NS	NS	E
CHMP4A	Down	Down	I
CHMP4B	NS	NS	E
CHMP4C	NS	NS	E
CHMP5	NS	Up	D
CHMP6	Down	Down	I
CHN1	NS	NS	E
CHN2	NS	Up	D
CHODL	Down	NS	H
CHORDC1	NS	NS	E
CHP1	NS	NS	E
CHPT1	NS	NS	E
CHRDL2	NS	NS	E
CHRM5	NS	NS	E
CHRNA1	NS	NS	E
CHRNA3	NS	NS	E
CHRNA5	NS	Up	D
CHRNE	NS	NS	E
CHST10	Down	NS	H
CHST11	Down	NS	H
CHST12	NS	NS	E
CHST4	NS	NS	E
CHST7	NS	NS	E
CHSY1	NS	NS	E
CHTF18	Down	Down	I
CHTOP	NS	NS	E
CHUK	NS	NS	E
CHURC1	Down	NS	H
CIAO1	NS	NS	E
CIAO2B	NS	NS	E
CIAO3	NS	NS	E
CIAPIN1	Down	Down	I
CIART	NS	NS	E
CIB1	NS	NS	E
CIB2	NS	NS	E
CIB3	Down	Down	I
CIDEA	Down	Down	I
CILK1	NS	NS	E
CILP	NS	NS	E
CIMIP2A	Down	NS	H
CINP	NS	NS	E
CIP2A	Up	NS	B
CIPC	NS	NS	E
CIR1	Up	NS	B
CIRBP	NS	NS	E
CISD2	NS	NS	E
CIT	Down	NS	H
CIZ1	Up	NS	B
CKAP2	NS	NS	E
CKAP2L	Up	NS	B
CKAP4	NS	NS	E
CKAP5	NS	NS	E
CKB	Down	Down	I
CKM	Down	Down	I
CKS1B	NS	NS	E
CKS2	NS	NS	E
CLASP1	NS	NS	E
CLASP2	NS	NS	E
CLCA1	NS	NS	E
CLCC1	Up	Up	A
CLCN3	Up	NS	B
CLCN4	NS	Up	D
CLCN5	NS	NS	E
CLCN6	NS	NS	E
CLDN1	NS	NS	E
CLDN10	Down	Down	I
CLDN11	NS	NS	E
CLDN12	Up	Up	A
CLDN15	NS	NS	E
CLDN6	Up	NS	B
CLDND1	Down	NS	H
CLEC11A	Down	NS	H
CLEC16A	Down	NS	H
CLEC3A	Down	NS	H
CLEC4G	NS	NS	E
CLGN	NS	NS	E
CLHC1	NS	NS	E
CLIC1	NS	NS	E
CLIC4	NS	Up	D
CLINT1	Up	NS	B
CLIP1	Up	NS	B
CLIP3	NS	NS	E
CLIP4	NS	NS	E
CLK1	NS	NS	E
CLK2	NS	NS	E
CLK3	Up	NS	B
CLK4	Down	NS	H
CLN3	NS	NS	E
CLN5	NS	NS	E
CLNS1A	NS	NS	E
CLOCK	Up	Up	A
CLP1	NS	NS	E
CLPB	Down	NS	H
CLPP	NS	NS	E
CLPS	Down	NS	H
CLPTM1	NS	NS	E
CLPTM1L	Up	NS	B
CLPX	NS	NS	E
CLRN2	Down	NS	H
CLSPN	Up	NS	B
CLSTN1	Up	NS	B
CLTB	Down	NS	H
CLTC	NS	NS	E
CLTRN	NS	NS	E
CLUAP1	Up	NS	B
CLUH	NS	NS	E
CLUL1	NS	NS	E
CLYBL	NS	NS	E
CMAS	NS	NS	E
CMC1	NS	NS	E
CMC2	NS	NS	E
CMC4	Down	Down	I
CMIP	NS	NS	E
CMKLR2	NS	Up	D
CMPK1	NS	NS	E
CMSS1	NS	NS	E
CMTM2	Down	Down	I
CMTM3	NS	NS	E
CMTM4	NS	NS	E
CMTM6	Down	NS	H
CMTM7	NS	NS	E
CMTM8	Down	NS	H
CMTR1	NS	NS	E
CMTR2	NS	NS	E
CMYA5	NS	NS	E
CNBD1	NS	NS	E
CNBD2	Down	NS	H
CNDP1	Down	NS	H
CNDP2	Down	NS	H
CNEP1R1	Up	Up	A
CNGA3	NS	NS	E
CNIH4	Down	Down	I
CNKSR1	NS	NS	E
CNKSR2	NS	NS	E
CNKSR3	NS	NS	E
CNMD	NS	NS	E
CNN3	Up	Up	A
CNNM1	NS	NS	E
CNNM2	Down	NS	H
CNNM3	NS	NS	E
CNOT1	Down	NS	H
CNOT10	NS	NS	E
CNOT11	NS	NS	E
CNOT2	NS	NS	E
CNOT3	NS	NS	E
CNOT4	NS	NS	E
CNOT6	Up	NS	B
CNOT6L	Up	Up	A
CNOT7	Up	NS	B
CNOT8	NS	NS	E
CNOT9	NS	NS	E
CNP	NS	NS	E
CNPPD1	Up	NS	B
CNPY2	Down	Down	I
CNPY3	NS	NS	E
CNPY4	NS	NS	E
CNRIP1	Up	NS	B
CNST	NS	NS	E
CNTD1	NS	NS	E
CNTLN	NS	NS	E
CNTN3	NS	NS	E
CNTN4	Down	NS	H
CNTN5	NS	NS	E
CNTNAP5	NS	NS	E
CNTRL	NS	NS	E
CNTROB	NS	NS	E
COA1	NS	NS	E
COA4	Down	NS	H
COA5	NS	NS	E
COA7	Up	NS	B
COA8	Down	NS	H
COASY	Down	NS	H
COBL	NS	NS	E
COBLL1	NS	NS	E
COCH	NS	NS	E
COG1	Down	Down	I
COG2	Down	Down	I
COG3	NS	NS	E
COG4	NS	NS	E
COG5	NS	NS	E
COG6	Up	NS	B
COG7	NS	NS	E
COG8	Down	NS	H
COL11A2	Down	NS	H
COL12A1	NS	Up	D
COL14A1	NS	NS	E
COL15A1	NS	NS	E
COL16A1	NS	NS	E
COL1A2	Down	NS	H
COL24A1	NS	NS	E
COL28A1	NS	NS	E
COL2A1	NS	NS	E
COL6A5	NS	NS	E
COL6A6	Down	Down	I
COLEC12	NS	NS	E
COLGALT1	NS	NS	E
COLGALT2	Down	Down	I
COLQ	NS	NS	E
COMMD1	Down	NS	H
COMMD10	NS	NS	E
COMMD2	NS	NS	E
COMMD3	NS	NS	E
COMMD4	Down	Down	I
COMMD5	NS	Down	F
COMMD7	NS	NS	E
COMMD9	Down	Down	I
COP1	NS	NS	E
COPA	NS	NS	E
COPB1	NS	NS	E
COPB2	NS	NS	E
COPE	NS	NS	E
COPG1	Down	NS	H
COPG2	NS	NS	E
COPRS	NS	NS	E
COPS2	NS	NS	E
COPS3	NS	NS	E
COPS4	Down	Down	I
COPS5	Down	NS	H
COPS6	Down	Down	I
COPS7A	NS	NS	E
COPS7B	NS	NS	E
COPS8	NS	NS	E
COPZ1	Down	NS	H
COPZ2	Down	NS	H
COQ10A	NS	NS	E
COQ10B	NS	NS	E
COQ3	NS	NS	E
COQ4	Down	Down	I
COQ5	Down	Down	I
COQ6	NS	NS	E
COQ7	NS	NS	E
COQ8A	Down	NS	H
COQ8B	NS	NS	E
COQ9	NS	NS	E
CORIN	NS	NS	E
CORO1A	NS	NS	E
CORO1C	Down	Down	I
CORO2B	Down	NS	H
CORO6	NS	NS	E
CORO7	Down	Down	I
COTL1	NS	NS	E
COX1	NS	NS	E
COX10	NS	NS	E
COX14	Down	Down	I
COX15	NS	NS	E
COX16	NS	NS	E
COX17	Down	Down	I
COX18	NS	NS	E
COX19	Down	Down	I
COX2	NS	NS	E
COX3	NS	NS	E
COX5A	Down	Down	I
COX5B	Down	Down	I
COX6B1	NS	NS	E
COX7A1	Down	NS	H
COX7A2L	NS	Up	D
COX7B2	Down	NS	H
COX8A	Down	NS	H
CPA1	NS	NS	E
CPA4	Down	Down	I
CPA5	Down	Down	I
CPA6	NS	NS	E
CPB2	NS	NS	E
CPD	NS	Up	D
CPE	NS	NS	E
CPEB1	Up	NS	B
CPEB2	Up	NS	B
CPEB3	NS	NS	E
CPEB4	Up	Up	A
CPED1	NS	NS	E
CPLANE1	NS	NS	E
CPM	Down	NS	H
CPN1	NS	NS	E
CPNE1	NS	NS	E
CPNE2	NS	NS	E
CPNE3	NS	NS	E
CPNE9	NS	NS	E
CPO	NS	NS	E
CPOX	NS	NS	E
CPPED1	Down	NS	H
CPQ	NS	NS	E
CPS1	NS	NS	E
CPSF1	Down	NS	H
CPSF2	NS	NS	E
CPSF4	NS	NS	E
CPSF6	NS	NS	E
CPT2	NS	NS	E
CPTP	NS	NS	E
CPVL	NS	NS	E
CRABP2	Up	NS	B
CRACD	NS	NS	E
CRADD	NS	NS	E
CRBN	NS	NS	E
CRCP	NS	NS	E
CREB1	NS	NS	E
CREB3	Down	Down	I
CREB3L1	NS	NS	E
CREB3L2	NS	NS	E
CREB5	NS	NS	E
CREBBP	NS	NS	E
CREBL2	Down	NS	H
CREBRF	NS	NS	E
CREG1	NS	NS	E
CRELD1	Up	NS	B
CRELD2	Up	NS	B
CREM	NS	NS	E
CRH	NS	NS	E
CRHBP	NS	NS	E
CRHR1	NS	NS	E
CRHR2	NS	NS	E
CRIM1	NS	NS	E
CRIP2	NS	NS	E
CRISPLD2	NS	NS	E
CRK	NS	Up	D
CRLF1	NS	NS	E
CRLF3	NS	NS	E
CRLS1	Up	NS	B
CRMP1	NS	NS	E
CRNKL1	Up	NS	B
CROT	NS	NS	E
CRPPA	NS	NS	E
CRTAC1	Down	NS	H
CRTAP	Down	NS	H
CRTC1	NS	NS	E
CRTC2	NS	NS	E
CRTC3	Up	NS	B
CRY1	NS	Up	D
CRYAB	NS	NS	E
CRYBA2	Down	NS	H
CRYBB1	Down	NS	H
CRYBB2	Down	NS	H
CRYBB3	Down	Down	I
CRYBG1	Down	NS	H
CRYBG3	NS	NS	E
CRYL1	NS	NS	E
CRYZ	NS	NS	E
CRYZL1	Down	NS	H
CS	NS	NS	E
CSAD	NS	NS	E
CSDE1	NS	NS	E
CSE1L	NS	NS	E
CSF2	NS	NS	E
CSGALNACT2	Up	Up	A
CSK	NS	NS	E
CSKMT	NS	NS	E
CSMD1	NS	NS	E
CSMD2	NS	NS	E
CSMD3	NS	NS	E
CSNK1D	Down	Down	I
CSNK1E	Up	NS	B
CSNK1G1	NS	NS	E
CSNK1G2	NS	NS	E
CSNK1G3	Up	NS	B
CSNK2A2	NS	NS	E
CSNK2B	NS	NS	E
CSPG5	NS	NS	E
CSPP1	Up	Up	A
CSRNP2	Down	NS	H
CSRNP3	Down	NS	H
CSRP2	NS	NS	E
CST3	NS	NS	E
CST6	Down	Down	I
CSTA	NS	NS	E
CSTF1	NS	NS	E
CSTF2	NS	NS	E
CSTF3	NS	Up	D
CSTPP1	NS	NS	E
CT83	Down	NS	H
CTBS	NS	NS	E
CTC1	NS	NS	E
CTCF	NS	NS	E
CTDNEP1	Down	NS	H
CTDP1	NS	NS	E
CTDSPL	NS	NS	E
CTDSPL2	NS	Up	D
CTH	NS	NS	E
CTNNA1	NS	NS	E
CTNNA3	Down	NS	H
CTNNAL1	Up	NS	B
CTNNB1	NS	NS	E
CTNNBIP1	NS	NS	E
CTNNBL1	NS	Down	F
CTNND1	Down	Down	I
CTNND2	NS	NS	E
CTPS1	NS	NS	E
CTPS2	Down	NS	H
CTR9	Up	NS	B
CTSA	NS	NS	E
CTSB	NS	NS	E
CTSC	NS	Up	D
CTSD	Up	NS	B
CTSO	Down	NS	H
CTSV	NS	NS	E
CTSZ	NS	Down	F
CTTN	NS	NS	E
CTTNBP2	NS	NS	E
CTTNBP2NL	NS	NS	E
CTXN2	NS	NS	E
CUBN	Down	NS	H
CUEDC2	Down	Down	I
CUL3	Down	NS	H
CUL4A	Up	NS	B
CUL4B	NS	Up	D
CUL5	NS	NS	E
CUL7	NS	NS	E
CUL9	NS	NS	E
CUTC	NS	NS	E
CUX1	NS	NS	E
CUX2	NS	NS	E
CWC15	NS	NS	E
CWC22	Up	NS	B
CWC25	Up	NS	B
CWC27	NS	NS	E
CWF19L1	Down	NS	H
CWF19L2	NS	NS	E
CWH43	NS	NS	E
CXADR	Up	Up	A
CXCL12	Up	NS	B
CXCR4	NS	NS	E
CXorf38	Down	NS	H
CXorf58	Down	NS	H
CXXC1	NS	NS	E
CXXC5	NS	NS	E
CYB561	NS	NS	E
CYB561A3	NS	NS	E
CYB561D2	Down	Down	I
CYB5A	NS	NS	E
CYB5B	Down	NS	H
CYB5D2	Down	Down	I
CYB5R1	Down	NS	H
CYB5R4	NS	NS	E
CYBRD1	Up	Up	A
CYC1	Down	Down	I
CYFIP1	NS	NS	E
CYFIP2	NS	NS	E
CYLD	NS	NS	E
CYREN	Down	NS	H
CYTB	NS	NS	E
CYTH1	NS	NS	E
CYTH2	Down	NS	H
CYTH3	NS	NS	E
CYTH4	Down	NS	H
CYTIP	NS	NS	E
CZIB	Down	Down	I
DAAM1	Up	NS	B
DAAM2	NS	NS	E
DAB1	NS	NS	E
DAB2IP	NS	NS	E
DACH1	NS	NS	E
DAD1	Down	Down	I
DAG1	NS	NS	E
DAGLA	NS	NS	E
DAGLB	NS	NS	E
DAP	Down	NS	H
DAP3	NS	NS	E
DAPK1	NS	NS	E
DAPK2	NS	NS	E
DAPK3	Down	NS	H
DAPL1	NS	NS	E
DARS1	NS	NS	E
DARS2	NS	NS	E
DAZAP1	NS	NS	E
DAZAP2	NS	NS	E
DAZL	NS	NS	E
DBF4	Up	NS	B
DBI	NS	NS	E
DBN1	NS	NS	E
DBNL	Down	Down	I
DBP	NS	NS	E
DBR1	Up	NS	B
DBX1	NS	NS	E
DBX2	NS	NS	E
DCAF1	NS	NS	E
DCAF10	Down	NS	H
DCAF11	Down	NS	H
DCAF12	NS	NS	E
DCAF13	NS	NS	E
DCAF15	NS	NS	E
DCAF17	NS	Up	D
DCAF5	NS	NS	E
DCAF6	NS	NS	E
DCAF7	NS	NS	E
DCAF8	Up	NS	B
DCAKD	NS	NS	E
DCBLD2	NS	NS	E
DCC	NS	NS	E
DCHS1	NS	NS	E
DCK	Up	Up	A
DCLK1	NS	NS	E
DCLK2	NS	NS	E
DCLRE1A	NS	NS	E
DCLRE1B	NS	NS	E
DCLRE1C	NS	NS	E
DCN	NS	NS	E
DCP1A	Up	NS	B
DCP2	NS	NS	E
DCPS	Up	NS	B
DCTD	NS	NS	E
DCTN2	Down	Down	I
DCTN3	Down	Down	I
DCTN4	NS	Up	D
DCTN6	Down	NS	H
DCTPP1	NS	NS	E
DCUN1D1	Down	NS	H
DCUN1D3	NS	NS	E
DCUN1D4	NS	NS	E
DCUN1D5	Up	NS	B
DDAH2	Down	NS	H
DDB1	NS	NS	E
DDB2	NS	NS	E
DDC	NS	NS	E
DDHD1	NS	NS	E
DDHD2	NS	NS	E
DDI2	NS	NS	E
[truncated: 7,414 more rows]

## Sheet: GO BP term of A genes
Category	Term	Count	%	PValue	Genes	List Total	Pop Hits	Pop Total	Fold Enrichment	Bonferroni	Benjamini	FDR
GOTERM_BP_DIRECT	GO:0006366~transcription by RNA polymerase II	10	5.43478	0.000246281	GTF2A1, CCNT1, ATRX, LEF1, ARID4A, TBPL1, TRIP13, DEK, PKNOX1, GTF2H3	175	235	19734	4.79854	0.23959	0.273864	0.273864
GOTERM_BP_DIRECT	GO:0007049~cell cycle	10	5.43478	0.00238314	TBRG1, PPP1CB, CASP8AP2, MTBP, BORA, POC5, CCNT1, ZMYND11, CCAR1, LRRCC1	175	324	19734	3.48042	0.929576	0.964551	0.964551
GOTERM_BP_DIRECT	GO:0006281~DNA repair	9	4.8913	0.00260221	RAD50, INO80D, NSMCE4A, MSH2, POLE2, ATRX, NME3, SMC3, GTF2H3	175	267	19734	3.80109	0.944835	0.964551	0.964551
GOTERM_BP_DIRECT	GO:0043124~negative regulation of canonical NF-kappaB signal transduction	5	2.71739	0.00376894	NFKBIA, PPM1B, RIOK3, TRIM59, ZMYND11	175	72	19734	7.83095	0.984989	1	1
GOTERM_BP_DIRECT	GO:0006325~chromatin organization	7	3.80435	0.0119043	PHF20, ATRX, MTF2, ANP32E, DEK, ZMYND11, HTATSF1	175	214	19734	3.6886	0.999998	1	1
GOTERM_BP_DIRECT	GO:0000724~double-strand break repair via homologous recombination	5	2.71739	0.0149232	RAD50, HELQ, SLF2, NSMCE4A, HTATSF1	175	107	19734	5.26943	1	1	1
GOTERM_BP_DIRECT	GO:0043547~positive regulation of GTPase activity	5	2.71739	0.0261362	ITGB1, RAP1A, CAV2, DOCK7, FERMT2	175	127	19734	4.4396	1	1	1
GOTERM_BP_DIRECT	GO:0045944~positive regulation of transcription by RNA polymerase II	19	10.3261	0.0287356	ATF2, GTF2A1, PPP1R12A, CCNT1, ATRX, ATAD2, LEF1, MYNN, ARID4A, VEZF1, UBE3A, DEK, LRP6, NFKBIA, SLTM, HEY1, PHIP, PKNOX1, CLOCK	175	1256	19734	1.70585	1	1	1
GOTERM_BP_DIRECT	GO:0006338~chromatin remodeling	8	4.34783	0.0327672	METTL22, INO80D, ATRX, DEK, RBBP7, TOP1, CLOCK, SIRT3	175	343	19734	2.6301	1	1	1
GOTERM_BP_DIRECT	GO:0021943~formation of radial glial scaffolds	2	1.08696	0.034808	ITGB1, LEF1	175	4	19734	56.3829	1	1	1
GOTERM_BP_DIRECT	GO:0001933~negative regulation of protein phosphorylation	4	2.17391	0.0348517	SPAG9, OCLN, PAQR3, ATG14	175	81	19734	5.56868	1	1	1
GOTERM_BP_DIRECT	GO:0035633~maintenance of blood-brain barrier	3	1.63043	0.036061	ITGB1, OCLN, CLDN12	175	34	19734	9.94992	1	1	1
GOTERM_BP_DIRECT	GO:0030335~positive regulation of cell migration	7	3.80435	0.0420827	SPAG9, ITGB1, ARHGEF39, LEF1, ELP6, FERMT2, CCAR1	175	287	19734	2.75038	1	1	1
GOTERM_BP_DIRECT	GO:0031333~negative regulation of protein-containing complex assembly	3	1.63043	0.0420856	RIOK3, SVIP, SORL1	175	37	19734	9.14317	1	1	1
GOTERM_BP_DIRECT	GO:0070192~chromosome organization involved in meiotic cell cycle	2	1.08696	0.04332	RAD50, ATRX	175	5	19734	45.1063	1	1	1
GOTERM_BP_DIRECT	GO:0050767~regulation of neurogenesis	3	1.63043	0.0484569	HEY1, DOCK7, LEF1	175	40	19734	8.45743	1	1	1
GOTERM_BP_DIRECT	GO:0051480~regulation of cytosolic calcium ion concentration	3	1.63043	0.0506538	CAV2, ATP2B1, PRKACB	175	41	19734	8.25115	1	1	1
GOTERM_BP_DIRECT	GO:0010606~positive regulation of cytoplasmic mRNA processing body assembly	2	1.08696	0.0517575	CNOT6L, PAN3	175	6	19734	37.5886	1	1	1
GOTERM_BP_DIRECT	GO:0016310~phosphorylation	11	5.97826	0.0542707	PANK3, SLTM, RIOK3, PPIP5K2, NME3, RIOK1, TOP1, STK4, PIK3C2A, DCK, PRKACB	175	633	19734	1.95959	1	1	1
GOTERM_BP_DIRECT	GO:0051301~cell division	8	4.34783	0.0548299	CCNA2, PPP1CB, BORA, CCNT1, PRC1, USP44, SMC3, LRRCC1	175	385	19734	2.34318	1	1	1
GOTERM_BP_DIRECT	GO:0006260~DNA replication	4	2.17391	0.0558363	TBRG1, POLE2, RBBP7, TOP1	175	98	19734	4.60268	1	1	1
GOTERM_BP_DIRECT	GO:0006275~regulation of DNA replication	3	1.63043	0.057453	CCNA2, INO80D, SMC3	175	44	19734	7.68857	1	1	1
GOTERM_BP_DIRECT	GO:0045892~negative regulation of DNA-templated transcription	10	5.43478	0.0677717	CASP8AP2, NMNAT1, HEY1, LEF1, ARID4A, ZBTB33, RBBP7, ZMYND11, CLOCK, CCAR1	175	573	19734	1.96799	1	1	1
GOTERM_BP_DIRECT	GO:0006606~protein import into nucleus	4	2.17391	0.0688857	NFKBIA, ATF2, NUP88, STK4	175	107	19734	4.21554	1	1	1
GOTERM_BP_DIRECT	GO:0008354~germ cell migration	2	1.08696	0.0766284	ITGB1, CXADR	175	9	19734	25.059	1	1	1
GOTERM_BP_DIRECT	GO:0006470~protein dephosphorylation	4	2.17391	0.0848419	PPP1CB, PPP6C, PPM1B, PPP1R12A	175	117	19734	3.85524	1	1	1
GOTERM_BP_DIRECT	GO:0033762~response to glucagon	2	1.08696	0.0928477	CCNA2, CDO1	175	11	19734	20.5029	1	1	1
GOTERM_BP_DIRECT	GO:0007033~vacuole organization	2	1.08696	0.0928477	ATF2, MAN2A1	175	11	19734	20.5029	1	1	1
GOTERM_BP_DIRECT	GO:0032486~Rap protein signal transduction	2	1.08696	0.0928477	RAP2C, RAP1A	175	11	19734	20.5029	1	1	1
GOTERM_BP_DIRECT	GO:0045665~negative regulation of neuron differentiation	3	1.63043	0.095508	SPAG9, ITGB1, HEY1	175	59	19734	5.73385	1	1	1

## Sheet: GO BP term of B genes
Category	Term	Count	%	PValue	Genes	List Total	Pop Hits	Pop Total	Fold Enrichment	Bonferroni	Benjamini	FDR
GOTERM_BP_DIRECT	GO:0006338~chromatin remodeling	51	6.43127	1.89623e-16	RERE, USP36, ERCC6L, CHD9, KDM1B, JMJD1C, RSF1, TTF2, BRCA2, RPS6KA5, VPS72, BCL7C, DPF1, BCL7B, DPF2, MAP3K7, NCOA1, BRD3, SS18, PBRM1, SMARCC1, SMARCC2, PRMT1, TET1, BAZ1A, BAZ1B, HCFC1, KAT2A, RAD54L2, KDM7A, SMARCD1, KDM3A, KDM3B, MEAF6, SRCAP, HDAC1, KMT2C, KMT2B, ZBTB1, BAZ2A, NSD3, CECR2, EP400, BRD9, BPTF, ERCC6L2, USP22, SETD1A, INO80, CDK2, BCOR	750	343	19734	3.91228	6.67466e-13	5.70006e-13	5.64507e-13
GOTERM_BP_DIRECT	GO:0006974~DNA damage response	35	4.41362	2.41301e-08	PPP1R15A, YAP1, TOP2A, WDR48, RIF1, DCUN1D5, SPINDOC, OGG1, ZBTB1, SMC6, CHD2, STK11, BCLAF1, POLK, NKX3-1, SHPRH, SLF1, PARP1, PRMT1, PARP2, ZBTB38, CBX1, SETD1A, CIP2A, BAZ1B, USP28, CUL4A, SETX, RNF168, TAOK3, TTC5, BCL3, APLF, TIMELESS, HROB	750	307	19734	2.99974	7.25325e-05	3.62676e-05	3.59177e-05
GOTERM_BP_DIRECT	GO:0045893~positive regulation of DNA-templated transcription	59	7.4401	4.07431e-08	RERE, TRRAP, RSF1, BRCA2, PSMD9, EDRF1, TRIM28, VPS72, SOX18, EPC1, SUPT20H, YAF2, RNF111, NKX3-1, NCOA1, MED1, SMARCC1, SMARCC2, RFC1, TESC, ACTN1, NME2, HCFC1, DNAJC2, ILF3, KAT2A, KAT6B, THRAP3, NUP98, KDM7A, YAP1, KMT2E, SMARCD1, KDM3A, NFIX, MEAF6, KMT2A, SRCAP, HDAC1, KMT2B, RLF, MBTD1, NSD3, EP400, E2F5, AFAP1L2, USP22, STAT3, INO80, CNOT6, KLF6, KANSL3, NFIC, BCL3, CDK2, TAF5, TAF4, BMAL1…	750	713	19734	2.17729	0.000122466	4.08246e-05	4.04307e-05
GOTERM_BP_DIRECT	GO:0006281~DNA repair	31	3.90921	1.16588e-07	PARPBP, RIF1, TRRAP, FMR1, ZBTB1, PDS5B, TTF2, BRCA2, FZR1, TRIM28, EP400, CLSPN, POLK, SHPRH, SUPT16H, PARP1, RFC1, PARP2, REV1, CDC5L, INO80, CSNK1E, USP28, CDK9, CUL4A, TAOK3, ERCC4, TTC5, APLF, CDK2, TIMELESS	750	267	19734	3.05495	0.000350404	8.76162e-05	8.6771e-05
GOTERM_BP_DIRECT	GO:0006468~protein phosphorylation	37	4.66583	3.73687e-07	ACVR1B, STK11, PPP4R1, RPS6KA5, IRAK2, MKNK1, NEK1, MAP3K21, STK38L, PIM3, FYN, MAPK6, MAP4K5, JAK1, MAP4K4, SRPK2, CDKL5, PRKCH, PDPK1, PLK2, IGFBP3, CSNK1E, HIPK1, CLK3, SRPK1, CDK9, ERN1, FER, ILF3, MELK, TAOK3, WNK1, CDK2, AAK1, BIRC6, CAMK1, BMPR1A	750	376	19734	2.58921	0.00112267	0.00022466	0.000222493
GOTERM_BP_DIRECT	GO:1902459~positive regulation of stem cell population maintenance	12	1.51324	1.09269e-06	YAP1, SS18, SMARCD1, SMARCC1, SIN3A, HDAC1, BCL7C, BCL7B, DPF2, TET1, BRD9, ARID4B	750	47	19734	6.71796	0.00327925	0.00054744	0.000542159
GOTERM_BP_DIRECT	GO:0045944~positive regulation of transcription by RNA polymerase II	81	10.2144	3.43465e-06	TOP2A, TCERG1, CRTC3, LDB1, KDM1B, OGG1, ARID4B, ZNF609, RPS6KA5, SOX18, ZMIZ1, DPF1, DPF2, EPC1, NKX3-1, NCOA1, BRD3, MED1, SS18, SMARCC1, PARP1, ZBTB38, PTOV1, TET2, NME2, TET1, BAZ1B, ISL1, HCFC1, PYGO1, KAT2A, KAT6B, THRAP3, MTF1, PAX9, NCOA7, ZFPM2, SQSTM1, TLR3, YAP1, KMT2D, KDM3A, HDAC3, NFIX, TMF1, NUFIP1, KMT2A, PLAG1, HDAC1, KMT2C, CTR9, PIK3R2, RLF, ATAD2B, BCLAF3, PPP3R1, BCLAF1, MSX1…	750	1256	19734	1.69687	0.0102715	0.00135059	0.00133756
GOTERM_BP_DIRECT	GO:1905168~positive regulation of double-strand break repair via homologous recombination	11	1.38714	3.59439e-06	MBTD1, RNF126, WDR48, MEAF6, PARP1, VPS72, TRRAP, PRMT1, EP400, TIMELESS, EPC1	750	43	19734	6.73098	0.0107466	0.00135059	0.00133756
GOTERM_BP_DIRECT	GO:2000819~regulation of nucleotide-excision repair	9	1.13493	4.84868e-06	CUL4A, SMARCD1, SMARCC1, PBRM1, SMARCC2, BCL7C, DPF1, BCL7B, DPF2	750	27	19734	8.77067	0.0144695	0.00161946	0.00160383
GOTERM_BP_DIRECT	GO:0045724~positive regulation of cilium assembly	8	1.00883	1.14218e-05	IFT88, PPP1R35, CEP120, CCP110, ENTR1, SAXO1, TAPT1, ARHGAP35	750	22	19734	9.568	0.0337515	0.00343341	0.00340028
GOTERM_BP_DIRECT	GO:0006446~regulation of translational initiation	9	1.13493	1.50582e-05	EIF4A2, EIF5B, IMPACT, EIF5, BZW2, EIF4G3, MIF4GD, EIF4G2, EIF1	750	31	19734	7.63897	0.044256	0.00411499	0.00407529
GOTERM_BP_DIRECT	GO:0006397~mRNA processing	25	3.15259	1.68555e-05	RBM27, TCERG1, DBR1, FMR1, GPATCH1, HNRNPR, TTF2, TENT4A, PNN, BCLAF1, U2AF2, CIR1, ZNF326, ZC3H13, DCPS, SRRM2, RBM38, QKI, SRRM1, THOC6, ERN1, CPEB1, THRAP3, SNRNP200, CBLL1	750	241	19734	2.72946	0.0494058	0.0042223	0.00418157
GOTERM_BP_DIRECT	GO:2000781~positive regulation of double-strand break repair	10	1.26103	2.75473e-05	SMARCD1, SMARCC1, PBRM1, SLF1, SMARCC2, BCL7C, DPF1, BCL7B, TIMELESS, DPF2	750	43	19734	6.11907	0.0794724	0.00554029	0.00548684
GOTERM_BP_DIRECT	GO:0070316~regulation of G0 to G1 transition	8	1.00883	2.91435e-05	SMARCD1, SMARCC1, PBRM1, SMARCC2, BCL7C, DPF1, BCL7B, DPF2	750	25	19734	8.41984	0.0838788	0.00554029	0.00548684
GOTERM_BP_DIRECT	GO:0000398~mRNA splicing, via spliceosome	22	2.77427	2.97324e-05	SRRM2, DBR1, DDX46, WBP4, CENATAC, GPATCH1, CDC5L, CWC25, PRPF40A, HNRNPR, CRNKL1, SRRM1, PNN, GCFC2, SART3, ZMAT2, U2AF2, CWC22, BUD13, SNRPD3, SNRNP200, FRA10AC1	750	202	19734	2.86566	0.0854992	0.00554029	0.00548684
GOTERM_BP_DIRECT	GO:0051301~cell division	33	4.16141	3.03058e-05	ERCC6L, CDCA3, NUMA1, CETN3, NCAPG, CDCA8, KATNB1, PDS5B, SMC2, PPP1CC, FZR1, MIS18BP1, RAD21, TPR, CDC27, NEK1, MCMBP, ENTR1, EVI5, LMLN, UBE2I, LIG4, CDC5L, KLHL22, PRPF40A, INO80, SGO1, MAU2, STAG1, CDK2, TIMELESS, ANAPC4, BIRC6	750	385	19734	2.25531	0.0870742	0.00554029	0.00548684
GOTERM_BP_DIRECT	GO:0030071~regulation of mitotic metaphase/anaphase transition	9	1.13493	3.13323e-05	SMARCD1, SMARCC1, PBRM1, SMARCC2, BCL7C, DPF1, BCL7B, DPF2, ANAPC4	750	34	19734	6.96494	0.0898869	0.00554029	0.00548684
GOTERM_BP_DIRECT	GO:0001701~in utero embryonic development	23	2.90038	3.76964e-05	STIL, HDAC3, C2CD3, PRMT1, LIG4, KEAP1, UPF3A, ACVR1B, CUL4A, FLCN, KAT2A, SOX18, SIN3A, ZMIZ1, MAFG, RUNDC1, CIR1, MGAT1, MSX1, SLC25A20, TAB1, ZFPM2, BMPR1A	750	221	19734	2.73835	0.107133	0.0062953	0.00623457
GOTERM_BP_DIRECT	GO:0007049~cell cycle	29	3.657	4.75793e-05	KMT2E, CDCA3, RIF1, TXLNG, SMC2, PPP1CC, STK11, MIS18BP1, NEK1, PIM3, E2F4, ENTR1, MAPK6, EVI5, LMLN, RBM38, TSPYL2, YTHDF2, DDIAS, SIAH2, TET2, LIG4, CDC5L, PRPF40A, HCFC1, ANAPC4, BIRC6, CAMK1, RHNO1	750	324	19734	2.35509	0.133269	0.00752755	0.00745493
GOTERM_BP_DIRECT	GO:0045892~negative regulation of DNA-templated transcription	42	5.29634	8.0869e-05	RERE, HDAC3, SET, LDB1, SPINDOC, HDAC1, NKAP, EHMT1, RSF1, MBTD1, BCLAF1, RPS6KA5, TRIM28, SOX18, SIN3A, BASP1, EPC1, CIR1, ZNF148, YAF2, NKX3-1, KLF11, SMARCC2, UBE2I, PARP1, MTERF3, SIAH2, ZBTB38, CBX1, CDYL, TLE7, ZHX1, ILF3, NCOR1, CNOT7, KAT6B, BCL3, PAX9, TIMELESS, BCOR, ZFPM2, BMAL1	750	573	19734	1.92863	0.215809	0.0120475	0.0119313
GOTERM_BP_DIRECT	GO:0008380~RNA splicing	21	2.64817	8.46098e-05	SRPK2, RBM38, TCERG1, PDCD7, PRMT1, FMR1, WBP4, TTF2, QKI, SRRM1, SRPK1, THOC6, PNN, BCLAF1, U2AF2, THRAP3, CIR1, ZNF326, SNRPD3, PPIG, ZC3H13	750	201	19734	2.74901	0.224578	0.0120475	0.0119313
GOTERM_BP_DIRECT	GO:0016310~phosphorylation	45	5.67465	8.8172e-05	PI4K2B, PXK, TRRAP, NOL9, STK11, AKAP10, RPS6KA5, IRAK2, RFK, MKNK1, NEK1, FYN, PIP5K1C, MAP4K5, TRPM6, MAP3K7, MAP3K4, JAK1, MAP4K4, SRPK2, CSNK1G3, CDKL5, PRKCH, PDPK1, PLK2, STAT3, NME2, CSNK1E, BAZ1B, HIPK1, CLK3, SRPK1, CDK9, ERN1, FER, MELK, TAOK3, PRKAR1A, WNK1, CDK2, TAB2, ALDH18A1, TAB1, CAMK1, BMPR1A	750	633	19734	1.87052	0.232838	0.0120475	0.0119313
GOTERM_BP_DIRECT	GO:0000122~negative regulation of transcription by RNA polymerase II	61	7.69231	0.000114324	TCERG1, RIF1, LDB1, KDM1B, EHMT2, NKAP, EHMT1, ARID4B, FLCN, TRIM28, VPS72, SOX18, SIN3A, DPF2, EPC1, CIR1, NKX3-1, KLF11, MED1, SMARCC2, PARP1, RFC1, TET1, ISL1, ZHX1, HCFC1, IMPACT, KAT2A, NCOR1, EZR, ZFPM2, SQSTM1, YAP1, DNMT1, HDAC3, NFIX, HDAC1, CTR9, ZBTB1, RTF1, NR2C1, MIER3, DNAJB4, TPR, MSX1, ZNF148, FNIP1, BPTF, E2F8, UBE2I, CBX1, STAT3, NFATC3, MEIS2, DRAP1, SP2, MAFG, NFIC, CDK2, BCOR…	750	963	19734	1.6667	0.290843	0.0149417	0.0147976
GOTERM_BP_DIRECT	GO:0006302~double-strand break repair	12	1.51324	0.000148998	SETX, RNF168, PPP5C, PARP1, PARP2, RAD21, APLF, MEIOC, LIG4, INO80, BRCA2, TENT4A	750	77	19734	4.10057	0.361046	0.018662	0.018482
GOTERM_BP_DIRECT	GO:2000045~regulation of G1/S transition of mitotic cell cycle	10	1.26103	0.000178967	SMARCD1, KLF11, SMARCC1, PBRM1, SMARCC2, BCL7C, DPF1, BCL7B, DPF2, INO80	750	54	19734	4.87259	0.416098	0.021519	0.0213114
GOTERM_BP_DIRECT	GO:0035019~somatic stem cell population maintenance	10	1.26103	0.000206872	CUL4A, YAP1, LDB1, RIF1, VPS72, STAT3, NKAP, LIG4, MED15, BMPR1A	750	55	19734	4.784	0.463088	0.0235677	0.0233403
GOTERM_BP_DIRECT	GO:2000973~regulation of pro-B cell differentiation	4	0.504414	0.000211686	FLCN, FNIP1, SOS1, SOS2	750	4	19734	26.312	0.470803	0.0235677	0.0233403
GOTERM_BP_DIRECT	GO:0060999~positive regulation of dendritic spine development	7	0.882724	0.000279469	PBRM1, CDKL5, FMR1, DLG5, CAMK1, MAPK6, EIF4G2	750	25	19734	7.36736	0.568377	0.030003	0.0297136
GOTERM_BP_DIRECT	GO:0006260~DNA replication	13	1.63934	0.000334165	SUPT16H, NFIX, SET, RFC1, REV1, DNAJC2, DBF4, SIN3A, NFIC, CDK2, MCM4, POLK, MCM2	750	98	19734	3.49037	0.633834	0.0346379	0.0343038
GOTERM_BP_DIRECT	GO:0006325~chromatin organization	20	2.52207	0.000540628	KMT2E, BRD3, USP36, HDAC3, MEAF6, TRRAP, HDAC1, CBX1, EHMT1, RSF1, RTF1, MBTD1, MOS, DNAJC2, HMGN4, NCOR1, TRIM28, UBN2, KANSL3, RHNO1	750	214	19734	2.45907	0.8032	0.054171	0.0536484
GOTERM_BP_DIRECT	GO:0051726~regulation of cell cycle	21	2.64817	0.000830346	RBM38, PPP1R15A, CDKL5, HSP90AB1, MEAF6, TRRAP, DDIAS, STAT3, TXLNG, INO80, CDK9, MBTD1, STK11, KAT2A, VPS72, PCBP4, EP400, EPC1, CCNL2, BMAL1, EIF4G2	750	239	19734	2.31193	0.917673	0.0805168	0.07974
GOTERM_BP_DIRECT	GO:0006337~nucleosome disassembly	6	0.75662	0.000952701	SMARCD1, SMARCC1, SUPT16H, SET, SMARCC2, ATAD2B	750	21	19734	7.51771	0.943027	0.0872906	0.0864484
GOTERM_BP_DIRECT	GO:0018105~peptidyl-serine phosphorylation	16	2.01765	0.00095828	SRPK2, CSNK1G3, PRKCH, PDPK1, PLK2, CSNK1E, HIPK1, SRPK1, RPS6KA5, WNK1, MKNK1, CDK2, STK38L, RICTOR, CAMK1, CLSPN	750	157	19734	2.68148	0.943976	0.0872906	0.0864484
GOTERM_BP_DIRECT	GO:0000165~MAPK cascade	14	1.76545	0.00101184	SMAD1, IGFBP3, IQGAP1, MOS, SETX, PPP1CC, PPP5C, TAOK3, MAP3K21, MAP4K5, MAPK6, MAP3K7, MAP3K4, MAP4K4	750	126	19734	2.92356	0.952315	0.0894586	0.0885955
GOTERM_BP_DIRECT	GO:0042771~intrinsic apoptotic signaling pathway in response to DNA damage by p53 class mediator	7	0.882724	0.00134991	ATAD5, BCL3, SHISA5, TMEM109, HIPK1, BRCA2, USP28	750	33	19734	5.58133	0.982761	0.115938	0.114819
GOTERM_BP_DIRECT	GO:0008286~insulin receptor signaling pathway	10	1.26103	0.00141385	FER, SMARCC1, C2CD5, PDPK1, PIK3R2, ZNF106, IDE, BAIAP2, SOS1, SOS2	750	71	19734	3.70592	0.985779	0.118057	0.116918
GOTERM_BP_DIRECT	GO:0070102~interleukin-6-mediated signaling pathway	5	0.630517	0.00151955	YAP1, FER, STAT3, CTR9, JAK1	750	14	19734	9.39714	0.989655	0.123453	0.122262
GOTERM_BP_DIRECT	GO:0008283~cell population proliferation	15	1.89155	0.00197792	DDR1, KANK1, ATAD5, PAK1IP1, STAT3, LIG4, PDS5B, USP28, HIPK1, ISL1, CDK9, CUL4A, MELK, POC1B, BIRC6	750	152	19734	2.59658	0.997398	0.156464	0.154954
GOTERM_BP_DIRECT	GO:0006606~protein import into nucleus	12	1.51324	0.00247936	NUP93, MED1, PPP3R1, STAT3, TPR, BCL3, NFATC3, FAM53C, KPNA7, NUP98, SQSTM1, IPO7	750	107	19734	2.95088	0.999426	0.191101	0.189258
GOTERM_BP_DIRECT	GO:2000779~regulation of double-strand break repair	6	0.75662	0.00263246	MBTD1, MEAF6, VPS72, TRRAP, EP400, EPC1	750	26	19734	6.072	0.999638	0.197829	0.195921
GOTERM_BP_DIRECT	GO:1900182~positive regulation of protein localization to nucleus	7	0.882724	0.0037369	YAP1, STK11, TFRC, PARP1, FYN, IPO7, JAK1	750	40	19734	4.6046	0.999987	0.268738	0.266146
GOTERM_BP_DIRECT	GO:0006417~regulation of translation	11	1.38714	0.00375482	CNOT6, DNAJC1, BCLAF1, CNOT7, MKNK1, IREB2, ELP2, GTDC1, ELP4, IGF2BP2, TYMS	750	97	19734	2.98384	0.999988	0.268738	0.266146
GOTERM_BP_DIRECT	GO:0006511~ubiquitin-dependent protein catabolic process	19	2.39596	0.00384776	UBE2I, RNF34, NDFIP1, SMURF1, SIAH2, KEAP1, KLHL22, PSMA8, CUL4A, RNF168, PSMD9, RNF126, RNF114, RNF128, PSMD3, UBQLN1, SQSTM1, FBXL4, RNF111	750	235	19734	2.12735	0.999991	0.268985	0.26639
GOTERM_BP_DIRECT	GO:0007346~regulation of mitotic cell cycle	9	1.13493	0.00411074	PPP1CC, AFAP1L2, FZR1, HDAC3, CDC27, CDK2, ANAPC4, PIM3, IQGAP1	750	68	19734	3.48247	0.999996	0.274982	0.272329
GOTERM_BP_DIRECT	GO:0048024~regulation of mRNA splicing, via spliceosome	5	0.630517	0.00411649	SRPK2, CWC22, QKI, SRRM1, SRPK1	750	18	19734	7.30889	0.999996	0.274982	0.272329
GOTERM_BP_DIRECT	GO:0006368~transcription elongation by RNA polymerase II	7	0.882724	0.0042397	CDK9, PBRM1, SUPT16H, CTR9, ELP2, RTF1, ELP4	750	41	19734	4.49229	0.999997	0.277055	0.274382
GOTERM_BP_DIRECT	GO:0006457~protein folding	15	1.89155	0.00517632	HSP90AB1, HSPA4L, NGLY1, AHSA1, TBCC, PDIA6, PDIA5, PDRG1, LMAN1, DNAJC1, DNAJC7, GRPEL1, APLF, PPIG, NKTR	750	169	19734	2.33538	1	0.331064	0.32787
GOTERM_BP_DIRECT	GO:0045815~transcription initiation-coupled chromatin remodeling	7	0.882724	0.00539261	USP25, SMARCD1, KMT2A, VPS72, KDM1B, GLYR1, ATAD2B	750	43	19734	4.28335	1	0.337712	0.334454
GOTERM_BP_DIRECT	GO:0034644~cellular response to UV	8	1.00883	0.00560587	CUL4A, PARP1, ERCC4, ZBTB1, POLK, INO80, USP28, RHNO1	750	57	19734	3.69291	1	0.342965	0.339657
GOTERM_BP_DIRECT	GO:0006351~DNA-templated transcription	10	1.26103	0.00570468	PHF3, SMAD1, PPP5C, DNMT1, MTF1, CDK2, EPC1, BAZ2A, INO80, NFKBIB	750	87	19734	3.02437	1	0.342965	0.339657
GOTERM_BP_DIRECT	GO:0008360~regulation of cell shape	13	1.63934	0.00636676	RDX, MSN, ARHGAP18, PRPF40A, BAIAP2, ARHGAP35, DIAPH1, FMNL2, CDC42EP3, FYN, EZR, BRWD3, WASF3	750	138	19734	2.47867	1	0.375264	0.371644
GOTERM_BP_DIRECT	GO:0006282~regulation of DNA repair	8	1.00883	0.00677882	CDK9, KAT2A, TRRAP, USP22, INO80, SUPT20H, TAF5, TAF4	750	59	19734	3.56773	1	0.391868	0.388087
GOTERM_BP_DIRECT	GO:0070213~protein auto-ADP-ribosylation	4	0.504414	0.00715072	PARP1, TNKS2, PARP2, PARP12	750	11	19734	9.568	1	0.405567	0.401655
GOTERM_BP_DIRECT	GO:0061028~establishment of endothelial barrier	5	0.630517	0.00735714	MARVELD2, SOX18, RDX, MSN, EZR	750	21	19734	6.26476	1	0.406044	0.402127
GOTERM_BP_DIRECT	GO:0045597~positive regulation of cell differentiation	8	1.00883	0.00742928	SMARCD1, SMARCC1, PBRM1, SMARCC2, HSP90AB1, DPF1, CCN3, ISL1	750	60	19734	3.50827	1	0.406044	0.402127
GOTERM_BP_DIRECT	GO:2000036~regulation of stem cell population maintenance	4	0.504414	0.00926815	KAT2A, KDM3A, ZC3H13, SAV1	750	12	19734	8.77067	1	0.497501	0.492702
GOTERM_BP_DIRECT	GO:0051085~chaperone cofactor-dependent protein refolding	6	0.75662	0.00981529	TOR2A, DNAJC7, DNAJB4, DNAJB14, TOR1B, HSPA14	750	35	19734	4.51063	1	0.517628	0.512634
GOTERM_BP_DIRECT	GO:0042789~mRNA transcription by RNA polymerase II	7	0.882724	0.0102186	NCOA1, MED1, STAT3, ZBTB1, TAF5, TAF4, TAF3	750	49	19734	3.75886	1	0.529603	0.524494
GOTERM_BP_DIRECT	GO:0046777~protein autophosphorylation	13	1.63934	0.0114197	DDR1, CDKL5, PDPK1, ACVR1B, ERN1, MOS, FER, STK11, MELK, TAOK3, MKNK1, MAP3K21, PIM3	750	149	19734	2.29568	1	0.578923	0.573338
GOTERM_BP_DIRECT	GO:0034333~adherens junction assembly	4	0.504414	0.011713	FER, PIP5K1C, HIPK1, VCL	750	13	19734	8.096	1	0.578923	0.573338
GOTERM_BP_DIRECT	GO:0006346~DNA methylation-dependent heterochromatin formation	5	0.630517	0.0119405	DNMT1, HDAC1, EHMT2, EHMT1, BAZ2A	750	24	19734	5.48167	1	0.578923	0.573338
GOTERM_BP_DIRECT	GO:0030521~androgen receptor signaling pathway	5	0.630517	0.0119405	KDM3A, TMF1, ZMIZ1, RHOA, NKX3-1	750	24	19734	5.48167	1	0.578923	0.573338
GOTERM_BP_DIRECT	GO:0070988~demethylation	3	0.37831	0.0133284	KDM3A, KDM3B, JMJD1C	750	5	19734	15.7872	1	0.625567	0.619532
GOTERM_BP_DIRECT	GO:1902115~regulation of organelle assembly	3	0.37831	0.0133284	RDX, MSN, EZR	750	5	19734	15.7872	1	0.625567	0.619532
GOTERM_BP_DIRECT	GO:0097009~energy homeostasis	7	0.882724	0.0135269	FLCN, CRTC3, STAT3, AMPD2, IGF2BP2, BMAL1, SQSTM1	750	52	19734	3.542	1	0.625567	0.619532
GOTERM_BP_DIRECT	GO:0045582~positive regulation of T cell differentiation	6	0.75662	0.0138309	SMARCD1, SMARCC1, PBRM1, SMARCC2, ZMIZ1, ZBTB1	750	38	19734	4.15453	1	0.629933	0.623856
GOTERM_BP_DIRECT	GO:0016567~protein ubiquitination	29	3.657	0.0142956	RNF34, CDCA3, LRR1, LTN1, KEAP1, DCAF8, UBR1, DTX3, FBXO43, UBC, CDC27, FYN, RNF111, FBXO9, MED1, SHPRH, SMURF1, SIAH2, KLHL22, FBXO30, CUL4A, RNF168, TRAF7, RNF126, RNF128, KCTD13, BIRC6, FBXL5, CBLL1	750	474	19734	1.60981	1	0.630931	0.624844
GOTERM_BP_DIRECT	GO:0051984~positive regulation of chromosome segregation	4	0.504414	0.014493	NUMA1, NCAPG, SMC6, SMC2	750	14	19734	7.51771	1	0.630931	0.624844
GOTERM_BP_DIRECT	GO:0033120~positive regulation of RNA splicing	4	0.504414	0.014493	ERN1, SETX, POLR2A, U2AF2	750	14	19734	7.51771	1	0.630931	0.624844
GOTERM_BP_DIRECT	GO:0031122~cytoplasmic microtubule organization	7	0.882724	0.0147785	CLIP1, HOOK1, KATNB1, SLAIN2, TUBG2, TUBG1, RHOA	750	53	19734	3.47517	1	0.630931	0.624844
GOTERM_BP_DIRECT	GO:0006897~endocytosis	14	1.76545	0.0149022	ITSN2, CSNK1G3, RALBP1, FKBP15, CSNK1E, CLINT1, MTMR6, RAB22A, EPN2, EEA1, MYO6, SNX9, ESYT2, REPS1	750	173	19734	2.12929	1	0.630931	0.624844
GOTERM_BP_DIRECT	GO:0032008~positive regulation of TOR signaling	6	0.75662	0.0153825	FLCN, HDAC3, SMCR8, RICTOR, FNIP1, F3	750	39	19734	4.048	1	0.64222	0.636024
GOTERM_BP_DIRECT	GO:0007059~chromosome segregation	10	1.26103	0.0173976	TOP2A, SGO1, PPP1CC, STAG1, MAU2, UBE2I, RAD21, CENPL, CEP85, SRPK1	750	104	19734	2.53	1	0.716399	0.709487
GOTERM_BP_DIRECT	GO:0006366~transcription by RNA polymerase II	17	2.14376	0.0177581	SMAD1, SUPT16H, SMARCC2, HDAC3, NFIX, PARP1, LDB1, ARID4B, ISL1, CDK9, DRAP1, POLR2A, NFIC, POLR2C, MSX1, TAF4, SQSTM1	750	235	19734	1.90342	1	0.721363	0.714404
GOTERM_BP_DIRECT	GO:0006915~apoptotic process	34	4.28752	0.0190662	PPP1R15A, RNF34, KMT2A, PDCD7, SAV1, DNAAF10, BCLAF1, RNF216, OPA1, RFK, BCL7C, RAD21, DPF1, BCL7B, DPF2, PIM3, MAP3K7, NKX3-1, KLF11, PARP1, DDIAS, API5, SIAH2, IGFBP3, PALB2, THOC6, TRAF7, MELK, P2RX1, BIRC6, VDAC1, CLPTM1L, SQSTM1, MCM2	750	593	19734	1.50861	1	0.764174	0.756802
GOTERM_BP_DIRECT	GO:0000245~spliceosomal complex assembly	5	0.630517	0.020425	SRPK2, GCFC2, U2AF2, CRNKL1, SRPK1	750	28	19734	4.69857	1	0.792013	0.784372
GOTERM_BP_DIRECT	GO:0030901~midbrain development	5	0.630517	0.020425	SMAD1, KAT2A, DLG5, MSX1, KDM7A	750	28	19734	4.69857	1	0.792013	0.784372
GOTERM_BP_DIRECT	GO:0000724~double-strand break repair via homologous recombination	10	1.26103	0.020567	GEN1, MBTD1, SLF1, WDR48, ERCC4, EPC1, INO80, SMC6, BRCA2, PALB2	750	107	19734	2.45907	1	0.792013	0.784372
GOTERM_BP_DIRECT	GO:1990869~cellular response to chemokine	4	0.504414	0.0210782	SLC12A2, CXCL12, WNK1, RHOA	750	16	19734	6.578	1	0.792013	0.784372
GOTERM_BP_DIRECT	GO:0051298~centrosome duplication	4	0.504414	0.0210782	STIL, CDK2, CCP110, BRCA2	750	16	19734	6.578	1	0.792013	0.784372
GOTERM_BP_DIRECT	GO:0001942~hair follicle development	6	0.75662	0.0227383	LDB1, SOX18, CD109, ACVR1B, SOS1, SAV1	750	43	19734	3.67144	1	0.843169	0.835035
GOTERM_BP_DIRECT	GO:0031116~positive regulation of microtubule polymerization	5	0.630517	0.0230006	CLIP1, NAV3, NUMA1, MAP1B, SLAIN2	750	29	19734	4.53655	1	0.843169	0.835035
GOTERM_BP_DIRECT	GO:0006986~response to unfolded protein	7	0.882724	0.0240034	EDEM3, HSP90AB1, DNAJB4, HSPA4L, EDEM2, TOR1B, UBXN4	750	59	19734	3.12176	1	0.869328	0.860941
GOTERM_BP_DIRECT	GO:0035556~intracellular signal transduction	26	3.27869	0.0247506	TFRC, FLCN, RPS6KA5, IRAK2, MKNK1, STK38L, FYN, MAPK6, ECT2, MAP4K5, MAP3K4, JAK1, MAP4K4, SRPK2, SS18, PRKCH, PDPK1, SRPK1, FER, IMPACT, MELK, PRKAR1A, WNK1, DLG5, CAMK1, SQSTM1	750	432	19734	1.58359	1	0.879806	0.871318
GOTERM_BP_DIRECT	GO:0007032~endosome organization	6	0.75662	0.0248781	WASHC4, PI4K2B, HOOK1, CHMP2B, SQSTM1, RAB22A	750	44	19734	3.588	1	0.879806	0.871318
GOTERM_BP_DIRECT	GO:0042981~regulation of apoptotic process	16	2.01765	0.0259731	USP36, PPP1R13B, MEAF6, TRRAP, GLS2, ACTN1, DDX42, NME2, MBTD1, VPS72, DLG5, BCL3, EP400, EPC1, BIRC6, CCNL2	750	226	19734	1.8628	1	0.903697	0.894979
GOTERM_BP_DIRECT	GO:0000212~meiotic spindle organization	3	0.37831	0.0266102	MOS, TUBG2, TUBG1	750	7	19734	11.2766	1	0.903697	0.894979
GOTERM_BP_DIRECT	GO:0070212~protein poly-ADP-ribosylation	3	0.37831	0.0266102	PARP1, TNKS2, PARP2	750	7	19734	11.2766	1	0.903697	0.894979
GOTERM_BP_DIRECT	GO:0043484~regulation of RNA splicing	8	1.00883	0.0267562	RBM38, KAT2A, TRRAP, USP22, ZNF326, CCNL2, SUPT20H, CLK3	750	77	19734	2.73371	1	0.903697	0.894979
GOTERM_BP_DIRECT	GO:0043161~proteasome-mediated ubiquitin-dependent protein catabolic process	17	2.14376	0.0285648	USP25, RNF34, SMURF1, UBE3D, SIAH2, KLHL22, UBR1, PSMA8, CUL4A, ZNRF2, RNF126, RNF216, PSMD3, KCTD13, PSMD1, BMAL1, FBXO9	750	249	19734	1.7964	1	0.954063	0.944859
GOTERM_BP_DIRECT	GO:0045663~positive regulation of myoblast differentiation	6	0.75662	0.0295347	XKR8, SMARCD1, SMARCC1, PBRM1, SMARCC2, IGFBP3	750	46	19734	3.432	1	0.97562	0.966208
GOTERM_BP_DIRECT	GO:0008104~protein localization	12	1.51324	0.0317092	AKAP10, FRMD6, SIN3A, YWHAB, MYO6, AP4E1, DDX42, VPS13A, BBS7, CSNK1E, SQSTM1, SEPTIN11	750	153	19734	2.06369	1	1	0.990682
GOTERM_BP_DIRECT	GO:0045618~positive regulation of keratinocyte differentiation	4	0.504414	0.0335389	MED1, PRKCH, NUMA1, NME2	750	19	19734	5.53937	1	1	0.990682
GOTERM_BP_DIRECT	GO:0045727~positive regulation of translation	8	1.00883	0.034048	PRMT1, FMR1, BCL3, UPF3A, TENT5B, EIF4G3, MIF4GD, EIF4G2	750	81	19734	2.59872	1	1	0.990682
GOTERM_BP_DIRECT	GO:0051028~mRNA transport	8	1.00883	0.034048	SLBP, BCLAF1, FMR1, CETN3, UPF3A, NUP98, IGF2BP2, QKI	750	81	19734	2.59872	1	1	0.990682
GOTERM_BP_DIRECT	GO:1904382~mannose trimming involved in glycoprotein ERAD pathway	3	0.37831	0.0345993	EDEM3, EDEM2, MAN1A1	750	8	19734	9.867	1	1	0.990682
GOTERM_BP_DIRECT	GO:0006972~hyperosmotic response	3	0.37831	0.0345993	SLC12A2, PDPK1, TLR3	750	8	19734	9.867	1	1	0.990682
GOTERM_BP_DIRECT	GO:0045003~double-strand break repair via synthesis-dependent strand annealing	3	0.37831	0.0345993	ERCC6L, FANCM, ERCC6L2	750	8	19734	9.867	1	1	0.990682
GOTERM_BP_DIRECT	GO:0098656~monoatomic anion transmembrane transport	5	0.630517	0.0352107	SLC4A7, ABCC1, VDAC1, LRRC8B, MCOLN1	750	33	19734	3.98667	1	1	0.990682
GOTERM_BP_DIRECT	GO:0045773~positive regulation of axon extension	5	0.630517	0.0352107	ARHGAP32, CDKL5, SMURF1, MAP1B, EIF4G2	750	33	19734	3.98667	1	1	0.990682
GOTERM_BP_DIRECT	GO:0006357~regulation of transcription by RNA polymerase II	76	9.58386	0.0355478	TRRAP, JMJD1C, ARID4B, CHD2, ZNF609, ZMIZ1, BCL7C, DPF1, BCL7B, ZNF449, DPF2, EPC1, CCNL2, SUPT20H, BBS7, NKX3-1, BRD3, KLF11, MED1, SS18, PBRM1, SMARCC1, SMARCC2, SP110, BAZ1A, BAZ1B, ZHX1, RHOA, KAT2A, PRKAR1A, KAT6B, MTF1, PAX9, ZNF317, NCOA7, CCNQ, SOS1, KDM7A, SMARCD1, KDM3A, NFIX, KDM3B, ZNF470, SRCAP, HDAC1, TRAK1, RLF, PCBP4, RAD21, SAFB2, BRD9, MSX1, E2F4, ZNF148, E2F5, ZNF543, ZKSCAN1, …	750	1606	19734	1.24515	1	1	0.990682
GOTERM_BP_DIRECT	GO:1990090~cellular response to nerve growth factor stimulus	5	0.630517	0.0387484	ACAP2, KAT2A, PARP1, CSNK1E, BPTF	750	34	19734	3.86941	1	1	0.990682
GOTERM_BP_DIRECT	GO:0030511~positive regulation of transforming growth factor beta receptor signaling pathway	5	0.630517	0.0387484	ADISSP, FLCN, STK11, HSP90AB1, RNF111	750	34	19734	3.86941	1	1	0.990682
GOTERM_BP_DIRECT	GO:0032259~methylation	12	1.51324	0.0417751	NSD3, KMT2D, DNMT1, KMT2A, PRMT1, EHMT2, KMT2C, SETD1A, KMT2B, TMT1A, TYMS, METTL9	750	160	19734	1.9734	1	1	0.990682
GOTERM_BP_DIRECT	GO:0099175~regulation of postsynapse organization	5	0.630517	0.0424817	RPS6KA5, CDKL5, ABHD17B, CHMP2B, ABHD17C	750	35	19734	3.75886	1	1	0.990682
GOTERM_BP_DIRECT	GO:0000070~mitotic sister chromatid segregation	5	0.630517	0.0424817	CDCA8, KLHL22, TUBG2, INO80, TUBG1	750	35	19734	3.75886	1	1	0.990682
GOTERM_BP_DIRECT	GO:0032212~positive regulation of telomere maintenance via telomerase	5	0.630517	0.0424817	GCH1, TNKS2, DKC1, NAF1, MAP3K4	750	35	19734	3.75886	1	1	0.990682
GOTERM_BP_DIRECT	GO:0006334~nucleosome assembly	12	1.51324	0.0433744	TSPYL2, SHPRH, SUPT16H, SET, SART3, H1-8, KAT6B, HP1BP3, RSF1, BAZ1A, ATAD2B, MCM2	750	161	19734	1.96114	1	1	0.990682
GOTERM_BP_DIRECT	GO:0000290~deadenylation-dependent decapping of nuclear-transcribed mRNA	3	0.37831	0.0433839	CNOT7, DCP1A, DCPS	750	9	19734	8.77067	1	1	0.990682
GOTERM_BP_DIRECT	GO:2000643~positive regulation of early endosome to late endosome transport	3	0.37831	0.0433839	RDX, MSN, EZR	750	9	19734	8.77067	1	1	0.990682
GOTERM_BP_DIRECT	GO:0140673~transcription elongation-coupled chromatin remodeling	3	0.37831	0.0433839	CDK9, SART3, GLYR1	750	9	19734	8.77067	1	1	0.990682
GOTERM_BP_DIRECT	GO:0060487~lung epithelial cell differentiation	3	0.37831	0.0433839	YAP1, PPP3R1, SAV1	750	9	19734	8.77067	1	1	0.990682
GOTERM_BP_DIRECT	GO:0045747~positive regulation of Notch signaling pathway	6	0.75662	0.0434539	YAP1, ZMIZ1, STAT3, AAK1, CCN3, EPN2	750	51	19734	3.09553	1	1	0.990682
GOTERM_BP_DIRECT	GO:1902455~negative regulation of stem cell population maintenance	4	0.504414	0.043544	SIN3A, HDAC1, TET1, ARID4B	750	21	19734	5.01181	1	1	0.990682
GOTERM_BP_DIRECT	GO:0006303~double-strand break repair via nonhomologous end joining	5	0.630517	0.0464105	RNF168, ERCC4, APLF, XRCC1, LIG4	750	36	19734	3.65444	1	1	0.990682
GOTERM_BP_DIRECT	GO:0045732~positive regulation of protein catabolic process	8	1.00883	0.0472769	CUL4A, NDFIP1, PLK2, RDX, MSN, IDE, EZR, FBXL5	750	87	19734	2.41949	1	1	0.990682
GOTERM_BP_DIRECT	GO:0071168~protein localization to chromatin	4	0.504414	0.0490415	BRD3, PARP1, RAD21, APLF	750	22	19734	4.784	1	1	0.990682
GOTERM_BP_DIRECT	GO:0140861~DNA repair-dependent chromatin remodeling	4	0.504414	0.0490415	RNF168, HDAC3, PARP2, APLF	750	22	19734	4.784	1	1	0.990682
GOTERM_BP_DIRECT	GO:0010629~negative regulation of gene expression	19	2.39596	0.0493596	YAP1, DNMT1, TMF1, GGNBP2, NDFIP1, PLAG1, HDAC1, STAT3, ACVR1B, CNOT7, PRKAR1A, KPNA7, SMCR8, FYN, MSX1, ZNF148, MAP3K7, BMPR1A, NKX3-1	750	310	19734	1.61267	1	1	0.990682
GOTERM_BP_DIRECT	GO:0097191~extrinsic apoptotic signaling pathway	6	0.75662	0.0499563	YAP1, PDPK1, PARP2, HIPK1, ACVR1B, TLR3	750	53	19734	2.97872	1	1	0.990682
GOTERM_BP_DIRECT	GO:0048255~mRNA stabilization	5	0.630517	0.0505345	THRAP3, IREB2, MEIOC, TENT5B, QKI	750	37	19734	3.55568	1	1	0.990682
GOTERM_BP_DIRECT	GO:0006284~base-excision repair	5	0.630517	0.0505345	NEIL3, NEIL2, PARP2, OGG1, XRCC1	750	37	19734	3.55568	1	1	0.990682
GOTERM_BP_DIRECT	GO:0043547~positive regulation of GTPase activity	10	1.26103	0.0528398	RTN4R, RALBP1, RIC1, CDKL5, DOCK9, SNX9, SMCR8, ECT2, EVI5, MAP4K4	750	127	19734	2.07181	1	1	0.990682
GOTERM_BP_DIRECT	GO:1902966~positive regulation of protein localization to early endosome	3	0.37831	0.0528924	RDX, MSN, EZR	750	10	19734	7.8936	1	1	0.990682
GOTERM_BP_DIRECT	GO:0046599~regulation of centriole replication	3	0.37831	0.0528924	STIL, PLK2, CEP76	750	10	19734	7.8936	1	1	0.990682
GOTERM_BP_DIRECT	GO:0010225~response to UV-C	3	0.37831	0.0528924	BCL3, BRCA2, MAP3K4	750	10	19734	7.8936	1	1	0.990682
GOTERM_BP_DIRECT	GO:0036297~interstrand cross-link repair	5	0.630517	0.0548525	RNF168, NEIL3, FANCM, ERCC6L2, HROB	750	38	19734	3.46211	1	1	0.990682
GOTERM_BP_DIRECT	GO:0036120~cellular response to platelet-derived growth factor stimulus	4	0.504414	0.0548599	HDAC1, RDX, FYN, IQGAP1	750	23	19734	4.576	1	1	0.990682
GOTERM_BP_DIRECT	GO:0006413~translational initiation	6	0.75662	0.0569994	EIF4A2, EIF5B, EIF4G3, EIF3A, EIF4G2, EIF1	750	55	19734	2.8704	1	1	0.990682
GOTERM_BP_DIRECT	GO:0007062~sister chromatid cohesion	4	0.504414	0.0609912	STAG1, RAD21, MCMBP, TENT4A	750	24	19734	4.38533	1	1	0.990682
GOTERM_BP_DIRECT	GO:0071425~hematopoietic stem cell proliferation	4	0.504414	0.0609912	YTHDF2, SART3, NKAP, BRCA2	750	24	19734	4.38533	1	1	0.990682
GOTERM_BP_DIRECT	GO:0048681~negative regulation of axon regeneration	3	0.37831	0.0630572	RTN4R, NEO1, CERS2	750	11	19734	7.176	1	1	0.990682
GOTERM_BP_DIRECT	GO:1905820~positive regulation of chromosome separation	3	0.37831	0.0630572	NUMA1, NCAPG, SMC2	750	11	19734	7.176	1	1	0.990682
GOTERM_BP_DIRECT	GO:0030953~astral microtubule organization	3	0.37831	0.0630572	NUMA1, CEP120, EZR	750	11	19734	7.176	1	1	0.990682
GOTERM_BP_DIRECT	GO:0006353~DNA-templated transcription termination	3	0.37831	0.0630572	SETX, POLR2A, TTF2	750	11	19734	7.176	1	1	0.990682
GOTERM_BP_DIRECT	GO:1904357~negative regulation of telomere maintenance via telomere lengthening	3	0.37831	0.0630572	PARP1, TNKS2, ERCC4	750	11	19734	7.176	1	1	0.990682
GOTERM_BP_DIRECT	GO:0033148~positive regulation of intracellular estrogen receptor signaling pathway	3	0.37831	0.0630572	KMT2D, MED1, PARP1	750	11	19734	7.176	1	1	0.990682
GOTERM_BP_DIRECT	GO:0000422~autophagy of mitochondrion	5	0.630517	0.0640653	WIPI2, USP30, FBXL4, SQSTM1, ATG2B	750	40	19734	3.289	1	1	0.990682
GOTERM_BP_DIRECT	GO:0032465~regulation of cytokinesis	5	0.630517	0.0640653	CCP110, BIRC6, PRPF40A, ENTR1, BRCA2	750	40	19734	3.289	1	1	0.990682
GOTERM_BP_DIRECT	GO:0045596~negative regulation of cell differentiation	6	0.75662	0.0645829	SS18, SMARCD1, SMARCC1, BCL7C, BCL7B, BRD9	750	57	19734	2.76968	1	1	0.990682
GOTERM_BP_DIRECT	GO:0007099~centriole replication	4	0.504414	0.0674268	CDK2, CCP110, POC1B, CEP85	750	25	19734	4.20992	1	1	0.990682
GOTERM_BP_DIRECT	GO:1903241~U2-type prespliceosome assembly	4	0.504414	0.0674268	DDX46, DDX42, BUD13, SNRPD3	750	25	19734	4.20992	1	1	0.990682
GOTERM_BP_DIRECT	GO:0008361~regulation of cell size	4	0.504414	0.0674268	RDX, MSN, ARHGAP5, ARHGAP35	750	25	19734	4.20992	1	1	0.990682
GOTERM_BP_DIRECT	GO:0035024~negative regulation of Rho protein signal transduction	4	0.504414	0.0674268	KANK1, FLCN, KCTD13, ARHGAP35	750	25	19734	4.20992	1	1	0.990682
GOTERM_BP_DIRECT	GO:0001558~regulation of cell growth	7	0.882724	0.06854	DDR1, STK11, MEAF6, DCUN1D5, IGFBP3, CLSTN1, BLTP1	750	76	19734	2.42347	1	1	0.990682
GOTERM_BP_DIRECT	GO:0000012~single strand break repair	3	0.37831	0.073815	APLF, XRCC1, LIG4	750	12	19734	6.578	1	1	0.990682
GOTERM_BP_DIRECT	GO:0000727~double-strand break repair via break-induced replication	3	0.37831	0.073815	CDC45, MCM4, MCM2	750	12	19734	6.578	1	1	0.990682
GOTERM_BP_DIRECT	GO:0035332~positive regulation of hippo signaling	3	0.37831	0.073815	FRMD6, DLG5, MAP4K4	750	12	19734	6.578	1	1	0.990682
GOTERM_BP_DIRECT	GO:0090267~positive regulation of mitotic cell cycle spindle assembly checkpoint	3	0.37831	0.073815	GEN1, TPR, CDCA8	750	12	19734	6.578	1	1	0.990682
GOTERM_BP_DIRECT	GO:0071479~cellular response to ionizing radiation	5	0.630517	0.0740335	LIG4, INO80, BRCA2, ECT2, RHNO1	750	42	19734	3.13238	1	1	0.990682
GOTERM_BP_DIRECT	GO:0042307~positive regulation of protein import into nucleus	5	0.630517	0.0740335	HDAC3, TRIM28, TPR, PIK3R2, ECT2	750	42	19734	3.13238	1	1	0.990682
GOTERM_BP_DIRECT	GO:0031453~positive regulation of heterochromatin formation	2	0.252207	0.0744709	TPR, CDK2	750	2	19734	26.312	1	1	0.990682
GOTERM_BP_DIRECT	GO:1903518~positive regulation of single strand break repair	2	0.252207	0.0744709	PARP1, XRCC1	750	2	19734	26.312	1	1	0.990682
GOTERM_BP_DIRECT	GO:0048659~smooth muscle cell proliferation	2	0.252207	0.0744709	NAA35, CCN3	750	2	19734	26.312	1	1	0.990682
GOTERM_BP_DIRECT	GO:0032298~positive regulation of DNA-templated DNA replication initiation	2	0.252207	0.0744709	CIZ1, CDK2	750	2	19734	26.312	1	1	0.990682
GOTERM_BP_DIRECT	GO:0090618~DNA clamp unloading	2	0.252207	0.0744709	ATAD5, RFC1	750	2	19734	26.312	1	1	0.990682
GOTERM_BP_DIRECT	GO:0001843~neural tube closure	7	0.882724	0.0794402	CECR2, KAT2A, STIL, OPA1, MKS1, CLUAP1, ARHGAP35	750	79	19734	2.33144	1	1	0.990682
GOTERM_BP_DIRECT	GO:0046329~negative regulation of JNK cascade	4	0.504414	0.0811725	HDAC3, NCOR1, TAOK3, PRMT1	750	27	19734	3.89807	1	1	0.990682
GOTERM_BP_DIRECT	GO:0010507~negative regulation of autophagy	6	0.75662	0.0813549	WNK1, STAT3, STK38L, KLHL22, TAB2, EIF4G2	750	61	19734	2.58807	1	1	0.990682
GOTERM_BP_DIRECT	GO:0006275~regulation of DNA replication	5	0.630517	0.0847362	MEAF6, ZBTB38, EHMT2, BAZ1A, INO80	750	44	19734	2.99	1	1	0.990682
GOTERM_BP_DIRECT	GO:0050892~intestinal absorption	3	0.37831	0.0851063	IREB2, GCNT3, SLC26A6	750	13	19734	6.072	1	1	0.990682
GOTERM_BP_DIRECT	GO:1902902~negative regulation of autophagosome assembly	3	0.37831	0.0851063	EHMT2, FEZ2, SMCR8	750	13	19734	6.072	1	1	0.990682
GOTERM_BP_DIRECT	GO:0000076~DNA replication checkpoint signaling	3	0.37831	0.0851063	CDC45, TIMELESS, CLSPN	750	13	19734	6.072	1	1	0.990682
GOTERM_BP_DIRECT	GO:0007179~transforming growth factor beta receptor signaling pathway	8	1.00883	0.085954	SMAD1, FLCN, PARP1, ZMIZ1, STAT3, TAB1, MAP3K7, BMPR1A	750	100	19734	2.10496	1	1	0.990682
GOTERM_BP_DIRECT	GO:0072583~clathrin-dependent endocytosis	4	0.504414	0.0884622	FCHO2, PIP5K1C, FNBP1L, SCYL2	750	28	19734	3.75886	1	1	0.990682
GOTERM_BP_DIRECT	GO:0043507~positive regulation of JUN kinase activity	4	0.504414	0.0884622	ERN1, TAOK3, MAP3K7, MAP3K4	750	28	19734	3.75886	1	1	0.990682
GOTERM_BP_DIRECT	GO:0006486~protein glycosylation	8	1.00883	0.0895062	B3GALNT2, EDEM3, EXT2, B4GALT3, MGAT4B, MGAT1, MAN1A1, NAGPA	750	101	19734	2.08412	1	1	0.990682
GOTERM_BP_DIRECT	GO:0072659~protein localization to plasma membrane	11	1.38714	0.0923902	SEC23A, C2CD5, TMEM150A, SMURF1, TESC, STXBP1, SEC16A, RDX, FCHO2, EXOC5, EZR	750	163	19734	1.77566	1	1	0.990682
GOTERM_BP_DIRECT	GO:0043123~positive regulation of canonical NF-kappaB signal transduction	14	1.76545	0.0926142	CANT1, NDFIP1, PARP1, TFRC, PLK2, SHISA5, RHOA, PPP5C, TFG, C18ORF32, TAB2, ECT2, MAP3K7, TLR3	750	227	19734	1.62277	1	1	0.990682
GOTERM_BP_DIRECT	GO:0040029~epigenetic regulation of gene expression	5	0.630517	0.0961475	KMT2E, RNF168, HDAC3, H1-8, KPNA7	750	46	19734	2.86	1	1	0.990682
GOTERM_BP_DIRECT	GO:0030148~sphingolipid biosynthetic process	5	0.630517	0.0961475	ABCC1, ORMDL2, ORMDL1, KDSR, CERS2	750	46	19734	2.86	1	1	0.990682
GOTERM_BP_DIRECT	GO:0044029~positive regulation of gene expression via chromosomal CpG island demethylation	3	0.37831	0.0968752	OGG1, TET2, TET1	750	14	19734	5.63829	1	1	0.990682
GOTERM_BP_DIRECT	GO:0071514~genomic imprinting	3	0.37831	0.0968752	TRIM28, KDM1B, ARID4B	750	14	19734	5.63829	1	1	0.990682
GOTERM_BP_DIRECT	GO:1901524~regulation of mitophagy	3	0.37831	0.0968752	USP36, VDAC1, PARL	750	14	19734	5.63829	1	1	0.990682
GOTERM_BP_DIRECT	GO:2000766~negative regulation of cytoplasmic translation	3	0.37831	0.0968752	CPEB1, FMR1, CPEB2	750	14	19734	5.63829	1	1	0.990682
GOTERM_BP_DIRECT	GO:0140694~non-membrane-bounded organelle assembly	3	0.37831	0.0968752	WNK1, FMR1, SQSTM1	750	14	19734	5.63829	1	1	0.990682
GOTERM_BP_DIRECT	GO:0097320~plasma membrane tubulation	3	0.37831	0.0968752	PACSIN2, SNX9, FNBP1L	750	14	19734	5.63829	1	1	0.990682
GOTERM_BP_DIRECT	GO:0099173~postsynapse organization	3	0.37831	0.0968752	ACTN1, DLG5, STK38L	750	14	19734	5.63829	1	1	0.990682

## Sheet: GO BP term of D genes
Category	Term	Count	%	PValue	Genes	List Total	Pop Hits	Pop Total	Fold Enrichment	Bonferroni	Benjamini	FDR
GOTERM_BP_DIRECT	GO:0001942~hair follicle development	5	1.54321	0.00429742	TGFB2, FZD3, FZD6, ZDHHC21, ZMPSTE24	306	43	19734	7.49886	0.999173	1	1
GOTERM_BP_DIRECT	GO:0051301~cell division	14	4.32099	0.00717575	RALA, DYNLT3, NSMCE2, PDS5A, SMC4, NSL1, GNAI1, NEDD1, CCNG2, SDE2, CDK1, KIF20B, ITGB3BP, ARL8B	306	385	19734	2.3451	0.999993	1	1
GOTERM_BP_DIRECT	GO:0016567~protein ubiquitination	16	4.93827	0.00726673	BRAP, SMURF2, FBXW11, RNF38, EIF2AK4, RCHY1, HERC4, DCAF17, RNF115, KLHL8, KBTBD2, FBXO4, SDE2, RLIM, MARCHF6, CUL4B	306	474	19734	2.17688	0.999994	1	1
GOTERM_BP_DIRECT	GO:0008333~endosome to lysosome transport	5	1.54321	0.00846126	VAMP7, SNX27, SNX16, DNAJC27, MTM1	306	52	19734	6.20098	0.999999	1	1
GOTERM_BP_DIRECT	GO:0090128~regulation of synapse maturation	3	0.925926	0.011943	SNX27, ROCK1, VPS35	306	11	19734	17.5882	1	1	1
GOTERM_BP_DIRECT	GO:0015031~protein transport	14	4.32099	0.01292	NDC1, PGAP1, NXT2, SCAMP1, MTM1, LSG1, VAMP7, ZMAT3, GOPC, SFT2D2, SEC22A, CEP290, ARL8B, CHMP5	306	415	19734	2.17557	1	1	1
GOTERM_BP_DIRECT	GO:0032511~late endosome to vacuole transport via multivesicular body sorting pathway	3	0.925926	0.0141865	LEPROT, TMEM50A, CHMP5	306	12	19734	16.1225	1	1	1
GOTERM_BP_DIRECT	GO:0045048~protein insertion into ER membrane	3	0.925926	0.0141865	TRAM1, GET1, TRAM1L1	306	12	19734	16.1225	1	1	1
GOTERM_BP_DIRECT	GO:0031032~actomyosin structure organization	4	1.23457	0.0153587	ROCK1, TRPM7, F11R, CDC42BPA	306	34	19734	7.58708	1	1	1
GOTERM_BP_DIRECT	GO:0071407~cellular response to organic cyclic compound	4	1.23457	0.0179175	CDK1, PAK3, PAK2, SMAD5	306	36	19734	7.16558	1	1	1
GOTERM_BP_DIRECT	GO:0071361~cellular response to ethanol	3	0.925926	0.0218929	SLC23A2, TP53INP1, SOD2	306	15	19734	12.898	1	1	1
GOTERM_BP_DIRECT	GO:2000001~regulation of DNA damage checkpoint	3	0.925926	0.0218929	FBXO4, CRY1, WDR76	306	15	19734	12.898	1	1	1
GOTERM_BP_DIRECT	GO:0007283~spermatogenesis	15	4.62963	0.0239874	TSNAX, NDC1, MYCBP, CCNI, PLEKHA1, CADM1, FOXJ3, PIAS1, HERC4, BOLL, RAD51C, KIT, SOHLH2, PAFAH1B2, SLC19A2	306	499	19734	1.93858	1	1	1
GOTERM_BP_DIRECT	GO:1990830~cellular response to leukemia inhibitory factor	6	1.85185	0.0244252	NFYB, NUP35, SRSF3, ARID5B, POLR1F, LRAT	306	106	19734	3.65039	1	1	1
GOTERM_BP_DIRECT	GO:0070266~necroptotic process	3	0.925926	0.0247685	TRPM7, DNM1L, BIRC2	306	16	19734	12.0919	1	1	1
GOTERM_BP_DIRECT	GO:0007165~signal transduction	29	8.95062	0.0283507	CD274, RALA, GMFB, ROCK1, CHRNA5, ARHGAP19, BMP15, SNX27, PPP2R5E, CHN2, AKT3, PAK2, SRGAP1, LRRC69, CD164, GAB1, SLC39A12, SMAD5, RIT1, TAFA2, TMEM116, AKAP9, KIT, OGN, PDCL, ATF6, CRK, ITGB3BP, HBEGF	306	1240	19734	1.50824	1	1	1
GOTERM_BP_DIRECT	GO:0006511~ubiquitin-dependent protein catabolic process	9	2.77778	0.030176	HERC4, SMURF2, KLHL8, FBXO4, RLIM, UBE2A, RCHY1, CACUL1, CUL4B	306	235	19734	2.46984	1	1	1
GOTERM_BP_DIRECT	GO:0035728~response to hepatocyte growth factor	2	0.617284	0.030673	GAB1, CRK	306	2	19734	64.4902	1	1	1
GOTERM_BP_DIRECT	GO:0000266~mitochondrial fission	3	0.925926	0.0309484	MTFR1, DNM1L, GDAP1	306	18	19734	10.7484	1	1	1
GOTERM_BP_DIRECT	GO:0006886~intracellular protein transport	10	3.08642	0.0325144	SNX27, GRPEL2, RAB19, EXOC6, VPS35, RAB28, AP3S1, ARL5A, TMED6, DNAJC27	306	283	19734	2.27881	1	1	1
GOTERM_BP_DIRECT	GO:0001843~neural tube closure	5	1.54321	0.0340654	TGFB2, FZD3, RALA, FZD6, KIF20B	306	79	19734	4.08166	1	1	1
GOTERM_BP_DIRECT	GO:0035338~long-chain fatty-acyl-CoA biosynthetic process	3	0.925926	0.0342425	ACSL4, ELOVL7, HSD17B12	306	19	19734	10.1827	1	1	1
GOTERM_BP_DIRECT	GO:0001889~liver development	5	1.54321	0.0412453	CADM1, CEBPG, ARID5B, SOD2, ZMPSTE24	306	84	19734	3.8387	1	1	1
GOTERM_BP_DIRECT	GO:0030318~melanocyte differentiation	3	0.925926	0.0448834	KIT, RAB27A, MITF	306	22	19734	8.79412	1	1	1
GOTERM_BP_DIRECT	GO:0010821~regulation of mitochondrion organization	3	0.925926	0.0448834	SLC30A9, VPS35, DNM1L	306	22	19734	8.79412	1	1	1
GOTERM_BP_DIRECT	GO:1904693~midbrain morphogenesis	2	0.617284	0.045656	FZD3, FZD6	306	3	19734	42.9935	1	1	1
GOTERM_BP_DIRECT	GO:0006505~GPI anchor metabolic process	2	0.617284	0.045656	PGAP1, PIGW	306	3	19734	42.9935	1	1	1
GOTERM_BP_DIRECT	GO:0065004~protein-DNA complex assembly	2	0.617284	0.045656	TCF4, PIAS1	306	3	19734	42.9935	1	1	1
GOTERM_BP_DIRECT	GO:0030307~positive regulation of cell growth	5	1.54321	0.0475598	TGFB2, ACSL4, CRK, CDKN2AIP, HBEGF	306	88	19734	3.66422	1	1	1
GOTERM_BP_DIRECT	GO:0016055~Wnt signaling pathway	7	2.16049	0.0477937	ZRANB1, FBXW11, USP34, LEO1, RSPO2, VPS35, MITF	306	169	19734	2.67119	1	1	1
GOTERM_BP_DIRECT	GO:0007035~vacuolar acidification	3	0.925926	0.0486676	ATP6V1A, CLIC4, ATP6V0A2	306	23	19734	8.41176	1	1	1
GOTERM_BP_DIRECT	GO:0090141~positive regulation of mitochondrial fission	3	0.925926	0.0486676	RALA, VPS35, DNM1L	306	23	19734	8.41176	1	1	1
GOTERM_BP_DIRECT	GO:0031647~regulation of protein stability	5	1.54321	0.0492175	ADGRV1, LAMP2, FBXO4, VPS35, CDKN2AIP	306	89	19734	3.62304	1	1	1
GOTERM_BP_DIRECT	GO:0007042~lysosomal lumen acidification	3	0.925926	0.0525631	ATP6V1A, LAMP2, TMEM106B	306	24	19734	8.06127	1	1	1
GOTERM_BP_DIRECT	GO:0046686~response to cadmium ion	3	0.925926	0.0525631	KIT, CDK1, SOD2	306	24	19734	8.06127	1	1	1
GOTERM_BP_DIRECT	GO:0051493~regulation of cytoskeleton organization	3	0.925926	0.0525631	CLIC4, F11R, PAK2	306	24	19734	8.06127	1	1	1
GOTERM_BP_DIRECT	GO:0030218~erythrocyte differentiation	4	1.23457	0.0556449	KIT, SFXN1, SMAD5, CHMP5	306	56	19734	4.60644	1	1	1
GOTERM_BP_DIRECT	GO:0071108~protein K48-linked deubiquitination	3	0.925926	0.0565654	OTUD4, MINDY2, USP34	306	25	19734	7.73882	1	1	1
GOTERM_BP_DIRECT	GO:0034644~cellular response to UV	4	1.23457	0.0580903	TP53INP1, SDE2, EIF2AK4, CUL4B	306	57	19734	4.52563	1	1	1
GOTERM_BP_DIRECT	GO:0000209~protein polyubiquitination	7	2.16049	0.058612	SMURF2, FBXW11, FBXO4, RLIM, UBE2A, BIRC2, CUL4B	306	178	19734	2.53613	1	1	1
GOTERM_BP_DIRECT	GO:0043949~regulation of cAMP-mediated signaling	2	0.617284	0.0604082	PEX5L, GNAI1	306	4	19734	32.2451	1	1	1
GOTERM_BP_DIRECT	GO:0061092~positive regulation of phospholipid translocation	2	0.617284	0.0604082	TMEM30A, ATP8A1	306	4	19734	32.2451	1	1	1
GOTERM_BP_DIRECT	GO:0032956~regulation of actin cytoskeleton organization	5	1.54321	0.0617001	RALA, ROCK1, F11R, PAK3, CRK	306	96	19734	3.35886	1	1	1
GOTERM_BP_DIRECT	GO:0060348~bone development	4	1.23457	0.0631305	OGN, BBX, TMEM38B, SMAD5	306	59	19734	4.37222	1	1	1
GOTERM_BP_DIRECT	GO:0008654~phospholipid biosynthetic process	3	0.925926	0.064874	AGPAT5, TMEM38B, SERINC5	306	27	19734	7.16558	1	1	1
GOTERM_BP_DIRECT	GO:0035264~multicellular organism growth	5	1.54321	0.0655459	CLIC4, PLEKHA1, ARID5B, PTPN11, ZMPSTE24	306	98	19734	3.29032	1	1	1
GOTERM_BP_DIRECT	GO:0010971~positive regulation of G2/M transition of mitotic cell cycle	3	0.925926	0.0691722	RAD51C, RRM2B, CDK1	306	28	19734	6.90966	1	1	1
GOTERM_BP_DIRECT	GO:0006487~protein N-linked glycosylation	4	1.23457	0.0737922	ALG9, MGAT4A, GFPT1, MAGT1	306	63	19734	4.09462	1	1	1
GOTERM_BP_DIRECT	GO:0033278~cell proliferation in midbrain	2	0.617284	0.074933	FZD3, FZD6	306	5	19734	25.7961	1	1	1
GOTERM_BP_DIRECT	GO:1904377~positive regulation of protein localization to cell periphery	2	0.617284	0.074933	VPS35, PIAS1	306	5	19734	25.7961	1	1	1
GOTERM_BP_DIRECT	GO:0034220~monoatomic ion transmembrane transport	6	1.85185	0.0764765	PANX1, CLCN4, CHRNA5, ATP8A1, SFXN1, ANO4	306	146	19734	2.65028	1	1	1
GOTERM_BP_DIRECT	GO:0030097~hemopoiesis	4	1.23457	0.0765751	CD164, TGFB2, KIT, SOD2	306	64	19734	4.03064	1	1	1
GOTERM_BP_DIRECT	GO:0060071~Wnt signaling pathway, planar cell polarity pathway	3	0.925926	0.0825954	FZD3, SMURF2, FZD6	306	31	19734	6.24099	1	1	1
GOTERM_BP_DIRECT	GO:0008033~tRNA processing	3	0.925926	0.0825954	DTWD2, METTL8, GRSF1	306	31	19734	6.24099	1	1	1
GOTERM_BP_DIRECT	GO:0051602~response to electrical stimulus	3	0.925926	0.0825954	FZD3, AKAP9, SOD2	306	31	19734	6.24099	1	1	1
GOTERM_BP_DIRECT	GO:0060325~face morphogenesis	3	0.925926	0.0872337	PLEKHA1, ARID5B, PTPN11	306	32	19734	6.04596	1	1	1
GOTERM_BP_DIRECT	GO:0046856~phosphatidylinositol dephosphorylation	3	0.925926	0.0872337	MTMR12, SACM1L, MTM1	306	32	19734	6.04596	1	1	1
GOTERM_BP_DIRECT	GO:0018406~protein C-linked glycosylation via 2'-alpha-mannosyl-L-tryptophan	2	0.617284	0.0892341	DPY19L1, DPY19L4	306	6	19734	21.4967	1	1	1
GOTERM_BP_DIRECT	GO:0048008~platelet-derived growth factor receptor signaling pathway	3	0.925926	0.0919479	PLEKHA1, ARID5B, PTPN11	306	33	19734	5.86275	1	1	1
GOTERM_BP_DIRECT	GO:0000082~G1/S transition of mitotic cell cycle	4	1.23457	0.0942072	CDK1, CACUL1, CUL4B, PIAS1	306	70	19734	3.68515	1	1	1

## Sheet: GO BP term of F genes
Category	Term	Count	%	PValue	Genes	List Total	Pop Hits	Pop Total	Fold Enrichment	Bonferroni	Benjamini	FDR
GOTERM_BP_DIRECT	GO:0051301~cell division	13	8.02469	4.20579e-05	CENPT, USP16, VPS4A, RNF8, LIG3, VRK1, AURKB, DYNC1LI1, SYCE1, CDK3, FBXO5, ZNF830, ANAPC2	152	385	19734	4.38383	0.0363757	0.037053	0.037053
GOTERM_BP_DIRECT	GO:0006303~double-strand break repair via nonhomologous end joining	4	2.46914	0.00260594	XRCC6, RNF8, POLL, IFFO1	152	36	19734	14.4254	0.899624	1	1
GOTERM_BP_DIRECT	GO:0045879~negative regulation of smoothened signaling pathway	3	1.85185	0.0263004	IFT172, IFT122, BTRC	152	33	19734	11.8026	1	1	1
GOTERM_BP_DIRECT	GO:0048568~embryonic organ development	3	1.85185	0.0278061	UTP25, ERCC3, SYF2	152	34	19734	11.4555	1	1	1
GOTERM_BP_DIRECT	GO:0044878~mitotic cytokinesis checkpoint signaling	2	1.23457	0.0302598	VPS4A, AURKB	152	4	19734	64.9145	1	1	1
GOTERM_BP_DIRECT	GO:0043687~post-translational protein modification	3	1.85185	0.0325244	FN3K, FN3KRP, AURKB	152	37	19734	10.5267	1	1	1
GOTERM_BP_DIRECT	GO:0006511~ubiquitin-dependent protein catabolic process	6	3.7037	0.0347228	NUB1, RNF8, TRIM25, BTRC, UBE2J2, ANAPC2	152	235	19734	3.31478	1	1	1
GOTERM_BP_DIRECT	GO:0070936~protein K48-linked ubiquitination	4	2.46914	0.0364823	RNF8, TRIM25, BTRC, ANAPC2	152	95	19734	5.46648	1	1	1
GOTERM_BP_DIRECT	GO:1905168~positive regulation of double-strand break repair via homologous recombination	3	1.85185	0.0428126	RNF8, YEATS4, BRD8	152	43	19734	9.05783	1	1	1
GOTERM_BP_DIRECT	GO:0009838~abscission	2	1.23457	0.0450469	VPS4A, AURKB	152	6	19734	43.2763	1	1	1
GOTERM_BP_DIRECT	GO:0006606~protein import into nucleus	4	2.46914	0.0490083	EIF4ENIF1, SYCE1, NUP50, PTTG1IP	152	107	19734	4.85342	1	1	1
GOTERM_BP_DIRECT	GO:0032466~negative regulation of cytokinesis	2	1.23457	0.0523562	VPS4A, AURKB	152	7	19734	37.094	1	1	1
GOTERM_BP_DIRECT	GO:0070200~establishment of protein localization to telomere	2	1.23457	0.0523562	ACD, ZNF827	152	7	19734	37.094	1	1	1
GOTERM_BP_DIRECT	GO:0016310~phosphorylation	10	6.17284	0.0546233	FN3K, FGR, PKM, CAMKV, CDK3, FN3KRP, VRK1, ROR1, TTK, AURKB	152	633	19734	2.05101	1	1	1
GOTERM_BP_DIRECT	GO:0038203~TORC2 signaling	2	1.23457	0.0596099	PRR5, SYAP1	152	8	19734	32.4572	1	1	1
GOTERM_BP_DIRECT	GO:0006266~DNA ligation	2	1.23457	0.0596099	XRCC6, LIG3	152	8	19734	32.4572	1	1	1
GOTERM_BP_DIRECT	GO:1990314~cellular response to insulin-like growth factor stimulus	2	1.23457	0.0668085	SYAP1, SLC25A33	152	9	19734	28.8509	1	1	1
GOTERM_BP_DIRECT	GO:0000723~telomere maintenance	3	1.85185	0.0772177	ACD, XRCC6, ZNF827	152	60	19734	6.49145	1	1	1
GOTERM_BP_DIRECT	GO:0034501~protein localization to kinetochore	2	1.23457	0.0810418	TTK, AURKB	152	11	19734	23.6053	1	1	1
GOTERM_BP_DIRECT	GO:0033598~mammary gland epithelial cell proliferation	2	1.23457	0.0810418	BTRC, IQGAP3	152	11	19734	23.6053	1	1	1
GOTERM_BP_DIRECT	GO:1905515~non-motile cilium assembly	3	1.85185	0.0816977	IFT140, IFT172, IFT122	152	62	19734	6.28205	1	1	1
GOTERM_BP_DIRECT	GO:0034551~mitochondrial respiratory chain complex III assembly	2	1.23457	0.0880774	UQCC1, SLC25A33	152	12	19734	21.6382	1	1	1
GOTERM_BP_DIRECT	GO:0000727~double-strand break repair via break-induced replication	2	1.23457	0.0880774	GINS2, MCM3	152	12	19734	21.6382	1	1	1
GOTERM_BP_DIRECT	GO:0090267~positive regulation of mitotic cell cycle spindle assembly checkpoint	2	1.23457	0.0880774	DYNC1LI1, AURKB	152	12	19734	21.6382	1	1	1
GOTERM_BP_DIRECT	GO:0032981~mitochondrial respiratory chain complex I assembly	3	1.85185	0.0932326	OXA1L, ACAD9, NDUFS2	152	67	19734	5.81324	1	1	1
GOTERM_BP_DIRECT	GO:0034498~early endosome to Golgi transport	2	1.23457	0.0950594	RAB4B, SNX8	152	13	19734	19.9737	1	1	1

## Sheet: GO BP term of H genes
Category	Term	Count	%	PValue	Genes	List Total	Pop Hits	Pop Total	Fold Enrichment	Bonferroni	Benjamini	FDR
GOTERM_BP_DIRECT	GO:0016310~phosphorylation	67	4.99255	2.99222e-05	RET, DYRK3, LRRK1, ARAF, PIK3CD, NMRK2, RPS6KA2, CHEK2, STK16, CDK20, KDR, PIP4K2A, NEK3, STK32A, PSTK, PDK1, MAP2K4, CDKL4, CAMK1D, MAP2K2, DAPK3, DYRK1B, NME4, PHKA2, TGFBR1, COASY, TGFBR2, CIT, GAK, ITPKB, MAPKAPK3, HGS, SIK3, PRKD2, IDNK, SGK2, PDXK, PRKAA2, MVK, AK7, EGFR, AK8, PIK3R5, MAPK7, MKNK2, IP6K1, NTRK2, MAP3K3, CHKB, NTRK3, MAPK14, CLK4, MAPK13, MAPK10, CDK8, UCK2, SNRK, UCK1, ADCK…	1234	633	19734	1.69267	0.114237	0.0654611	0.0654611
GOTERM_BP_DIRECT	GO:0032543~mitochondrial translation	19	1.4158	3.22946e-05	GADD45GIP1, HARS1, MRPS24, MRPS11, MRPS34, GATC, MRPS18A, MRPL17, MRPS21, MRPL47, MRPL12, MRPS7, MRPL34, MRPL43, MRPL10, MRPL44, MRPL41, MRPL42, MTG1	1234	98	19734	3.10047	0.122716	0.0654611	0.0654611
GOTERM_BP_DIRECT	GO:0006886~intracellular protein transport	34	2.53353	0.000412889	ARF3, VPS29, TMED10, RAB5C, SAR1A, STX18, CLTB, TOMM22, SNX1, TMED3, STX5, ARFIP2, AP4S1, AP3S2, SIL1, AP1M2, AP1M1, WLS, RPH3AL, VPS33A, TOMM20L, ASPSCR1, COPZ2, MYO7A, SYTL5, DNAJC15, COPZ1, SYTL3, EHD1, SNX17, SNX15, SCG5, COPG1, STX1A	1234	283	19734	1.92129	0.812541	0.55795	0.55795
GOTERM_BP_DIRECT	GO:0033615~mitochondrial proton-transporting ATP synthase complex assembly	5	0.372578	0.000866168	ATPAF2, FMC1, ATP23, ATP5F1D, TMEM70	1234	8	19734	9.99494	0.970192	0.877861	0.877861
GOTERM_BP_DIRECT	GO:0015031~protein transport	42	3.12966	0.00250955	NUP205, GOSR2, STX18, TIMM13, LIN7B, KIF17, LYST, SNX1, MVB12B, AP4S1, AP3S2, AP5S1, ADAMTS9, AP1M1, TIMM8B, COG8, EXOC7, VPS33A, CMTM6, DENND2A, SURF4, ATG10, COMMD1, DNAJC14, BET1L, SCAMP3, SNAP91, ARFGAP1, TIMM10B, TOM1L1, PARP11, NECAP2, RABIF, RAB15, RAB37, HGS, MYO5B, SPIRE2, PLEKHM1, CEP41, ASTN2, ATG4D	1234	415	19734	1.61846	0.999962	1	1
GOTERM_BP_DIRECT	GO:0002088~lens development in camera-type eye	10	0.745156	0.00258753	CRYBG1, MIP, CRYBB1, WNT5A, CRYBA2, SLITRK6, CRYBB2, WNT2, TGFBR1, TGFBR2	1234	48	19734	3.33165	0.999973	1	1
GOTERM_BP_DIRECT	GO:0006412~translation	24	1.78838	0.00393178	HARS1, MRPS24, MRPS11, RPL34, MRPS18A, MRPL17, MRPS21, MRPL12, MRPS7, MRPL34, MRPL43, MRPL10, EGFR, MRPL41, MRPL42, RPS15A, COPS5, QARS1, RPS6KB2, RPL38, RPS27A, MRRF, RPS24, PSTK	1234	202	19734	1.90003	1	1	1
GOTERM_BP_DIRECT	GO:0050803~regulation of synapse structure or activity	4	0.298063	0.00421798	APP, SYNGAP1, SLC17A6, SLC17A7	1234	6	19734	10.6613	1	1	1
GOTERM_BP_DIRECT	GO:0006572~tyrosine catabolic process	4	0.298063	0.00421798	GSTZ1, IL4I1, HGD, HPD	1234	6	19734	10.6613	1	1	1
GOTERM_BP_DIRECT	GO:0007275~multicellular organism development	13	0.968703	0.00433617	RET, NTRK2, PTCD2, VDR, NTRK3, KREMEN1, FSTL4, EGFR, CDH23, KDR, CDHR3, CDH26, ROS1	1234	81	19734	2.5666	1	1	1
GOTERM_BP_DIRECT	GO:0048208~COPII vesicle coating	7	0.52161	0.00458608	TRAPPC1, TMED10, TRAPPC2L, SAR1A, CUL3, TRAPPC4, KLHL12	1234	26	19734	4.30551	1	1	1
GOTERM_BP_DIRECT	GO:0007158~neuron cell-cell adhesion	6	0.447094	0.00525448	RET, NRXN1, TNR, CNTN4, ASTN2, ASTN1	1234	19	19734	5.05007	1	1	1
GOTERM_BP_DIRECT	GO:0033138~positive regulation of peptidyl-serine phosphorylation	12	0.894188	0.00542301	MAD2L2, BCAR3, NTRK2, APP, PINK1, NRXN1, NTRK3, WNT5A, ARAF, SPRY2, CREBL2, EGFR	1234	73	19734	2.6288	1	1	1
GOTERM_BP_DIRECT	GO:0007605~sensory perception of sound	20	1.49031	0.00566525	CDKN2D, TIMM8B, THRB, WDR1, WFS1, COL11A2, SLC52A3, TIMM13, MYO7A, ESPN, SOD1, MYO1A, MYO15A, KCNQ1, CDH23, SLITRK6, SPRY2, RPL38, CLRN2, ATP6V1B1	1234	161	19734	1.98657	1	1	1
GOTERM_BP_DIRECT	GO:0050821~protein stabilization	26	1.93741	0.00807713	PHB1, CCNH, CBLC, CREBL2, BAG5, BAG3, CHEK2, RUVBL1, FLOT1, TAF9B, COA8, CRTAP, CDKN2A, WFS1, GLMP, MUL1, MT3, TTI1, PINK1, SMO, TRIM39, DNAJA3, ABTB3, STUB1, PPIB, NOP53	1234	239	19734	1.7397	1	1	1
GOTERM_BP_DIRECT	GO:0016192~vesicle-mediated transport	25	1.86289	0.0082078	ARF3, RAB5C, CLTB, KIF17, ACTR1A, STX5, AP4S1, AP3S2, RABAC1, ZFPL1, BVES, AP5S1, ADAMTS9, AP1M2, AP1M1, TRAPPC1, YIPF2, VPS33A, ARAP3, ARFGAP1, NECAP2, RAB37, SNX17, MYO5B, SPIRE2	1234	227	19734	1.76122	1	1	1
GOTERM_BP_DIRECT	GO:0045039~protein insertion into mitochondrial inner membrane	5	0.372578	0.00915603	TIMM10B, TIMM8B, TRMT10B, TIMM13, TIMM22	1234	14	19734	5.71139	1	1	1
GOTERM_BP_DIRECT	GO:0071560~cellular response to transforming growth factor beta stimulus	11	0.819672	0.0102699	WNT10A, MAPK7, STK16, WNT5A, WNT7A, NFATC1, SOX6, NR3C1, WNT2, TGFBR1, FBN1	1234	69	19734	2.54943	1	1	1
GOTERM_BP_DIRECT	GO:0006559~L-phenylalanine catabolic process	4	0.298063	0.0107439	GSTZ1, IL4I1, HGD, HPD	1234	8	19734	7.99595	1	1	1
GOTERM_BP_DIRECT	GO:0006817~phosphate ion transport	4	0.298063	0.0107439	SLC17A6, SLC17A7, SLC17A1, SLC17A3	1234	8	19734	7.99595	1	1	1
GOTERM_BP_DIRECT	GO:0072344~rescue of stalled ribosome	7	0.52161	0.0152098	MTRES1, SKIC2, DDRGK1, RACK1, SAYSD1, PELO, KLHDC10	1234	33	19734	3.39222	1	1	1
GOTERM_BP_DIRECT	GO:0006890~retrograde vesicle-mediated transport, Golgi to endoplasmic reticulum	9	0.670641	0.0163892	ARF3, TMED10, STX18, BNIP1, COPZ2, STX5, ATP9B, COPZ1, ERGIC1	1234	53	19734	2.71561	1	1	1
GOTERM_BP_DIRECT	GO:0006888~endoplasmic reticulum to Golgi vesicle-mediated transport	16	1.19225	0.0168079	TRAPPC2L, TRAPPC1, TMED10, SAR1A, GOSR2, CUL3, TRAPPC4, SURF4, TEX261, KLHL12, TBC1D20, TMED3, STX5, COPG1, TRAPPC13, ERGIC1	1234	131	19734	1.95321	1	1	1
GOTERM_BP_DIRECT	GO:0071230~cellular response to amino acid stimulus	10	0.745156	0.0174681	NTRK2, GLRA1, COL1A2, CUL3, CAPN2, SH3BP4, HMGCS2, LAMTOR1, LAMTOR3, EGFR	1234	64	19734	2.49873	1	1	1
GOTERM_BP_DIRECT	GO:0002053~positive regulation of mesenchymal cell proliferation	6	0.447094	0.0175985	SMO, PRRX1, WNT5A, KDR, WNT2, TGFBR2	1234	25	19734	3.83806	1	1	1
GOTERM_BP_DIRECT	GO:2000573~positive regulation of DNA biosynthetic process	5	0.372578	0.018748	PDGFB, NFATC1, PRKD2, FGF2, GFER	1234	17	19734	4.7035	1	1	1
GOTERM_BP_DIRECT	GO:0016486~peptide hormone processing	5	0.372578	0.018748	DPP4, PCSK1, SCG5, ECE1, PCSK6	1234	17	19734	4.7035	1	1	1
GOTERM_BP_DIRECT	GO:0006468~protein phosphorylation	35	2.60805	0.019558	RET, APP, DYRK3, PRKAA2, LRRK1, PRKAG1, PDGFB, ILK, PIK3CD, STK10, CHEK2, PHKG2, MKNK2, CDK20, NEK3, ROS1, PDK1, CDKL4, DAPK3, DYRK1B, PTK6, TGFBR1, TGFBR2, MAPK10, CDK8, SNRK, PINK1, LATS2, CDK6, STK17A, MAPKAPK2, SIK3, PRKD2, CDK14, SGK2	1234	376	19734	1.48861	1	1	1
GOTERM_BP_DIRECT	GO:0007049~cell cycle	31	2.30999	0.020344	DYRK3, SMARCB1, TXNL4B, CCNH, SUV39H1, FAM107A, CREBL2, MRPL41, STK10, BRINP2, CHAF1B, MAPK7, RUVBL1, CDK20, RACK1, E2F2, FSD1, TXNL4A, PELO, CDKN2D, GADD45GIP1, MCTS1, CDKN2A, CEP131, VASH1, MAPK13, GAK, PPP1R1C, CDKN3, AVPI1, PAFAH1B1	1234	324	19734	1.53009	1	1	1
GOTERM_BP_DIRECT	GO:0051247~positive regulation of protein metabolic process	6	0.447094	0.0206967	APP, MAPK7, WFS1, PLA2G10, WNT7A, KLF2	1234	26	19734	3.69044	1	1	1
GOTERM_BP_DIRECT	GO:0007494~midgut development	4	0.298063	0.0209575	SMO, WNT5A, HMGCS2, EGFR	1234	10	19734	6.39676	1	1	1
GOTERM_BP_DIRECT	GO:0018022~peptidyl-lysine methylation	4	0.298063	0.0209575	METTL23, ATPSCKMT, EEF1AKMT2, EEF1AKMT1	1234	10	19734	6.39676	1	1	1
GOTERM_BP_DIRECT	GO:2001294~malonyl-CoA catabolic process	3	0.223547	0.0215041	NUDT7, NUDT19, MLYCD	1234	4	19734	11.9939	1	1	1
GOTERM_BP_DIRECT	GO:0036114~medium-chain fatty-acyl-CoA catabolic process	3	0.223547	0.0215041	NUDT7, ACOT7, NUDT19	1234	4	19734	11.9939	1	1	1
GOTERM_BP_DIRECT	GO:0045050~protein insertion into ER membrane by stop-transfer membrane-anchor sequence	4	0.298063	0.0275008	EMC4, EMC6, EMC7, EMC8	1234	11	19734	5.81524	1	1	1
GOTERM_BP_DIRECT	GO:0006901~vesicle coating	4	0.298063	0.0275008	TRAPPC1, TRAPPC2L, TRAPPC4, TRAPPC13	1234	11	19734	5.81524	1	1	1
GOTERM_BP_DIRECT	GO:0071816~tail-anchored membrane protein insertion into ER membrane	5	0.372578	0.0276551	UBL4A, EMC4, EMC6, EMC7, EMC8	1234	19	19734	4.20839	1	1	1
GOTERM_BP_DIRECT	GO:0071806~protein transmembrane transport	5	0.372578	0.0276551	EDNRA, TMED10, EXOC7, TIMM22, TOMM22	1234	19	19734	4.20839	1	1	1
GOTERM_BP_DIRECT	GO:0035556~intracellular signal transduction	38	2.83159	0.0325547	DGKG, PAGE4, PPP1R17, PRKAA2, LRRK1, PSEN2, ADCY3, NOD1, STYXL1, MAPK7, RPS6KA2, PHKG2, STMN1, MKNK2, SH3BP5, STK32A, RALGPS1, POLR2M, MAP3K3, WSB2, DAPK3, NFATC1, MAPK14, TGFBR1, MAPK13, SNRK, PINK1, LATS2, MAPKAPK3, PPP1R1A, STK17A, PPP1R1C, MAPKAPK2, SIK3, PRKD2, LCP2, SGK2, SIPA1	1234	432	19734	1.40669	1	1	1
GOTERM_BP_DIRECT	GO:0006820~monoatomic anion transport	5	0.372578	0.0329062	VDAC2, SLC17A6, SLC17A7, SLC17A1, SLC17A3	1234	20	19734	3.99797	1	1	1
GOTERM_BP_DIRECT	GO:0061909~autophagosome-lysosome fusion	4	0.298063	0.0349993	ZNRF1, PLEKHM1, RUBCNL, PIP4K2A	1234	12	19734	5.33063	1	1	1
GOTERM_BP_DIRECT	GO:0000387~spliceosomal snRNP assembly	6	0.447094	0.0365409	PRMT5, SART1, PRMT7, GEMIN2, GEMIN6, GEMIN7	1234	30	19734	3.19838	1	1	1
GOTERM_BP_DIRECT	GO:0030308~negative regulation of cell growth	14	1.04322	0.0369227	CDKN2D, PHB1, SERPINE2, CDKN2A, JADE1, MUL1, SMARCA2, MT3, ST7L, GDF9, PSRC1, RACK1, SH3BP4, SIPA1	1234	120	19734	1.86572	1	1	1
GOTERM_BP_DIRECT	GO:0006914~autophagy	17	1.26677	0.0385466	RUBCN, LRSAM1, PRKAA2, TRAPPC4, CLEC16A, ATG10, WDR41, GPR137B, SIRT2, VMP1, DAP, CHEK2, PLEKHM1, TMEM208, TBC1D25, SBF2, ATG4D	1234	158	19734	1.72065	1	1	1
GOTERM_BP_DIRECT	GO:0032012~regulation of ARF protein signal transduction	5	0.372578	0.0386988	CYTH2, CYTH4, FBXO8, ARFGEF3, ARFGAP1	1234	21	19734	3.80759	1	1	1
GOTERM_BP_DIRECT	GO:0043161~proteasome-mediated ubiquitin-dependent protein catabolic process	24	1.78838	0.039369	KCMF1, APC2, UBXN2B, CUL3, UBE2G1, PSMB10, SIRT2, FBXL22, ANKRD9, ZNRF1, ATXN3, PSMD6, PSMC5, NPLOC4, UBXN11, PSMB2, PSMC2, UBE2U, ZSWIM8, ERCC8, UFD1, STUB1, PSMF1, DCAF11	1234	249	19734	1.54139	1	1	1
GOTERM_BP_DIRECT	GO:0032259~methylation	17	1.26677	0.0424827	GAMT, HEMK1, PRMT5, PRMT7, ICMT, PRDM6, SUV39H1, MEPCE, AMT, ATPSCKMT, METTL23, METTL24, ANTKMT, NDUFAF5, PEMT, EEF1AKMT2, EEF1AKMT1	1234	160	19734	1.69914	1	1	1
GOTERM_BP_DIRECT	GO:0071218~cellular response to misfolded protein	4	0.298063	0.0434364	ATXN3, UFD1, STUB1, DNAJC18	1234	13	19734	4.92058	1	1	1
GOTERM_BP_DIRECT	GO:0006739~NADP metabolic process	4	0.298063	0.0434364	G6PD, PC, TP53I3, FMO4	1234	13	19734	4.92058	1	1	1
GOTERM_BP_DIRECT	GO:0010821~regulation of mitochondrion organization	5	0.372578	0.0450354	FIS1, PINK1, RAP1GDS1, MUL1, PISD	1234	22	19734	3.63452	1	1	1
GOTERM_BP_DIRECT	GO:0007088~regulation of mitotic nuclear division	5	0.372578	0.0450354	CDC42, PRMT5, CCDC8, DAPK3, PDXP	1234	22	19734	3.63452	1	1	1
GOTERM_BP_DIRECT	GO:0051792~medium-chain fatty acid biosynthetic process	3	0.223547	0.0494394	ACOT7, ABHD2, ABHD1	1234	6	19734	7.99595	1	1	1
GOTERM_BP_DIRECT	GO:0044206~UMP salvage	3	0.223547	0.0494394	UCK2, UCK1, UPP2	1234	6	19734	7.99595	1	1	1
GOTERM_BP_DIRECT	GO:1900020~positive regulation of protein kinase C activity	3	0.223547	0.0494394	NRXN1, WNT5A, EGFR	1234	6	19734	7.99595	1	1	1
GOTERM_BP_DIRECT	GO:0006749~glutathione metabolic process	7	0.52161	0.049568	GSTZ1, G6PD, TXNRD2, HAGH, SLC7A11, GSTM5, SOD1	1234	43	19734	2.60333	1	1	1
GOTERM_BP_DIRECT	GO:0035249~synaptic transmission, glutamatergic	7	0.52161	0.049568	ABTB3, CDHR3, TNR, SLC17A6, SLC17A7, NR3C1, GRIA3	1234	43	19734	2.60333	1	1	1
GOTERM_BP_DIRECT	GO:0000165~MAPK cascade	14	1.04322	0.0513647	RET, MAP2K4, MAP3K3, MAP2K2, PPM1L, ARAF, EGFR, ITPKB, MAPK7, MAPKAPK3, HSF1, MAPKAPK2, STUB1, MEN1	1234	126	19734	1.77688	1	1	1
GOTERM_BP_DIRECT	GO:0035331~negative regulation of hippo signaling	5	0.372578	0.0519152	SIKE1, WWC1, WTIP, MAPK14, CIT	1234	23	19734	3.4765	1	1	1
GOTERM_BP_DIRECT	GO:0051491~positive regulation of filopodium assembly	6	0.447094	0.052258	CDC42, MIEN1, DPYSL3, PALM, ARAP1, TGFBR1	1234	33	19734	2.90762	1	1	1
GOTERM_BP_DIRECT	GO:0035435~phosphate ion transmembrane transport	4	0.298063	0.0527856	SLC25A3, VDR, SLC17A1, SLC37A4	1234	14	19734	4.56911	1	1	1
GOTERM_BP_DIRECT	GO:0010463~mesenchymal cell proliferation	4	0.298063	0.0527856	PRRX1, WNT5A, KDR, WNT2	1234	14	19734	4.56911	1	1	1
GOTERM_BP_DIRECT	GO:0045040~protein insertion into mitochondrial outer membrane	4	0.298063	0.0527856	MTCH1, MTCH2, TOMM20, TOMM22	1234	14	19734	4.56911	1	1	1
GOTERM_BP_DIRECT	GO:0072384~organelle transport along microtubule	4	0.298063	0.0527856	CDC42, ARHGAP21, COPG1, BORCS8	1234	14	19734	4.56911	1	1	1
GOTERM_BP_DIRECT	GO:2001028~positive regulation of endothelial cell chemotaxis	4	0.298063	0.0527856	P2RX4, KDR, PRKD2, FGF2	1234	14	19734	4.56911	1	1	1
GOTERM_BP_DIRECT	GO:0040014~regulation of multicellular organism growth	5	0.372578	0.0593336	GAMT, FTO, APP, SOD1, MFSD2A	1234	24	19734	3.33165	1	1	1
GOTERM_BP_DIRECT	GO:0007340~acrosome reaction	5	0.372578	0.0593336	GLRA1, GARIN1B, ABHD2, SPESP1, ADCY3	1234	24	19734	3.33165	1	1	1
GOTERM_BP_DIRECT	GO:0042177~negative regulation of protein catabolic process	7	0.52161	0.0596985	RGP1, MAD2L2, PHB1, SF3B3, SERPINE2, EGFR, SIRT2	1234	45	19734	2.48763	1	1	1
GOTERM_BP_DIRECT	GO:0007389~pattern specification process	6	0.447094	0.0646124	APC2, SYNGAP1, SMO, SHROOM3, SOSTDC1, RFNG	1234	35	19734	2.74147	1	1	1
GOTERM_BP_DIRECT	GO:0016226~iron-sulfur cluster assembly	6	0.447094	0.0646124	ISCA2, ISCA1, LYRM4, GLRX3, BOLA3, NDUFAB1	1234	35	19734	2.74147	1	1	1
GOTERM_BP_DIRECT	GO:0017183~protein histidyl modification to diphthamide	3	0.223547	0.0663993	DPH2, DPH6, DNAJC24	1234	7	19734	6.85367	1	1	1
GOTERM_BP_DIRECT	GO:0038001~paracrine signaling	3	0.223547	0.0663993	PDGFB, PGR, FGF2	1234	7	19734	6.85367	1	1	1
GOTERM_BP_DIRECT	GO:0048864~stem cell development	3	0.223547	0.0663993	WNT7A, MSI2, FGF2	1234	7	19734	6.85367	1	1	1
GOTERM_BP_DIRECT	GO:0033499~galactose catabolic process via UDP-galactose	3	0.223547	0.0663993	GALT, PGM1, GALK1	1234	7	19734	6.85367	1	1	1
GOTERM_BP_DIRECT	GO:0018105~peptidyl-serine phosphorylation	16	1.19225	0.0666751	DYRK3, CAMK1D, DYRK1B, MAPK14, TGFBR1, MAPK13, PINK1, LATS2, MAPKAPK3, RPS6KA2, MAPKAPK2, RPS6KB2, MKNK2, PRKD2, STK32A, SGK2	1234	157	19734	1.62975	1	1	1
GOTERM_BP_DIRECT	GO:0000413~protein peptidyl-prolyl isomerization	5	0.372578	0.0672832	PPIL1, FKBP1B, FKBP4, PPIL3, PPIB	1234	25	19734	3.19838	1	1	1
GOTERM_BP_DIRECT	GO:0050773~regulation of dendrite development	4	0.298063	0.074077	DGKG, CAMK1D, RTN4IP1, MFSD2A	1234	16	19734	3.99797	1	1	1
GOTERM_BP_DIRECT	GO:0099022~vesicle tethering	4	0.298063	0.074077	TRAPPC1, TRAPPC2L, TRAPPC4, TRAPPC13	1234	16	19734	3.99797	1	1	1
GOTERM_BP_DIRECT	GO:1901741~positive regulation of myoblast fusion	4	0.298063	0.074077	EHD1, FLOT1, CAPN2, MAPK14	1234	16	19734	3.99797	1	1	1
GOTERM_BP_DIRECT	GO:0010977~negative regulation of neuron projection development	9	0.670641	0.0744809	GAK, BAG5, DPYSL3, ACP4, PTPN9, TNR, FKBP4, MT3, PAFAH1B1	1234	71	19734	2.02714	1	1	1
GOTERM_BP_DIRECT	GO:0051131~chaperone-mediated protein complex assembly	5	0.372578	0.0757534	MKKS, PSMG2, SPMAP2, TMEM35A, HOPX	1234	26	19734	3.07536	1	1	1
GOTERM_BP_DIRECT	GO:0007584~response to nutrient	8	0.596125	0.0792483	GNPAT, TMIGD1, ERCC1, HSF1, HMGCS2, MLYCD, SLC37A4, SLC6A4	1234	60	19734	2.13225	1	1	1
GOTERM_BP_DIRECT	GO:0017156~calcium-ion regulated exocytosis	5	0.372578	0.0847314	SCIN, RIMS3, SDF4, STX1A, SYT6	1234	27	19734	2.96146	1	1	1
GOTERM_BP_DIRECT	GO:0046329~negative regulation of JNK cascade	5	0.372578	0.0847314	PINK1, AMBP, GPS2, PAFAH1B1, MEN1	1234	27	19734	2.96146	1	1	1
GOTERM_BP_DIRECT	GO:0030836~positive regulation of actin filament depolymerization	3	0.223547	0.0849511	WDR1, PDXP, DSTN	1234	8	19734	5.99696	1	1	1
GOTERM_BP_DIRECT	GO:0106035~protein maturation by [4Fe-4S] cluster transfer	3	0.223547	0.0849511	ISCA2, BOLA3, YAE1	1234	8	19734	5.99696	1	1	1
GOTERM_BP_DIRECT	GO:0044341~sodium-dependent phosphate transport	3	0.223547	0.0849511	SLC17A6, SLC17A7, SLC17A1	1234	8	19734	5.99696	1	1	1
GOTERM_BP_DIRECT	GO:0051683~establishment of Golgi localization	3	0.223547	0.0849511	CDC42, ARHGAP21, COPG1	1234	8	19734	5.99696	1	1	1
GOTERM_BP_DIRECT	GO:0048066~developmental pigmentation	3	0.223547	0.0849511	EDNRA, SLC45A2, BCL2L11	1234	8	19734	5.99696	1	1	1
GOTERM_BP_DIRECT	GO:0046620~regulation of organ growth	3	0.223547	0.0849511	BCL2L11, LATS2, SOD1	1234	8	19734	5.99696	1	1	1
GOTERM_BP_DIRECT	GO:0010976~positive regulation of neuron projection development	13	0.968703	0.0870551	RET, NTRK2, ATP8A2, CAMK1D, NRXN1, NTRK3, WNT5A, PTK6, CFLAR, STYXL1, EHD1, DPYSL3, DISC1	1234	124	19734	1.67657	1	1	1
GOTERM_BP_DIRECT	GO:0007517~muscle organ development	11	0.819672	0.0899157	CHODL, TAGLN, CHKB, BTBD1, LMNA, MKX, ANKRD2, SOX6, PAXBP1, VAMP5, BVES	1234	99	19734	1.77688	1	1	1
GOTERM_BP_DIRECT	GO:0051897~positive regulation of phosphatidylinositol 3-kinase/protein kinase B signal transduction	18	1.34128	0.0930418	RET, NTRK2, PHB1, NCF1, NRXN1, NTRK3, PDGFB, IL18, FGF2, EGFR, TGFBR1, PIK3R5, CDC42, PINK1, P2RX4, GFRAL, KDR, SPRY2	1234	192	19734	1.49924	1	1	1
GOTERM_BP_DIRECT	GO:0042273~ribosomal large subunit biogenesis	6	0.447094	0.0937624	NOP16, MRTO4, WDR74, AIRIM, MALSU1, NLE1	1234	39	19734	2.46029	1	1	1
GOTERM_BP_DIRECT	GO:0006626~protein targeting to mitochondrion	5	0.372578	0.0942017	TIMM8B, FIS1, TIMM13, TOMM20, TOMM22	1234	28	19734	2.8557	1	1	1
GOTERM_BP_DIRECT	GO:0042755~eating behavior	5	0.372578	0.0942017	OXTR, ATP8A2, BSX, AGRP, CCK	1234	28	19734	2.8557	1	1	1
GOTERM_BP_DIRECT	GO:0030030~cell projection organization	7	0.52161	0.0969175	TMEM232, CUL3, PRICKLE3, ILK, WTIP, AK7, KIF17	1234	51	19734	2.19497	1	1	1
GOTERM_BP_DIRECT	GO:0032790~ribosome disassembly	4	0.298063	0.098532	MCTS1, DDRGK1, MRRF, PELO	1234	18	19734	3.55375	1	1	1
GOTERM_BP_DIRECT	GO:0042326~negative regulation of phosphorylation	4	0.298063	0.098532	CDKN2D, CDKN2A, GRB10, PGR	1234	18	19734	3.55375	1	1	1
GOTERM_BP_DIRECT	GO:0006364~rRNA processing	13	0.968703	0.0996112	POP5, DDX49, CDKN2A, SUV39H1, RRP1, WDR74, FBL, MRTO4, METTL5, PIN4, NOP53, EXOSC1, RPS24	1234	127	19734	1.63697	1	1	1

## Sheet: GO BP term of I genes
Category	Term	Count	%	PValue	Genes	List Total	Pop Hits	Pop Total	Fold Enrichment	Bonferroni	Benjamini	FDR
GOTERM_BP_DIRECT	GO:0032543~mitochondrial translation	26	3.44828	4.3513e-15	MRPS17, MRPS14, MRPL14, MRPL35, MRPL54, MRPL11, MRPL55, MRPL3, MRPL2, NDUFA7, MRPS25, MRPL27, MRPS18B, MRPL28, MRPL48, MRPL45, MRPS6, MRPL46, MRPL24, MRPL21, MRPL22, MRPL52, MRPL30, MRPL50, MRPL51, AURKAIP1	701	98	19734	7.46869	1.13746e-11	1.14309e-11	1.14047e-11
GOTERM_BP_DIRECT	GO:0009060~aerobic respiration	21	2.78515	1.26374e-13	NDUFA9, NDUFB9, NDUFA8, NDUFA13, PANK2, NDUFA7, ADSL, NDUFB10, NDUFA11, NDUFA5, MDH2, NDUFB3, NDUFA2, NDUFB2, NDUFC2, MTFR1L, NDUFS7, NDUFS4, NDUFS3, ME3, NDUFV1	701	68	19734	8.69376	3.31904e-10	1.65992e-10	1.65613e-10
GOTERM_BP_DIRECT	GO:0006412~translation	32	4.24403	5.94488e-12	MRPS17, MRPS14, ASMT, RPL10A, RPL8, MRPL35, MRPL11, MRPL55, MRPL3, RPS16, RPS18, RPLP2, PAIP2, RPS5, DHPS, MRPL27, MRPS18B, MRPL28, RPS3A, MRPS6, MRPL24, WARS1, ZAR1, MRPL22, MRPL52, EEF1A1, MRPL30, AIMP2, MRPL51, RPL26, UBA52, RPS21	701	202	19734	4.4596	1.56173e-08	5.20573e-09	5.19384e-09
GOTERM_BP_DIRECT	GO:0042776~proton motive force-driven mitochondrial ATP synthesis	18	2.38727	1.18195e-10	NDUFA9, NDUFB9, NDUFA8, NDUFA13, NDUFA7, NDUFB10, NDUFA11, NDUFA5, NDUFB3, NDUFA2, NDUFB2, NDUFC2, ATP5F1C, NDUFS7, NDUFS4, NDUFS3, ATP5PO, NDUFV1	701	67	19734	7.56301	3.10497e-07	7.76243e-08	7.7447e-08
GOTERM_BP_DIRECT	GO:0032981~mitochondrial respiratory chain complex I assembly	17	2.25464	1.10325e-09	NDUFA9, NDUFB9, NDUFA8, NDUFA13, NDUFB10, DMAC1, NDUFA11, NDUFA5, NDUFB3, NDUFA2, NDUFB2, NDUFC2, BCS1L, NDUFAF8, NDUFS7, NDUFS4, NDUFS3	701	67	19734	7.14284	2.89825e-06	5.7965e-07	5.78326e-07
GOTERM_BP_DIRECT	GO:0006120~mitochondrial electron transport, NADH to ubiquinone	14	1.85676	4.35375e-09	NDUFA9, NDUFB9, NDUFA8, NDUFA7, NDUFB10, NDUFA5, NDUFB3, NDUFA2, NDUFB2, NDUFC2, NDUFS7, NDUFS4, NDUFS3, NDUFV1	701	46	19734	8.56776	1.14372e-05	1.90622e-06	1.90186e-06
GOTERM_BP_DIRECT	GO:0006364~rRNA processing	18	2.38727	2.57131e-06	UTP11, DDX47, PIH1D1, WDR18, DDX1, POP4, NOP2, DDX56, PPAN, IMP4, IPO4, EXOSC6, EMG1, EXOSC5, RPS16, EXOSC4, RPL26, RPP38	701	127	19734	3.98994	0.00673208	0.000964976	0.000962772
GOTERM_BP_DIRECT	GO:0006413~translational initiation	11	1.45889	2.04056e-05	EIF2B5, EIF2B4, EIF1AD, EIF6, EIF1AX, RPS5, EIF3I, RPS3A, EIF4E2, EIF1B, EIF3D	701	55	19734	5.63024	0.0521946	0.00670069	0.00668538
GOTERM_BP_DIRECT	GO:0015031~protein transport	30	3.97878	0.000432253	LMAN2L, TIMM9, MVP, AAAS, USE1, GABARAP, SCAMP5, NXF1, VPS52, TOM1, WASHC3, RHBDF1, PCID2, COG2, COG1, BBIP1, YIF1A, YIF1B, VAMP8, RCN3, RILPL1, CHMP2A, EXOC3, CHMP4A, CCDC22, CORO7, CHMP6, TOMM5, CNIH4, VAMP2	701	415	19734	2.03503	0.678826	0.12617	0.125882
GOTERM_BP_DIRECT	GO:0034551~mitochondrial respiratory chain complex III assembly	5	0.66313	0.000618726	UQCC2, UQCRFS1, UQCC5, BCS1L, TTC19	701	12	19734	11.7297	0.803265	0.153891	0.153539
GOTERM_BP_DIRECT	GO:0002181~cytoplasmic translation	12	1.59151	0.000644384	MRPL2, RPS16, RPS18, RPS5, DRG1, RPLP2, RPS3A, RPL26, RPL10A, RPL8, RPS21, UBA52	701	97	19734	3.48262	0.816096	0.153891	0.153539
GOTERM_BP_DIRECT	GO:0000956~nuclear-transcribed mRNA catabolic process	6	0.795756	0.00195943	EXOSC6, EXOSC5, EXOSC4, EXOSC8, POLR2G, LSM4	701	26	19734	6.49643	0.994215	0.428952	0.427972
GOTERM_BP_DIRECT	GO:0055085~transmembrane transport	19	2.51989	0.00307723	NDUFA9, NDUFB9, ABCG8, NDUFA8, SLC46A1, NDUFA7, SLC47A1, NDUFB10, NDUFA5, NDUFB3, NDUFA2, NDUFB2, NDUFC2, SLC16A13, CYB561D2, NDUFS4, GJB5, NDUFS3, NDUFV1	701	246	19734	2.17428	0.999695	0.567542	0.566246
GOTERM_BP_DIRECT	GO:0033617~mitochondrial cytochrome c oxidase assembly	6	0.795756	0.00324063	COX19, TMEM223, COX17, COX14, UQCC5, BCS1L	701	29	19734	5.82439	0.999802	0.567542	0.566246
GOTERM_BP_DIRECT	GO:0042744~hydrogen peroxide catabolic process	6	0.795756	0.00324063	PRDX5, HBM, PRDX4, GPX1, GPX3, HBQ1	701	29	19734	5.82439	0.999802	0.567542	0.566246
GOTERM_BP_DIRECT	GO:0045454~cell redox homeostasis	7	0.928382	0.00436472	PRDX5, PRDX4, GPX1, GLRX5, HVCN1, BOLA1, TXN	701	44	19734	4.4786	0.99999	0.713417	0.711787
GOTERM_BP_DIRECT	GO:0098869~cellular oxidant detoxification	9	1.19363	0.00461922	PRDX5, HBM, PRDX4, GPX1, GPX4, GPX3, MGST2, PARK7, HBQ1	701	74	19734	3.4238	0.999995	0.713417	0.711787
GOTERM_BP_DIRECT	GO:0061077~chaperone-mediated protein folding	7	0.928382	0.00488828	CCT3, FKBP11, PEX19, VBP1, DNAJA4, TCP1, PFDN1	701	45	19734	4.37908	0.999997	0.713417	0.711787
GOTERM_BP_DIRECT	GO:0042274~ribosomal small subunit biogenesis	9	1.19363	0.00543444	EMG1, RPS16, UTP11, RPS19BP1, RPS5, IMP4, RPS3A, AATF, IPO4	701	76	19734	3.3337	0.999999	0.741106	0.739413
GOTERM_BP_DIRECT	GO:0071028~nuclear mRNA surveillance	4	0.530504	0.00592433	EXOSC6, EXOSC5, EXOSC4, EXOSC8	701	11	19734	10.2368	1	0.741106	0.739413
GOTERM_BP_DIRECT	GO:0034475~U4 snRNA 3'-end processing	4	0.530504	0.00592433	EXOSC6, EXOSC5, EXOSC4, EXOSC8	701	11	19734	10.2368	1	0.741106	0.739413
GOTERM_BP_DIRECT	GO:0042981~regulation of apoptotic process	17	2.25464	0.0069529	FANK1, SDF2L1, CIDEA, SRA1, NME1, CREB3, LGALS1, HAX1, BRMS1, IRF3, CDK5, RUVBL2, QRICH1, CALR, DMAP1, LCMT1, ATF4	701	226	19734	2.11757	1	0.814406	0.812546
GOTERM_BP_DIRECT	GO:0045006~DNA deamination	3	0.397878	0.0071882	EXOSC6, EXOSC5, EXOSC4	701	4	19734	21.1134	1	0.814406	0.812546
GOTERM_BP_DIRECT	GO:0016226~iron-sulfur cluster assembly	6	0.795756	0.00744033	NDOR1, GLRX5, BOLA1, FDX2, CIAPIN1, NUBP1	701	35	19734	4.82592	1	0.814406	0.812546
GOTERM_BP_DIRECT	GO:0000470~maturation of LSU-rRNA	4	0.530504	0.00974011	EIF6, NOP2, NHP2, RPL10A	701	13	19734	8.66191	1	1	0.998096
GOTERM_BP_DIRECT	GO:1902600~proton transmembrane transport	12	1.59151	0.0107086	SLC46A1, SLC47A1, HVCN1, ATP5PO, UQCRFS1, CYC1, COX5B, ATP6V1E1, ATP5F1C, COX5A, SLC25A4, ATP6V0C	701	139	19734	2.43032	1	1	0.998096
GOTERM_BP_DIRECT	GO:0006783~heme biosynthetic process	5	0.66313	0.010969	SLC25A38, ALAD, ATP5IF1, SRRD, HMBS	701	25	19734	5.63024	1	1	0.998096
GOTERM_BP_DIRECT	GO:0032091~negative regulation of protein binding	7	0.928382	0.0118653	LRPAP1, PIN1, TFIP11, TMBIM6, PARK7, GTF2F1, PSME3IP1	701	54	19734	3.64923	1	1	0.998096
GOTERM_BP_DIRECT	GO:0016075~rRNA catabolic process	4	0.530504	0.0120741	TRIR, EXOSC6, EXOSC5, EXOSC4	701	14	19734	8.0432	1	1	0.998096
GOTERM_BP_DIRECT	GO:0006122~mitochondrial electron transport, ubiquinol to cytochrome c	4	0.530504	0.0120741	UQCRQ, UQCRFS1, UQCR11, CYC1	701	14	19734	8.0432	1	1	0.998096
GOTERM_BP_DIRECT	GO:0045333~cellular respiration	6	0.795756	0.0130509	UQCRQ, NDUFS4, UQCR11, CYC1, COX5B, COX5A	701	40	19734	4.22268	1	1	0.998096
GOTERM_BP_DIRECT	GO:0007005~mitochondrion organization	10	1.32626	0.013083	RAB32, PANK2, SHARPIN, MTX1, TMEM11, SIRT5, PARK7, BCS1L, PHB2, HSD17B10	701	106	19734	2.65577	1	1	0.998096
GOTERM_BP_DIRECT	GO:0090148~membrane fission	6	0.795756	0.0144412	CHMP2A, EXOC3, CHMP4A, SNF8, CHMP6, CORO1C	701	41	19734	4.11969	1	1	0.998096
GOTERM_BP_DIRECT	GO:1904874~positive regulation of telomerase RNA localization to Cajal body	4	0.530504	0.0147008	CCT3, RUVBL2, TCP1, NHP2	701	15	19734	7.50699	1	1	0.998096
GOTERM_BP_DIRECT	GO:0022900~electron transport chain	4	0.530504	0.0147008	NDOR1, NDUFS4, NDUFB3, FDX2	701	15	19734	7.50699	1	1	0.998096
GOTERM_BP_DIRECT	GO:0006626~protein targeting to mitochondrion	5	0.66313	0.0163322	BCAP31, TIMM9, TOMM34, TIMM17B, TOMM5	701	28	19734	5.027	1	1	0.998096
GOTERM_BP_DIRECT	GO:0110095~cellular detoxification of aldehyde	3	0.397878	0.0171391	RDH12, AKR1A1, PARK7	701	6	19734	14.0756	1	1	0.998096
GOTERM_BP_DIRECT	GO:0046826~negative regulation of protein export from nucleus	3	0.397878	0.0171391	CDK5, PARK7, TXN	701	6	19734	14.0756	1	1	0.998096
GOTERM_BP_DIRECT	GO:0045815~transcription initiation-coupled chromatin remodeling	6	0.795756	0.0175121	N6AMT1, WDR5, KAT8, SGF29, SIRT7, NOC2L	701	43	19734	3.92808	1	1	0.998096
GOTERM_BP_DIRECT	GO:0042176~regulation of protein catabolic process	4	0.530504	0.0176244	FAF1, WDR91, SNF8, CHMP6	701	16	19734	7.0378	1	1	0.998096
GOTERM_BP_DIRECT	GO:0006754~ATP biosynthetic process	4	0.530504	0.0176244	LDHC, ATP5PO, NUDT2, ATP5F1C	701	16	19734	7.0378	1	1	0.998096
GOTERM_BP_DIRECT	GO:0033962~P-body assembly	4	0.530504	0.0176244	LSM4, LSM3, EDC3, PATL2	701	16	19734	7.0378	1	1	0.998096
GOTERM_BP_DIRECT	GO:0032508~DNA duplex unwinding	7	0.928382	0.0178595	RFC5, RFC3, XRCC5, DDX1, RUVBL2, ASCC2, CHTF18	701	59	19734	3.33997	1	1	0.998096
GOTERM_BP_DIRECT	GO:0006694~steroid biosynthetic process	5	0.66313	0.0184269	NSDHL, DHRS11, HINT2, HSD17B3, FDFT1	701	29	19734	4.85366	1	1	0.998096
GOTERM_BP_DIRECT	GO:0001778~plasma membrane repair	5	0.66313	0.0206807	FER1L5, MYOF, CHMP2A, CHMP4A, CHMP6	701	30	19734	4.69187	1	1	0.998096
GOTERM_BP_DIRECT	GO:0070085~glycosylation	4	0.530504	0.0208477	COG2, COG1, NANS, B4GALT4	701	17	19734	6.62381	1	1	0.998096
GOTERM_BP_DIRECT	GO:0006362~transcription elongation by RNA polymerase I	3	0.397878	0.0234357	POLR1D, POLR1E, GTF2H5	701	7	19734	12.0648	1	1	0.998096
GOTERM_BP_DIRECT	GO:0050821~protein stabilization	16	2.12202	0.023877	CCT3, SWSAP1, PEX19, UBE2B, PIH1D1, CTNND1, HIP1R, PARK7, PHB2, UXT, RUVBL2, TCP1, PIN1, CALR, ZSWIM7, IP6K2	701	239	19734	1.8846	1	1	0.998096
GOTERM_BP_DIRECT	GO:0043388~positive regulation of DNA binding	4	0.530504	0.0243716	HES1, EDF1, TXN, NME1	701	18	19734	6.25583	1	1	0.998096
GOTERM_BP_DIRECT	GO:0006635~fatty acid beta-oxidation	6	0.795756	0.0269913	HADHB, ACAA2, ECHS1, ACAA1, HSD17B10, ACAT1	701	48	19734	3.5189	1	1	0.998096
GOTERM_BP_DIRECT	GO:0006414~translational elongation	4	0.530504	0.0281958	EEF1A1, EEF1B2, EEF1D, TUFM	701	19	19734	5.92657	1	1	0.998096
GOTERM_BP_DIRECT	GO:0015886~heme transport	3	0.397878	0.0305218	SLC48A1, SLC46A1, HRG	701	8	19734	10.5567	1	1	0.998096
GOTERM_BP_DIRECT	GO:0006979~response to oxidative stress	10	1.32626	0.031106	ALAD, PRDX5, PRDX4, GPX1, PSMB5, GPX4, GPX3, PNKP, PARK7, SELENOK	701	123	19734	2.28872	1	1	0.998096
GOTERM_BP_DIRECT	GO:0006094~gluconeogenesis	6	0.795756	0.0315443	MDH2, PGAM2, WDR5, ALDOC, SLC25A11, ATF4	701	50	19734	3.37815	1	1	0.998096
GOTERM_BP_DIRECT	GO:0031468~nuclear membrane reassembly	4	0.530504	0.0323188	NSFL1C, CHMP2A, CHMP4A, CHMP6	701	20	19734	5.63024	1	1	0.998096
GOTERM_BP_DIRECT	GO:0043161~proteasome-mediated ubiquitin-dependent protein catabolic process	16	2.12202	0.0326882	UBXN1, UBE2B, FAF1, ADRM1, ZFAND2B, RMND5B, PSMD8, NSFL1C, PSMA6, PSMB7, PSMA3, SHARPIN, PSMB5, PSMC3, APPBP2, PSMC1	701	249	19734	1.80891	1	1	0.998096
GOTERM_BP_DIRECT	GO:0006367~transcription initiation at RNA polymerase II promoter	6	0.795756	0.0339901	WDR86, POLR2G, MED27, GTF2F1, POLR2I, GTF2H5	701	51	19734	3.31191	1	1	0.998096
GOTERM_BP_DIRECT	GO:0003351~epithelial cilium movement involved in extracellular fluid movement	4	0.530504	0.0367379	ROPN1L, SPA17, DPCD, CCDC40	701	21	19734	5.36214	1	1	0.998096
GOTERM_BP_DIRECT	GO:0061136~regulation of proteasomal protein catabolic process	4	0.530504	0.0367379	RHBDF1, GPX1, PSME3, PSME1	701	21	19734	5.36214	1	1	0.998096
GOTERM_BP_DIRECT	GO:1900264~positive regulation of DNA-directed DNA polymerase activity	3	0.397878	0.0383336	RFC5, RFC3, CHTF18	701	9	19734	9.38374	1	1	0.998096
GOTERM_BP_DIRECT	GO:0006457~protein folding	12	1.59151	0.038777	CCT3, HSPA8, NUDC, LMAN2L, VBP1, RUVBL2, TCP1, PFDN1, TTC1, CALR, HSPBP1, ZPR1	701	169	19734	1.9989	1	1	0.998096
GOTERM_BP_DIRECT	GO:0001932~regulation of protein phosphorylation	6	0.795756	0.0392261	RAD51, NDUFS4, PIN1, HUS1, ROPN1L, CORO1C	701	53	19734	3.18693	1	1	0.998096
GOTERM_BP_DIRECT	GO:0051726~regulation of cell cycle	15	1.98939	0.0464199	HSPA8, TSC2, CABLES1, SGF29, CCNDBP1, PPM1G, BOP1, FAP, CDK5, CDK4, RUVBL2, IRF1, WDR5, DMAP1, HRAS	701	239	19734	1.76681	1	1	0.998096
GOTERM_BP_DIRECT	GO:0071051~poly(A)-dependent snoRNA 3'-end processing	3	0.397878	0.0468109	EXOSC6, EXOSC5, EXOSC4	701	10	19734	8.44536	1	1	0.998096
GOTERM_BP_DIRECT	GO:0010950~positive regulation of endopeptidase activity	3	0.397878	0.0468109	NCSTN, PSME3, PSME1	701	10	19734	8.44536	1	1	0.998096
GOTERM_BP_DIRECT	GO:0007021~tubulin complex assembly	3	0.397878	0.0468109	VBP1, TCP1, TBCB	701	10	19734	8.44536	1	1	0.998096
GOTERM_BP_DIRECT	GO:0036503~ERAD pathway	8	1.06101	0.0472718	RCN3, SDF2L1, UBXN10, FAF1, DERL3, SGTA, AUP1, CALR	701	93	19734	2.42161	1	1	0.998096
GOTERM_BP_DIRECT	GO:0018279~protein N-linked glycosylation via asparagine	4	0.530504	0.0517311	DAD1, DERL3, STT3A, NUDT14	701	24	19734	4.69187	1	1	0.998096
GOTERM_BP_DIRECT	GO:0001824~blastocyst development	4	0.530504	0.0517311	XAB2, EMG1, NPM2, DAD1	701	24	19734	4.69187	1	1	0.998096
GOTERM_BP_DIRECT	GO:0140467~integrated stress response signaling	4	0.530504	0.0517311	CREB3, NFE2, QRICH1, ATF4	701	24	19734	4.69187	1	1	0.998096
GOTERM_BP_DIRECT	GO:0071985~multivesicular body sorting pathway	4	0.530504	0.0517311	CHMP2A, CHMP4A, SNF8, CHMP6	701	24	19734	4.69187	1	1	0.998096
GOTERM_BP_DIRECT	GO:0034976~response to endoplasmic reticulum stress	8	1.06101	0.0544275	BCAP31, SCAMP5, EIF2B5, UFC1, QRICH1, SGF29, CDK5RAP3, ATF4	701	96	19734	2.34593	1	1	0.998096
GOTERM_BP_DIRECT	GO:0008380~RNA splicing	13	1.72414	0.0551212	HSPA8, DDX47, ALYREF, PRKRIP1, LSM4, LSM10, PRPF18, ZMAT5, SAP18, SNRNP25, YJU2B, FAM50A, ZPR1	701	201	19734	1.82073	1	1	0.998096
GOTERM_BP_DIRECT	GO:0002183~cytoplasmic translational initiation	3	0.397878	0.0558968	EIF2B5, EIF2B4, EIF3I	701	11	19734	7.6776	1	1	0.998096
GOTERM_BP_DIRECT	GO:0015937~coenzyme A biosynthetic process	3	0.397878	0.0558968	PANK2, PPCDC, ACAT1	701	11	19734	7.6776	1	1	0.998096
GOTERM_BP_DIRECT	GO:0044829~positive regulation by host of viral genome replication	3	0.397878	0.0558968	EEF1A1, HSPA8, ZFYVE1	701	11	19734	7.6776	1	1	0.998096
GOTERM_BP_DIRECT	GO:0061763~multivesicular body-lysosome fusion	3	0.397878	0.0558968	CHMP2A, CHMP4A, CHMP6	701	11	19734	7.6776	1	1	0.998096
GOTERM_BP_DIRECT	GO:0051469~vesicle fusion with vacuole	3	0.397878	0.0558968	CHMP2A, CHMP4A, CHMP6	701	11	19734	7.6776	1	1	0.998096
GOTERM_BP_DIRECT	GO:0000398~mRNA splicing, via spliceosome	13	1.72414	0.05681	SF3A3, HSPA8, SF3B5, BUD31, TFIP11, LSM4, LSM3, U2AF1L4, XAB2, NHP2, SNRNP25, YJU2B, SNRPA	701	202	19734	1.81171	1	1	0.998096
GOTERM_BP_DIRECT	GO:1901673~regulation of mitotic spindle assembly	4	0.530504	0.0572896	CHMP2A, DRG1, CHMP4A, CHMP6	701	25	19734	4.50419	1	1	0.998096
GOTERM_BP_DIRECT	GO:0060261~positive regulation of transcription initiation by RNA polymerase II	6	0.795756	0.0612352	ZNHIT1, MED8, KAT8, HNF1B, MED27, MED29	701	60	19734	2.81512	1	1	0.998096
GOTERM_BP_DIRECT	GO:0007017~microtubule-based process	4	0.530504	0.0631178	TUBA1B, VBP1, SRRD, DCTN3	701	26	19734	4.33096	1	1	0.998096
GOTERM_BP_DIRECT	GO:0009408~response to heat	5	0.66313	0.0651996	EIF2B5, EIF2B4, DNAJA4, HSPB2, HSPA2	701	43	19734	3.2734	1	1	0.998096
GOTERM_BP_DIRECT	GO:0043065~positive regulation of apoptotic process	18	2.38727	0.0677336	FANK1, EIF2B5, ENDOG, PRMT2, UTP11, DIABLO, FAF1, HIP1R, LGALS1, FAM162A, SAP18, PDCD2, QRICH1, ZNF622, HRG, ATF4, IP6K2, NSMAF	701	322	19734	1.57367	1	1	0.998096
GOTERM_BP_DIRECT	GO:0071480~cellular response to gamma radiation	4	0.530504	0.0692083	XRCC5, RPL26, HRAS, GTF2H5	701	27	19734	4.17055	1	1	0.998096
GOTERM_BP_DIRECT	GO:1903094~negative regulation of protein K48-linked deubiquitination	2	0.265252	0.069687	UBXN1, PARK7	701	2	19734	28.1512	1	1	0.998096
GOTERM_BP_DIRECT	GO:0061698~protein deglutarylation	2	0.265252	0.069687	SIRT5, SIRT7	701	2	19734	28.1512	1	1	0.998096
GOTERM_BP_DIRECT	GO:2000157~negative regulation of ubiquitin-specific protease activity	2	0.265252	0.069687	UBXN1, PARK7	701	2	19734	28.1512	1	1	0.998096
GOTERM_BP_DIRECT	GO:0018872~arsonoacetate metabolic process	2	0.265252	0.069687	N6AMT1, AS3MT	701	2	19734	28.1512	1	1	0.998096
GOTERM_BP_DIRECT	GO:0036049~peptidyl-lysine desuccinylation	2	0.265252	0.069687	SIRT5, SIRT7	701	2	19734	28.1512	1	1	0.998096
GOTERM_BP_DIRECT	GO:0002182~cytoplasmic translational elongation	2	0.265252	0.069687	EEF1D, RPLP2	701	2	19734	28.1512	1	1	0.998096
GOTERM_BP_DIRECT	GO:0036047~peptidyl-lysine demalonylation	2	0.265252	0.069687	SIRT5, SIRT7	701	2	19734	28.1512	1	1	0.998096
GOTERM_BP_DIRECT	GO:0007080~mitotic metaphase chromosome alignment	5	0.66313	0.0697998	NUDC, DCTN2, CHMP2A, CHMP4A, CHMP6	701	44	19734	3.199	1	1	0.998096
GOTERM_BP_DIRECT	GO:0051402~neuron apoptotic process	7	0.928382	0.0710014	AARS1, NCSTN, GPX1, CDK5, FAM162A, DIABLO, HRAS	701	82	19734	2.40315	1	1	0.998096
GOTERM_BP_DIRECT	GO:0006307~DNA alkylation repair	3	0.397878	0.0756827	ALKBH3, ALKBH2, ASCC2	701	13	19734	6.49643	1	1	0.998096
GOTERM_BP_DIRECT	GO:0035493~SNARE complex assembly	3	0.397878	0.0756827	VAMP8, SNAP25, VAMP2	701	13	19734	6.49643	1	1	0.998096
GOTERM_BP_DIRECT	GO:0006620~post-translational protein targeting to endoplasmic reticulum membrane	3	0.397878	0.0756827	SGTA, CHMP4A, GET3	701	13	19734	6.49643	1	1	0.998096
GOTERM_BP_DIRECT	GO:0070254~mucus secretion	3	0.397878	0.0756827	VAMP8, AGR2, ADA	701	13	19734	6.49643	1	1	0.998096
GOTERM_BP_DIRECT	GO:0032480~negative regulation of type I interferon production	4	0.530504	0.082145	DHX58, DDX56, KAT8, GPATCH3	701	29	19734	3.88293	1	1	0.998096
GOTERM_BP_DIRECT	GO:0042026~protein refolding	4	0.530504	0.082145	HSPA8, DNAJA4, HSPB2, HSPA2	701	29	19734	3.88293	1	1	0.998096
GOTERM_BP_DIRECT	GO:0030968~endoplasmic reticulum unfolded protein response	5	0.66313	0.0845635	CREB3, DERL3, QRICH1, CDK5RAP3, ATF4	701	47	19734	2.99481	1	1	0.998096
GOTERM_BP_DIRECT	GO:0006606~protein import into nucleus	8	1.06101	0.0861841	HSPA8, POLA2, TSC2, RANGRF, PHB2, ING1, SNUPN, IPO4	701	107	19734	2.10476	1	1	0.998096
GOTERM_BP_DIRECT	GO:0006897~endocytosis	11	1.45889	0.0889182	PSTPIP1, BIN3, DBNL, HIP1R, TOM1, TSC2, UNC119, CSNK1D, RAB17, HRAS, NME1	701	173	19734	1.78996	1	1	0.998096
GOTERM_BP_DIRECT	GO:0006906~vesicle fusion	4	0.530504	0.0889743	VAMP8, FER1L5, STX8, VAMP2	701	30	19734	3.7535	1	1	0.998096
GOTERM_BP_DIRECT	GO:0006281~DNA repair	15	1.98939	0.094827	RFC5, SMARCAL1, RFC3, UBE2B, PNKP, HUS1, PARK7, SIRT7, MLH1, INIP, ALKBH3, RAD51, RUVBL2, DMAP1, HDGFL2	701	267	19734	1.58153	1	1	0.998096
GOTERM_BP_DIRECT	GO:0007094~mitotic spindle assembly checkpoint signaling	4	0.530504	0.0960327	ZWILCH, SPC24, MAD1L1, SPC25	701	31	19734	3.63241	1	1	0.998096
GOTERM_BP_DIRECT	GO:0002281~macrophage activation involved in immune response	3	0.397878	0.0972969	FER1L5, SBNO2, NMI	701	15	19734	5.63024	1	1	0.998096
GOTERM_BP_DIRECT	GO:0006900~vesicle budding from membrane	3	0.397878	0.0972969	CHMP4A, CHMP6, S100A10	701	15	19734	5.63024	1	1	0.998096
